# Supplementary material for: Comparison of k-mer-based de novo comparative metagenomic tools and approaches
Source: Microbiome Res Rep. 2023 Jul 20;2(4):27. doi: 10.20517/mrr.2023.26 (PMC10696585; doi:10.20517/mrr.2023.26)
Supplement: Supplementary file 2 [file mrr-2-4-27-1-SupplementaryMaterials.xlsx]

## Sheet: SimSet1
TaxID	meta_1	meta_10	meta_100	meta_11	meta_12	meta_13	meta_14	meta_15	meta_16	meta_17	meta_18	meta_19	meta_2	meta_20	meta_21	meta_22	meta_23	meta_24	meta_25	meta_26	meta_27	meta_28	meta_29	meta_3	meta_30	meta_31	meta_32	meta_33	meta_34	meta_35	meta_36	meta_37	meta_38	meta_39	meta_4	meta_40	meta_41	meta_42	meta_43	meta_44	meta_45	meta_46	meta_47	meta_48	meta_49	meta_5	meta_50	meta_51	meta_52
359385	0.00368559	0	0.0247488	0	0.0629564	0.0247488	0.113765	0.0144581	0	0	0	0	0	0	0.00368559	0	0.155701	0.00535229	0	0.0409016	0	0.00878658	0.00535229	0.00535229	0.00630642	0.113765	0.113765	0	0.0409016	0	0.00535229	0.0293112	0	0.0827756	0.0253849	0.0101773	0	0.00535229	0	0.0293112	0.0384702	0.0144581	0	0.00878658	0.020231	0.0827756	0	0.00535229	0.00783154
1358	0	0.0253849	0	0.155701	0	0.00630642	0	0	0.0384702	0.0409016	0	0	0	0.00601797	0.155701	0	0.0384702	0	0.0409016	0.00368559	0.00619587	0.00368559	0	0.0101773	0.0144581	0.0629564	0	0.0336344	0	0	0.0629564	0	0.0101773	0.0293112	0	0.00875533	0.00798968	0	0.0144581	0.0336344	0.00798968	0.0336344	0.113765	0.0144581	0	0	0	0.0384702	0.0144581
439334	0.00619587	0.00535229	0	0	0.00783154	0.0384702	0.0409016	0.00601797	0.020231	0.00875533	0	0.0247488	0.0247488	0	0	0	0.00783154	0.0144581	0.237899	0.237899	0	0	0.00875533	0.00875533	0	0.0336344	0	0	0.0629564	0.00878658	0.237899	0.00972133	0.00798968	0.0384702	0.020231	0	0.00630642	0.0144581	0.113765	0.00630642	0.00535229	0.0293112	0	0	0	0.0336344	0	0.00972133	0.00875533
218496	0.113765	0.0336344	0.00619587	0.00601797	0.0389429	0	0.0247488	0.00878658	0.0336344	0	0.00368559	0.00368559	0.00783154	0.020231	0.0293112	0.0293112	0.0389429	0.0101773	0	0	0	0	0.00601797	0.113765	0.0101773	0.00798968	0	0.00601797	0	0.0629564	0.0827756	0.113765	0	0.0247488	0	0	0.155701	0	0.0629564	0	0.0389429	0.0629564	0.237899	0.00798968	0.0384702	0	0.00972133	0	0.00601797
715	0.0384702	0.00619587	0	0.0389429	0.0827756	0.0409016	0	0	0	0	0	0	0.00798968	0	0.0253849	0.0384702	0.00875533	0	0	0.0247488	0	0.00619587	0	0	0	0.00875533	0.0827756	0.00619587	0.0336344	0.00619587	0	0	0	0	0.0247488	0.00630642	0	0.00878658	0.00878658	0.0253849	0	0.113765	0.00535229	0	0	0	0	0	0.237899
167539	0.0389429	0.0384702	0.020231	0	0	0	0.00972133	0.0827756	0	0	0	0	0	0.113765	0	0.0253849	0.237899	0	0	0	0.00368559	0.0389429	0.0409016	0.0409016	0	0.00368559	0.0336344	0.00878658	0	0.00972133	0	0	0.00619587	0	0.00878658	0	0	0.0336344	0	0	0.00368559	0.0384702	0.0629564	0	0.00601797	0.00368559	0.00875533	0.155701	0
727	0.0247488	0.0293112	0.00972133	0.0336344	0	0.0389429	0.00798968	0.0384702	0	0.0389429	0	0	0	0	0.0389429	0.020231	0	0.237899	0	0.0827756	0.0253849	0	0.00798968	0.00601797	0.00368559	0	0.00601797	0.237899	0.0253849	0.020231	0	0.00783154	0	0	0	0.00619587	0.00601797	0	0.0389429	0.155701	0.020231	0	0	0.0629564	0	0.0293112	0.00535229	0.0629564	0
182082	0	0.00630642	0.0253849	0.113765	0.0409016	0.00535229	0.0253849	0	0	0.00798968	0.0101773	0	0.0144581	0.00630642	0.00601797	0.113765	0	0.00878658	0	0	0.0384702	0.0336344	0.155701	0.00878658	0.00783154	0.0409016	0	0.113765	0	0.00535229	0	0	0.0336344	0.00878658	0	0	0.0144581	0.00619587	0.0253849	0.0629564	0	0	0.155701	0.155701	0	0	0.0247488	0.00368559	0
487	0	0	0.0144581	0	0	0.00783154	0	0	0.113765	0.020231	0.0389429	0.0293112	0	0	0	0.0629564	0.00601797	0.0384702	0.0101773	0.00601797	0	0	0.0827756	0	0	0	0.00368559	0.00972133	0	0.0293112	0.00878658	0.0629564	0	0.00368559	0.0101773	0	0	0.0409016	0	0	0.155701	0	0	0.0101773	0	0.00601797	0.113765	0	0
1211579	0	0	0	0	0.0101773	0.00972133	0.00630642	0.020231	0.0101773	0.0253849	0.0144581	0.155701	0.00368559	0	0.00783154	0	0	0	0.00368559	0.00875533	0.020231	0.00783154	0.00619587	0.00972133	0.00972133	0.155701	0	0	0.0827756	0.0827756	0.00619587	0	0.00368559	0.0101773	0	0.00798968	0.0827756	0.0827756	0	0.0384702	0.237899	0	0	0	0.00972133	0.00878658	0.0293112	0	0.0384702
1314	0	0	0.00798968	0.0144581	0.00972133	0.0101773	0.00783154	0.00368559	0.0389429	0	0.0336344	0.0101773	0.0629564	0.00783154	0	0.00798968	0	0.00972133	0.113765	0	0.113765	0.00972133	0.0144581	0.0144581	0.0293112	0	0	0.020231	0.00783154	0.0101773	0.00368559	0.0247488	0	0.020231	0.00368559	0	0	0	0.00535229	0	0.00875533	0	0	0	0.00783154	0	0	0.0389429	0.00798968
565042	0.0101773	0.00798968	0.0293112	0.00798968	0.0144581	0.00798968	0.0827756	0.00535229	0.0253849	0.0827756	0.155701	0.00535229	0	0	0.0827756	0.0336344	0.0827756	0.113765	0.00783154	0.0101773	0.00601797	0.155701	0.237899	0	0	0.0247488	0.00535229	0	0	0.00630642	0.00875533	0.0409016	0.0409016	0	0	0.00972133	0	0.00798968	0.00972133	0	0	0	0.0293112	0	0	0.0629564	0.0253849	0	0
228400	0.00630642	0.0629564	0.0409016	0	0.0293112	0	0	0.0389429	0.0629564	0	0.0384702	0.00875533	0.0384702	0.155701	0.113765	0	0.00972133	0.0253849	0.00875533	0	0	0.0384702	0.00972133	0.0336344	0	0.00601797	0.0293112	0	0	0	0.00630642	0.0384702	0	0.0144581	0.00875533	0	0	0.0384702	0.0409016	0.00619587	0	0.0101773	0.020231	0	0.0144581	0.00783154	0.00630642	0.00798968	0
1116211	0.0144581	0.0101773	0.0389429	0.00619587	0	0	0.0336344	0.113765	0	0	0.00972133	0	0	0.0336344	0.020231	0	0	0	0.0384702	0	0	0.0827756	0	0	0.00798968	0	0.0629564	0.155701	0	0	0	0.00878658	0.00875533	0	0	0	0	0	0.00783154	0.00601797	0.00878658	0.020231	0.00630642	0.0253849	0.00535229	0	0.0389429	0	0.113765
290317	0	0	0	0	0.00630642	0	0.0389429	0.237899	0.0293112	0.00619587	0	0.00798968	0.00619587	0.0144581	0	0.00535229	0.0629564	0.00875533	0	0	0.0336344	0	0.0389429	0.0629564	0.00619587	0.0253849	0.00798968	0.00630642	0.00798968	0	0	0.0389429	0	0	0.0409016	0	0.0389429	0	0.0827756	0.00875533	0.0293112	0	0.0409016	0.00783154	0.0247488	0.0101773	0.0144581	0.237899	0
320483	0	0.237899	0	0	0.0247488	0	0	0	0.00630642	0	0	0	0.0389429	0	0.0336344	0.0101773	0.0144581	0	0	0.0144581	0.00878658	0	0	0	0	0	0	0	0.00972133	0.0389429	0	0	0.0247488	0.113765	0	0.00878658	0	0.0253849	0	0.020231	0	0.00972133	0.00875533	0.00601797	0.0253849	0	0	0.0247488	0
624	0	0.113765	0.00368559	0.00630642	0.0336344	0.0144581	0.020231	0	0	0	0.0293112	0	0.00601797	0.00972133	0.0144581	0	0	0.0293112	0.0247488	0.020231	0.00972133	0	0.0247488	0	0.237899	0.00619587	0	0	0.00878658	0	0.0336344	0.00535229	0.113765	0.00783154	0.00619587	0.0336344	0.0409016	0	0	0	0	0	0.00972133	0.00368559	0.00798968	0.0247488	0	0	0
292805	0	0	0	0.00783154	0.0384702	0	0.0293112	0.00972133	0	0	0.00878658	0	0	0.00875533	0.0409016	0	0.00619587	0	0.155701	0.00878658	0.0629564	0	0	0.237899	0	0	0	0.0409016	0.00368559	0.00798968	0.00783154	0	0.0293112	0.237899	0	0.00368559	0.00783154	0.0101773	0	0.00798968	0.0253849	0	0	0	0.00619587	0.0389429	0	0	0.0336344
779	0.00972133	0.0409016	0	0.00878658	0	0.00368559	0	0.0293112	0	0.0101773	0.00630642	0.237899	0.00878658	0.237899	0.0247488	0.00783154	0.0336344	0.00630642	0	0	0.0144581	0.0409016	0.0384702	0	0.0629564	0	0.0144581	0.0101773	0.0293112	0.0247488	0	0	0.020231	0.0336344	0.0389429	0	0.00972133	0.00630642	0	0	0.0336344	0.00630642	0.00601797	0.00630642	0	0.0144581	0.00878658	0	0.00368559
1232383	0.0293112	0.00783154	0	0.00972133	0	0.0336344	0	0	0.00535229	0.237899	0	0.00601797	0	0	0	0	0.00878658	0.00783154	0.0827756	0	0.00798968	0.00601797	0	0	0.020231	0.0389429	0.00972133	0	0.155701	0.00783154	0.0247488	0.00798968	0.00878658	0.00601797	0.00783154	0	0.00878658	0.00783154	0.00630642	0	0.0827756	0.00798968	0.0144581	0.113765	0	0.00875533	0.237899	0.0336344	0.00535229
243273	0.0629564	0	0.0101773	0	0.00535229	0	0.0384702	0	0.0409016	0.00535229	0.00601797	0.00619587	0.0409016	0.0389429	0.0101773	0	0.00368559	0	0.00972133	0.0629564	0.00630642	0.00630642	0	0.00798968	0.0409016	0.0101773	0	0	0.020231	0.00368559	0.0101773	0.0144581	0	0.0629564	0.0336344	0.0409016	0.020231	0	0.237899	0	0.0144581	0.00601797	0.0384702	0	0.00875533	0.155701	0.0827756	0	0.0409016
1249650	0.0253849	0	0.00535229	0.0253849	0	0.0293112	0	0.0409016	0	0.00878658	0	0.0336344	0.00875533	0.0384702	0	0.00630642	0.00798968	0	0	0	0.00535229	0.113765	0	0.0247488	0.0827756	0	0.00619587	0	0	0	0.0293112	0.020231	0.155701	0.00535229	0.00601797	0.00601797	0.113765	0.020231	0	0.0144581	0.0101773	0	0.00783154	0	0.00878658	0.0409016	0.00619587	0	0.0389429
335992	0	0.0827756	0	0.0384702	0.00878658	0	0	0.155701	0.00798968	0.113765	0.00875533	0.0144581	0.00972133	0	0	0.0409016	0.113765	0	0.00619587	0.0336344	0	0	0.0101773	0.0389429	0.00535229	0.00878658	0.00878658	0	0	0.237899	0.00601797	0.0253849	0.237899	0.0253849	0.0827756	0.0253849	0.00535229	0.0389429	0.0336344	0.00878658	0.00783154	0	0.00798968	0	0	0.0253849	0.0409016	0	0
1217420	0.00798968	0	0.00878658	0	0	0.113765	0.00619587	0	0	0.00368559	0.0827756	0.00783154	0.113765	0.0827756	0	0.00972133	0.020231	0	0	0.0389429	0	0.0629564	0	0	0	0.00972133	0	0.0293112	0.00535229	0	0	0.0827756	0.00630642	0	0.00535229	0.0827756	0	0	0.0101773	0	0	0.00783154	0.00368559	0.00972133	0.00630642	0.00535229	0.00783154	0	0
340047	0.00875533	0	0.00875533	0.0101773	0	0	0	0.0253849	0.00783154	0.0293112	0	0.00630642	0.0827756	0.00368559	0	0.0144581	0	0.020231	0.00630642	0	0.0247488	0.0101773	0	0.0827756	0	0.0144581	0.155701	0.00875533	0.0247488	0.00875533	0.0389429	0.155701	0.00783154	0	0.155701	0.237899	0.00368559	0	0.0293112	0.0389429	0.00601797	0	0	0.237899	0	0	0.0101773	0.0293112	0
774	0.155701	0.00368559	0	0	0	0.237899	0.00368559	0	0.00619587	0.00601797	0.00619587	0.0253849	0.237899	0	0.00878658	0.00878658	0.0409016	0.00601797	0.0389429	0	0.155701	0.237899	0.113765	0.0253849	0.113765	0.00783154	0.0389429	0	0.00619587	0.0384702	0	0.0336344	0.0144581	0.155701	0	0.020231	0	0.237899	0.00875533	0.00783154	0	0.0389429	0	0.00619587	0	0.00798968	0	0.00630642	0.00630642
369723	0.0409016	0	0.00783154	0.237899	0.00368559	0.155701	0.00878658	0.00783154	0.0144581	0.0336344	0.0409016	0	0	0.00878658	0.00875533	0.00875533	0.00535229	0	0.0253849	0	0.237899	0.0293112	0.00368559	0	0	0.0827756	0.00630642	0.0384702	0	0	0.0384702	0	0	0.0389429	0.00972133	0.00783154	0	0.155701	0	0	0.0247488	0.00619587	0	0	0	0.00619587	0	0.113765	0
309803	0.00783154	0.00972133	0	0.0629564	0	0	0	0.0336344	0.0827756	0.0144581	0.237899	0.00878658	0.00630642	0	0	0.00619587	0	0	0	0.00783154	0	0	0.0336344	0.020231	0.00875533	0	0.0253849	0.00783154	0.0389429	0	0.155701	0	0.0389429	0.00972133	0.113765	0.155701	0	0	0.0247488	0.113765	0.00972133	0	0.00619587	0.0827756	0	0	0.0384702	0.020231	0.155701
272564	0.00601797	0.0144581	0.237899	0	0.237899	0	0.0101773	0	0	0.0247488	0	0.0389429	0.155701	0.00619587	0	0	0	0.00368559	0.00601797	0.0384702	0.0101773	0	0.0629564	0.0293112	0	0.0384702	0.00875533	0.0144581	0.00601797	0.155701	0.0253849	0	0.0827756	0.0409016	0.00630642	0.0293112	0.00619587	0	0.00601797	0.237899	0	0.237899	0	0.0247488	0.0409016	0	0	0.0253849	0.0253849
645	0.237899	0	0	0.0409016	0	0.00875533	0	0.00619587	0.0247488	0.0384702	0	0.0409016	0.020231	0.0293112	0.0629564	0.237899	0.0293112	0.0336344	0.00798968	0.00972133	0.0389429	0.00875533	0.0293112	0	0.00601797	0	0.237899	0.0389429	0.00875533	0	0.020231	0	0	0	0.0629564	0.0247488	0.0247488	0.0629564	0	0.0409016	0	0	0.0336344	0.00875533	0.0336344	0.00630642	0	0.00601797	0.00619587
398578	0.0827756	0.0247488	0.00601797	0.00535229	0	0	0.00601797	0	0.00875533	0.00630642	0.00783154	0.113765	0.0336344	0.0101773	0	0.155701	0	0.0247488	0.0293112	0.155701	0	0	0	0	0	0	0	0.0253849	0.113765	0.00601797	0.00798968	0.00630642	0.00972133	0.00630642	0	0	0.00875533	0	0	0	0	0.00878658	0	0	0.0293112	0.00972133	0.00798968	0.00875533	0.020231
452659	0	0	0.0336344	0	0.0253849	0.0629564	0.0144581	0	0	0	0	0	0	0.00798968	0	0.0247488	0.0253849	0.0389429	0.00878658	0	0.0409016	0	0	0.00368559	0.0384702	0.00630642	0.0247488	0.00798968	0	0.0253849	0	0.237899	0.00601797	0	0.0384702	0.00535229	0	0.0293112	0.00798968	0.0827756	0.0409016	0.00535229	0.0247488	0.0384702	0.00368559	0	0.00368559	0.0827756	0.0629564
1680	0	0.00878658	0.0827756	0.020231	0.00798968	0.0827756	0	0.0247488	0.00972133	0	0.113765	0	0.0253849	0.0253849	0.0384702	0	0	0.0409016	0.0336344	0.00798968	0	0	0	0.00783154	0	0	0.020231	0	0.0384702	0	0	0.00601797	0	0	0	0.0144581	0.237899	0.00972133	0.00619587	0.0101773	0	0.0827756	0	0.0336344	0	0	0.00601797	0.00783154	0.0101773
405948	0.020231	0	0.113765	0.0293112	0.00875533	0	0.0629564	0.00798968	0.00601797	0	0	0	0.0293112	0.00535229	0.00972133	0.0389429	0.0101773	0.155701	0.0144581	0.0253849	0.00783154	0.0253849	0.020231	0	0.0247488	0.0293112	0.0409016	0	0	0	0.113765	0.00875533	0	0	0.0144581	0	0.0253849	0	0.00368559	0.00368559	0.00619587	0.00368559	0	0.0409016	0.113765	0.237899	0.155701	0.00878658	0
334380	0.0336344	0.00601797	0.00630642	0.00368559	0.00619587	0.0253849	0.237899	0	0.00878658	0.00972133	0.00535229	0	0	0.0247488	0.00619587	0	0	0	0	0.00630642	0	0.00798968	0.00878658	0	0.0389429	0.00535229	0.0384702	0.00535229	0	0.0409016	0.0409016	0.00368559	0	0	0.237899	0.0384702	0	0.113765	0	0.00972133	0	0.155701	0.00878658	0	0.155701	0.113765	0.020231	0.00619587	0.00972133
1613	0	0.020231	0.0384702	0.0247488	0.00601797	0.00878658	0.00535229	0	0	0.00783154	0.0247488	0.020231	0	0	0.00798968	0.00368559	0.0247488	0	0.00535229	0	0.0293112	0	0.0253849	0	0.0253849	0	0	0.00368559	0	0	0.00972133	0	0.00535229	0.00798968	0	0.0629564	0.0629564	0	0.020231	0	0.00630642	0	0.0389429	0	0.0389429	0	0.0629564	0.0144581	0.0293112
431947	0	0.155701	0	0.0827756	0.020231	0	0.00875533	0.00630642	0.00368559	0.155701	0.00798968	0.0629564	0	0	0.237899	0	0.00630642	0.0827756	0.0629564	0.0293112	0.00875533	0.020231	0.00630642	0.0384702	0.155701	0	0.0101773	0.0247488	0.0101773	0.113765	0.0144581	0.0101773	0.0629564	0.00875533	0.00798968	0	0.0101773	0.00368559	0	0.00535229	0.113765	0.0247488	0.0101773	0.0389429	0.0629564	0.0384702	0.0336344	0.0409016	0.0827756
411154	0	0	0.155701	0	0.113765	0.00619587	0	0.00875533	0.237899	0	0.0253849	0.0827756	0	0	0.00535229	0	0	0.00798968	0	0.00619587	0	0.0247488	0	0.00619587	0.0336344	0.020231	0	0	0.0144581	0.0144581	0	0	0.0253849	0	0	0	0.0293112	0.0247488	0.155701	0	0	0.0409016	0	0.00535229	0.237899	0	0	0	0.00878658
505682	0.00535229	0.00875533	0	0.00875533	0	0.020231	0	0.0101773	0	0	0.0629564	0.00972133	0.00535229	0.0629564	0	0.00601797	0	0.00619587	0.020231	0.113765	0	0.00535229	0	0.155701	0	0	0.00783154	0.0629564	0.00630642	0	0	0	0.0384702	0	0	0.113765	0.0336344	0.00601797	0.0384702	0.0247488	0.0629564	0.0253849	0.0253849	0.0293112	0.0101773	0	0	0	0.0247488
565575	0.00878658	0.0389429	0.0629564	0	0.155701	0.00601797	0.155701	0.0629564	0.155701	0.0629564	0.020231	0.0384702	0.0101773	0.0409016	0.00630642	0.0827756	0	0.0629564	0	0.00535229	0.0827756	0.0144581	0.00783154	0.00630642	0.00878658	0.237899	0	0.0827756	0.237899	0.0336344	0	0.00619587	0	0.00619587	0.0293112	0.0389429	0.0384702	0.00875533	0	0	0	0.00875533	0.0827756	0.020231	0.0827756	0.020231	0	0.0101773	0
[truncated: 51 more columns]

## Sheet: SimSet2_HumanLow
TaxID	meta_1	meta_10	meta_100	meta_11	meta_12	meta_13	meta_14	meta_15	meta_16	meta_17	meta_18	meta_19	meta_2	meta_20	meta_21	meta_22	meta_23	meta_24	meta_25	meta_26	meta_27	meta_28	meta_29	meta_3	meta_30	meta_31	meta_32	meta_33	meta_34	meta_35	meta_36	meta_37	meta_38	meta_39	meta_4	meta_40	meta_41	meta_42	meta_43	meta_44	meta_45	meta_46	meta_47	meta_48	meta_49	meta_5	meta_50	meta_51	meta_52
Human	0.0108803	0.00901794	0.0161354	0.012053	0.00149775	0.00497512	0.0020956	0.0178747	0.0063593	0.00398406	0.005371	0.00803492	0.00507412	0.00159744	0.0106846	0.0171024	0.00428159	0.0194156	0.0061618	0.011467	0.0150694	0.00398406	0.010097	0.00279218	0.0003	0.0061618	0.00695134	0.00596422	0.00299103	0.0124432	0.000899	0.00457894	0.0136122	0.00764116	0.0129306	0.00783808	0.00219517	0.019127	0.0153604	0.0118577	0.00139804	0.00833003	0.00279218	0.00328915	0.010293	0.00527206	0.0128332	0.0001	0.000799
243273	0.0622714	0	0.0100131	0	0.00534428	0	0.0383896	0	0.0406415	0.00533097	0.00598565	0.00614608	0.0406941	0.0388807	0.0100685	0	0.00366981	0	0.00966143	0.0622344	0.00621139	0.0062813	0	0.00796738	0.0408894	0.0101146	0	0	0.0201705	0.00363973	0.0101681	0.0143919	0	0.0624753	0.0331995	0.040581	0.0201866	0	0.234245	0	0.0144379	0.00596784	0.0383628	0	0.00866521	0.15488	0.0817133	0	0.0408689
218496	0.112527	0.0333311	0.00609589	0.00594543	0.0388846	0	0.0246969	0.00862953	0.0334205	0	0.00366579	0.00365598	0.0077918	0.0201987	0.028998	0.0288099	0.0387762	0.00997968	0	0	0	0	0.00595721	0.113447	0.0101742	0.00794045	0	0.00598208	0	0.062173	0.0827011	0.113244	0	0.0245597	0	0	0.155359	0	0.0619893	0	0.0388885	0.0624319	0.237235	0.00796341	0.0380743	0	0.00959658	0	0.00601316
167539	0.0385192	0.0381233	0.0199046	0	0	0	0.00970096	0.081296	0	0	0	0	0	0.113583	0	0.0249507	0.236881	0	0	0	0.00363005	0.0387878	0.0404886	0.0407874	0	0.00366288	0.0334006	0.00873418	0	0.00960037	0	0	0.00611153	0	0.00867297	0	0	0.032991	0	0	0.00368044	0.0381498	0.0627806	0	0.00595603	0.00366616	0.00864297	0.155685	0
182082	0	0.00624955	0.0249753	0.112394	0.0408404	0.00532567	0.0253317	0	0	0.00795785	0.0101226	0	0.0143847	0.00629635	0.00595367	0.111819	0	0.00861599	0	0	0.0378905	0.0335004	0.154129	0.00876205	0.00782919	0.0406496	0	0.113086	0	0.00528569	0	0	0.0331765	0.00871944	0	0	0.0144263	0.00607736	0.0249949	0.0622098	0	0	0.155266	0.155189	0	0	0.0244312	0.00368522	0
292805	0	0	0	0.00773714	0.0384126	0	0.0292498	0.00954757	0	0	0.00873939	0	0	0.00874134	0.0404646	0	0.00616934	0	0.154742	0.00868583	0.0620076	0	0	0.237235	0	0	0	0.0406577	0.00367457	0.00789027	0.0078245	0	0.0289122	0.236082	0	0.0036567	0.00781435	0.00998262	0	0.00789495	0.0253494	0	0	0	0.00613209	0.0387376	0	0	0.0336075
335992	0	0.0820291	0	0.0380066	0.00877342	0	0	0.152918	0.00793888	0.113312	0.0087083	0.0143419	0.00967201	0	0	0.0402021	0.113278	0	0.00615769	0.0332487	0	0	0.0100745	0.0388342	0.00535069	0.00873244	0.0087255	0	0	0.234939	0.00601256	0.0252686	0.234661	0.0251909	0.0817052	0.0251859	0.00534055	0.0381981	0.0331177	0.00868239	0.00782059	0	0.00796738	0	0	0.025251	0.0403767	0	0
340047	0.00866006	0	0.00861406	0.0100546	0	0	0	0.0249311	0.00778173	0.0291944	0	0.00625575	0.0823555	0.0036797	0	0.0142108	0	0.0198382	0.00626756	0	0.0243758	0.0101367	0	0.0825444	0	0.014369	0.154619	0.00870311	0.0246748	0.00864638	0.0389079	0.154988	0.00772493	0	0.153688	0.236035	0.0036775	0	0.028861	0.0384812	0.00600955	0	0	0.237117	0	0	0.0100467	0.0293083	0
411154	0	0	0.153189	0	0.113594	0.00616504	0	0.00859883	0.236387	0	0.0252485	0.0821105	0	0	0.00529511	0	0	0.00783456	0	0.00612482	0	0.0246502	0	0.00617856	0.0336243	0.0201063	0	0	0.0144148	0.0142782	0	0	0.0250393	0	0	0	0.0292468	0.0242754	0.153309	0	0	0.0405609	0	0.00533469	0.235451	0	0	0	0.00877956
290317	0	0	0	0	0.00629698	0	0.0388613	0.233647	0.0291248	0.00617118	0	0.00792549	0.00616443	0.014435	0	0.00526076	0.0626868	0.00858534	0	0	0.0331275	0	0.0385497	0.0627806	0.00619401	0.0252284	0.00793415	0.00626881	0.00796579	0	0	0.0387646	0	0	0.0403727	0	0.0388575	0	0.0815041	0.00865151	0.0292702	0	0.0407874	0.00780578	0.0244941	0.0101236	0.0142725	0.237876	0
405948	0.0200109	0	0.111929	0.0289579	0.00874221	0	0.0628244	0.00784687	0.0059797	0	0	0	0.0291625	0.00534374	0.00961747	0.0382769	0.0101337	0.152678	0.014369	0.0250938	0.00771352	0.0252837	0.0200267	0	0.0247414	0.0291306	0.0406173	0	0	0	0.113662	0.00871524	0	0	0.0142711	0	0.0253291	0	0.00362898	0.00364189	0.0061872	0.00365489	0	0.0407671	0.112594	0.236645	0.153703	0.0087857	0
369723	0.0404566	0	0.00770517	0.235032	0.00368007	0.154926	0.00876817	0.00769155	0.0143661	0.0335004	0.040682	0	0	0.00877255	0.00866178	0.00860559	0.00532938	0	0.0252284	0	0.234314	0.0291944	0.00364838	0	0	0.0822655	0.00626258	0.0382408	0	0	0.0384356	0	0	0.0386454	0.00959563	0.00777015	0	0.152723	0	0	0.0247142	0.00614425	0	0	0	0.0061632	0	0.113753	0
398578	0.0818749	0.0245256	0.00592087	0.00528778	0	0	0.00600536	0	0.00869965	0.0062813	0.00778947	0.112851	0.0334637	0.010161	0	0.153038	0	0.0242683	0.0291306	0.153915	0	0	0	0	0	0	0	0.0252335	0.113424	0.00594308	0.0079825	0.00627754	0.00958901	0.00625823	0	0	0.00873611	0	0	0	0	0.00871339	0	0	0.0290095	0.00967008	0.00788715	0.00875445	0.0202148
452659	0	0	0.0330917	0	0.0253468	0.0626432	0.0144278	0	0	0	0	0	0	0.00797692	0	0.0243255	0.0252762	0.0381868	0.00873244	0	0.0402853	0	0	0.0036753	0.0384587	0.00626756	0.0245768	0.00794203	0	0.025069	0	0.23681	0.00593605	0	0.0379728	0.00531034	0	0.0287506	0.00786696	0.081794	0.0408445	0.00530771	0.0246797	0.0383437	0.00364765	0	0.00363829	0.0827673	0.062906
505682	0.00529406	0.00867637	0	0.0086498	0	0.0201303	0	0.00999537	0	0	0.0626182	0.00964322	0.00532514	0.0628558	0	0.00591505	0	0.00607557	0.0201063	0.11246	0	0.00533097	0	0.155266	0	0	0.0077771	0.0625809	0.00628756	0	0	0	0.0379466	0	0	0.112873	0.0335605	0.00590286	0.0378793	0.0244553	0.0628684	0.0251734	0.025314	0.0292148	0.0100725	0	0	0	0.024729
228400	0.00623781	0.0623886	0.0402417	0	0.0292673	0	0	0.0382468	0.062556	0	0.0382636	0.00868498	0.038275	0.155452	0.112549	0	0.00967971	0.024892	0.00870138	0	0	0.038317	0.00962318	0.0335405	0	0.00598089	0.0291074	0	0	0	0.00630075	0.0382941	0	0.0143476	0.00864211	0	0	0.0377344	0.0402734	0.0061224	0	0.0100925	0.0201745	0	0.0143093	0.00779025	0.00622549	0.00798889	0
431947	0	0.154297	0	0.0817779	0.0202007	0	0.00873698	0.0061937	0.00366215	0.155081	0.00794677	0.0624505	0	0	0.235358	0	0.00627942	0.0811684	0.0625684	0.0289751	0.00862339	0.0201504	0.00624275	0.0383628	0.155654	0	0.0101065	0.0246012	0.0101468	0.112349	0.0144451	0.0101307	0.0620994	0.00868842	0.00788637	0	0.0101549	0.0036151	0	0.00528883	0.113606	0.0245426	0.0101489	0.0388149	0.0623084	0.0382674	0.0332027	0.0408975	0.0827094
334380	0.0332684	0.0059637	0.00620466	0.00364117	0.00618658	0.0252586	0.237401	0	0.00873071	0.0096826	0.00532355	0	0	0.0247093	0.00612967	0	0	0	0	0.00623411	0	0.00795785	0.00869787	0	0.0389313	0.00531931	0.0382028	0.00532037	0	0.0403927	0.0408649	0.00366871	0	0	0.234823	0.0381687	0	0.111589	0	0.00960606	0	0.154404	0.00876205	0	0.154098	0.113165	0.0199714	0.00619525	0.00971356
565575	0.00869098	0.0385918	0.0619405	0	0.155468	0.00598803	0.155375	0.061831	0.154711	0.0627055	0.0201223	0.0381611	0.0101256	0.0408363	0.00623904	0.0813599	0	0.061734	0	0.00529092	0.0815282	0.0144005	0.00775246	0.00628881	0.00878395	0.236434	0	0.0822819	0.237188	0.0332159	0	0.0061675	0	0.00614852	0.0289322	0.0386377	0.0383858	0.00858786	0	0	0	0.00868239	0.0825444	0.0201645	0.0819236	0.0201243	0	0.0101763	0
272564	0.00595249	0.0143277	0.234061	0	0.237543	0	0.010156	0	0	0.0246502	0	0.03863	0.154911	0.00618597	0	0	0	0.00361403	0.00598089	0.0380291	0.0100239	0	0.0623207	0.0292293	0	0.0382332	0.00869447	0.0143719	0.00599997	0.153763	0.025362	0	0.0816488	0.0405891	0.00622488	0.0290814	0.00618226	0	0.00592553	0.235078	0	0.235918	0	0.0246674	0.0404806	0	0	0.0253823	0.0253646
309803	0.00774633	0.00963367	0	0.0621976	0	0	0	0.0330332	0.0822492	0.0144005	0.236622	0.00871598	0.00627442	0	0	0.0060899	0	0	0	0.00774173	0	0	0.0332948	0.0201745	0.0087527	0	0.0252084	0.00778483	0.0388265	0	0.155561	0	0.0384128	0.00964705	0.112294	0.154481	0	0	0.0243686	0.112416	0.00970774	0	0.00617856	0.0825033	0	0	0.0379765	0.020229	0.155576
320483	0	0.235754	0	0	0.0247117	0	0	0	0.00626632	0	0	0	0.0387453	0	0.033275	0.0100032	0.0143962	0	0	0.0142923	0.00865417	0	0	0	0	0	0	0	0.00969226	0.0384584	0	0	0.0244119	0.112895	0	0.00871771	0	0.0248993	0	0.0199911	0	0.00964035	0.00873088	0.00599817	0.0251236	0	0	0.0247463	0
565042	0.0100666	0.00791763	0.0288382	0.00789339	0.0144364	0.00794993	0.0826021	0.00525662	0.0252234	0.0824458	0.154865	0.00530929	0	0	0.0818911	0.0330591	0.0824211	0.111556	0.00778328	0.0100606	0.00592728	0.155081	0.235497	0	0	0.0245963	0.00531509	0	0	0.00622795	0.00874745	0.0407143	0.0403449	0	0	0.00964514	0	0.00783687	0.00957201	0	0	0	0.0292293	0	0	0.0626245	0.0250591	0	0
1116211	0.0143008	0.0100855	0.0383146	0.00612119	0	0	0.0335639	0.111731	0	0	0.00966912	0	0	0.0335806	0.0200148	0	0	0	0.0382332	0	0	0.0824458	0	0	0.00798729	0	0.0625187	0.154772	0	0	0	0.00874635	0.00863615	0	0	0	0	0	0.00771124	0.00594661	0.0087743	0.0200625	0.00628881	0.0253014	0.0052972	0	0.0384432	0	0.113674
1232383	0.0289923	0.00776091	0	0.00960416	0	0.033467	0	0	0.00531826	0.236952	0	0.00596961	0	0	0	0	0.00874896	0.00767948	0.0822655	0	0.00786929	0.00599399	0	0	0.0202249	0.038703	0.00965376	0	0.155235	0.00773409	0.0247265	0.0079531	0.00866698	0.00597198	0.00773027	0	0.00876729	0.00768174	0.00620955	0	0.0826598	0.00792313	0.0144177	0.113391	0	0.00870917	0.234846	0.033631	0.00534802
1211579	0	0	0	0	0.010162	0.00967297	0.00629321	0.0198694	0.0101126	0.0252837	0.0143804	0.15445	0.00366689	0	0.00774786	0	0	0	0.00366288	0.00865493	0.0199261	0.00780034	0.00613331	0.00969419	0.00971842	0.154742	0	0	0.082528	0.0817456	0.00619029	0	0.00363542	0.0100995	0	0.00792706	0.0825939	0.0811923	0	0.0380141	0.237567	0	0	0	0.00962127	0.00874026	0.028935	0	0.0384395
727	0.0244795	0.0290469	0.00956448	0.033229	0	0.0387492	0.00797294	0.0377826	0	0.0387878	0	0	0	0	0.0385269	0.019885	0	0.23328	0	0.0818264	0.0250023	0	0.00790901	0.00600117	0.00368448	0	0.00597613	0.236481	0.0253089	0.0199793	0	0.00779568	0	0	0	0.0061473	0.00600476	0	0.0383448	0.153855	0.0202027	0	0	0.0627493	0	0.0291567	0.00528361	0.0629501	0
1249650	0.0251087	0	0.00526593	0.0250789	0	0.0291654	0	0.0401705	0	0.00875158	0	0.0333641	0.0087109	0.0384088	0	0.00619857	0.00795548	0	0	0	0.00527164	0.113312	0	0.0246797	0.0827507	0	0.00615279	0	0	0	0.0292848	0.0201384	0.153581	0.0053114	0.00594015	0.0059708	0.113515	0.019844	0	0.0142866	0.0101631	0	0.00780967	0	0.00869614	0.040686	0.00611635	0	0.0389118
439334	0.00612845	0.00530403	0	0	0.00781981	0.0382788	0.0408159	0.0059104	0.0201023	0.00872044	0	0.0245499	0.0246232	0	0	0	0.00779801	0.0141774	0.236434	0.235171	0	0	0.00866692	0.00873088	0	0.0334271	0	0	0.0627681	0.00867725	0.237685	0.00967682	0.00788093	0.0381763	0.0199694	0	0.00629258	0.0141815	0.112017	0.00623164	0.00534481	0.029067	0	0	0	0.033457	0	0.00972036	0.00874833
1217420	0.00790275	0	0.00864481	0	0	0.113199	0.00618288	0	0	0.00367091	0.082331	0.00776861	0.113188	0.0826433	0	0.00955508	0.0201444	0	0	0.0384964	0	0.0627055	0	0	0	0.00966143	0	0.0291364	0.00533629	0	0	0.0823965	0.00622058	0	0.00528309	0.0821268	0	0	0.010021	0	0	0.0077663	0.0036753	0.00968936	0.00624151	0.00532408	0.00773103	0	0
487	0	0	0.0142248	0	0	0.00779257	0	0	0.113041	0.0201504	0.0387338	0.0290757	0	0	0	0.0618797	0.0059922	0.0377233	0.0101146	0.00594896	0	0	0.0819398	0	0	0	0.00365997	0.00966335	0	0.0289465	0.00877868	0.0626681	0	0.00365743	0.0100457	0	0	0.0401193	0	0	0.155483	0	0	0.0101438	0	0.00598624	0.112305	0	0
1680	0	0.00870735	0.0814399	0.0199872	0.00797772	0.0823637	0	0.0243064	0.00965951	0	0.113154	0	0.0252561	0.0253443	0.0380592	0	0	0.0401075	0.0334271	0.00789807	0	0	0	0.00780967	0	0	0.0200904	0	0.0383552	0	0	0.00599041	0	0	0	0.0143448	0.237377	0.00953539	0.00610069	0.0100566	0	0.082086	0	0.0335237	0	0	0.00594074	0.00783075	0.0101691
779	0.00961556	0.0405328	0	0.00868068	0	0.00366725	0	0.0287873	0	0.0101367	0.00627255	0.235988	0.008742	0.237519	0.0244844	0.0076976	0.0334904	0.00618398	0	0	0.0142402	0.0407387	0.0380818	0	0.0629375	0	0.0143576	0.0101166	0.0292235	0.0244408	0	0	0.0199556	0.0333774	0.0384394	0	0.00969999	0.0061858	0	0	0.0335873	0.00625389	0.00600117	0.00628568	0	0.0143819	0.00867382	0	0.00368264
774	0.154007	0.00365235	0	0	0	0.236716	0.00367787	0	0.00615646	0.00599399	0.00616259	0.0251809	0.236692	0	0.0086927	0.00863631	0.0407265	0.00590113	0.038703	0	0.153355	0.236952	0.112616	0.025314	0.113731	0.00778328	0.0386722	0	0.00617733	0.0379915	0	0.0334804	0.0142613	0.154511	0	0.0200724	0	0.233349	0.00862084	0.00773867	0	0.0386185	0	0.00617549	0	0.00794756	0	0.00630579	0.00630138
645	0.235311	0	0	0.0404086	0	0.00871177	0	0.00608512	0.0245914	0.038317	0	0.040573	0.0201283	0.0292644	0.0622837	0.233831	0.0291857	0.0329813	0.00794045	0.00960986	0.0383561	0.00872044	0.0290152	0	0.00601616	0	0.236246	0.0387107	0.00872914	0	0.0202128	0	0	0	0.0621423	0.0245548	0.0246945	0.0617522	0	0.0404166	0	0	0.0335405	0.00872653	0.0332882	0.00627317	0	0.00601737	0.00619091
624	0	0.112739	0.00362612	0.00623041	0.033584	0.0143862	0.0201886	0	0	0	0.0291538	0	0.00598743	0.0097058	0.0143036	0	0	0.0287421	0.0245963	0.019999	0.00957484	0	0.0244989	0	0.237828	0.00615769	0	0	0.0087603	0	0.0336041	0.00532779	0.112216	0.0077717	0.00611575	0.0333707	0.0408118	0	0	0	0	0	0.00969419	0.00367347	0.00790745	0.0246183	0	0	0
359385	0.00364549	0	0.0243495	0	0.0628621	0.0246257	0.113526	0.0141996	0	0	0	0	0	0	0.00364621	0	0.155034	0.00524838	0	0.0404326	0	0.00875158	0.00529825	0.00533735	0.00630453	0.113064	0.112974	0	0.0407793	0	0.00534748	0.029177	0	0.0821431	0.0250566	0.0100975	0	0.00524992	0	0.0289636	0.0384164	0.0143376	0	0.00875768	0.0200228	0.0823392	0	0.00535176	0.00782528
1358	0	0.0251559	0	0.153824	0	0.00627505	0	0	0.0382256	0.0407387	0	0	0	0.00600835	0.154037	0	0.0383055	0	0.0406496	0.00364333	0.0061025	0.00367091	0	0.0101489	0.0144537	0.0625684	0	0.0334338	0	0	0.0628998	0	0.0100387	0.0290872	0	0.0086867	0.00797215	0	0.014236	0.0332355	0.00797852	0.0333542	0.113447	0.0144105	0	0	0	0.0384664	0.0144465
1613	0	0.0200486	0.0378495	0.0244505	0.00600895	0.00874287	0.00534108	0	0	0.00780034	0.0246159	0.0200684	0	0	0.00790432	0.00362256	0.0246428	0	0.00531931	0	0.0288695	0	0.0251285	0	0.0253772	0	0	0.00366361	0	0	0.00971259	0	0.00527944	0.00792863	0	0.0624629	0.0628182	0	0.0199202	0	0.00629761	0	0.0388342	0	0.0385421	0	0.0621484	0.0144566	0.0292878
715	0.0380517	0.00613999	0	0.0384736	0.0826516	0.0406981	0	0	0	0	0	0	0.00794914	0	0.0251136	0.0378123	0.00871784	0	0	0.024465	0	0.00617118	0	0	0	0.00870138	0.0822002	0.00615891	0.0335338	0.00611877	0	0	0	0	0.0244288	0.00625699	0	0.00861852	0.00865162	0.0250839	0	0.112817	0.00533735	0	0	0	0	0	0.237709
1314	0	0	0.00786077	0.0142838	0.00970677	0.0101266	0.00781512	0.00361971	0.0386953	0	0.0334537	0.0100955	0.0626369	0.00781903	0	0.00785304	0	0.00953259	0.113064	0	0.11205	0.0096826	0.0143121	0.0144177	0.0293024	0	0	0.0201103	0.00780811	0.0100506	0.00368228	0.0246355	0	0.0200764	0.00363793	0	0	0	0.00527008	0	0.00874309	0	0	0	0.00775093	0	0	0.038939	0.0079833
[truncated: 51 more columns]

## Sheet: SimSet2_HumanHigh
TaxID	meta_1	meta_10	meta_100	meta_11	meta_12	meta_13	meta_14	meta_15	meta_16	meta_17	meta_18	meta_19	meta_2	meta_20	meta_21	meta_22	meta_23	meta_24	meta_25	meta_26	meta_27	meta_28	meta_29	meta_3	meta_30	meta_31	meta_32	meta_33	meta_34	meta_35	meta_36	meta_37	meta_38	meta_39	meta_4	meta_40	meta_41	meta_42	meta_43	meta_44	meta_45	meta_46	meta_47	meta_48	meta_49	meta_5	meta_50	meta_51	meta_52
Human	0.14683	0.188773	0.166528	0.0967392	0.167915	0.190218	0.141189	0.154977	0.172459	0.14734	0.189627	0.199231	0.159099	0.179251	0.119641	0.0979614	0.191527	0.17979	0.11692	0.184539	0.174441	0.149804	0.133224	0.199039	0.192311	0.146612	0.0923943	0.0942849	0.125262	0.142441	0.176616	0.159664	0.108734	0.133974	0.161074	0.112452	0.178442	0.148356	0.154691	0.0962494	0.17198	0.139415	0.199103	0.153045	0.111111	0.12618	0.151031	0.0989367	0.116374
NZ_CP058243.1	0.00314443	0	0.0206274	0	0.0523851	0.0200411	0.0977025	0.0122174	0	0	0	0	0	0	0.00324464	0	0.12588	0.00439001	0	0.0333537	0	0.00747031	0.00463924	0.00428698	0.00509363	0.0970855	0.103254	0	0.0357782	0	0.00440699	0.0246312	0	0.0716858	0.021296	0.00903282	0	0.00455825	0	0.02649	0.0318541	0.0124424	0	0.00744184	0.0179831	0.072331	0	0.00482276	0.00692015
NC_010503.1	0.00456641	0.00710256	0	0.00790834	0	0.0163827	0	0.00860004	0	0	0.0510181	0.00778454	0.00450075	0.0516713	0	0.00542844	0	0.00508191	0.0178656	0.0927707	0	0.0045505	0	0.12471	0	0	0.00710795	0.0570205	0.00551646	0	0	0	0.0342872	0	0	0.100972	0.0276326	0.00512516	0.0325192	0.0223667	0.0521291	0.0218458	0.0203307	0.0248253	0.00904647	0	0	0	0.0218687
NC_011830.1	0.00513435	0.0117288	0.198283	0	0.197953	0	0.00874037	0	0	0.0211023	0	0.0311843	0.130929	0.00508525	0	0	0	0.00302296	0.00531435	0.031371	0.00840195	0	0.0545691	0.0234771	0	0.03283	0.00794638	0.0130949	0.00526414	0.133523	0.0209015	0	0.073775	0.0354219	0.00529062	0.0260151	0.00509026	0	0.00508704	0.215002	0	0.204733	0	0.0209611	0.036357	0	0	0.0228734	0.0224307
NZ_CP018019.1	0.00528612	0.00434193	0	0	0.00651651	0.0311525	0.0351268	0.00508532	0.016742	0.00746532	0	0.0198181	0.0208113	0	0	0	0.00633158	0.0118587	0.210084	0.193998	0	0	0.00758891	0.00701268	0	0.0287032	0	0	0.0550703	0.00753502	0.195883	0.00816919	0.00712093	0.0333162	0.0169723	0	0.00518109	0.0123131	0.0961663	0.00569943	0.00443181	0.0252248	0	0	0	0.0293904	0	0.00875954	0.00773644
NC_010519.1	0.00538045	0.0510719	0.0340904	0	0.0243894	0	0	0.0329077	0.0520989	0	0.0311752	0.00701099	0.0323497	0.127791	0.100154	0	0.00785943	0.0208209	0.00773165	0	0	0.0327072	0.00842622	0.0269398	0	0.00513566	0.026603	0	0	0	0.00519261	0.0323279	0	0.0125211	0.00734507	0	0	0.0327629	0.0345745	0.00559952	0	0.00875842	0.0162029	0	0.0128516	0.00684336	0.00535395	0.00719921	0
NC_011978.1	0.00668163	0.00788621	0	0.056866	0	0	0	0.0284218	0.0685001	0.0123278	0.192787	0.00703602	0.00530308	0	0	0.00558891	0	0	0	0.00638631	0	0	0.0291535	0.0162042	0.00707158	0	0.0230394	0.00709314	0.0340649	0	0.128202	0	0.0347085	0.00841893	0.0954402	0.138192	0	0	0.0209204	0.102815	0.00804946	0	0.00496225	0.0701072	0	0	0.03266	0.0182294	0.137581
NZ_CP018218.1	0.00681656	0	0.00732337	0	0	0.0921247	0.00532108	0	0	0.00314256	0.0670791	0.00627125	0.095665	0.0679379	0	0.00876902	0.0163562	0	0	0.0317565	0	0.0535252	0	0	0	0.00829607	0	0.0265476	0.00468185	0	0	0.0695593	0.0056207	0	0.00449018	0.0734673	0	0	0.00860294	0	0	0.0067397	0.00295178	0.00823353	0.00560571	0.00467694	0.00664873	0	0
NC_007633.1	0.00746978	0	0.00729732	0.00919274	0	0	0	0.0214508	0.00648091	0.0249925	0	0.00504999	0.0696061	0.00302494	0	0.0130417	0	0.0165937	0.00556908	0	0.0204316	0.00865268	0	0.0663	0	0.0123384	0.141315	0.00792983	0.0216487	0.00750821	0.032065	0.130841	0.00697998	0	0.130622	0.211147	0.00302792	0	0.024777	0.0351947	0.004983	0	0	0.20149	0	0	0.00864019	0.0264112	0
NC_011374.1	0.00749644	0.0315916	0.0524724	0	0.129556	0.00487324	0.133718	0.0531996	0.128849	0.0536804	0.0163946	0.0308058	0.00855809	0.03357	0.00555192	0.0746667	0	0.0516374	0	0.00436459	0.0683361	0.0122922	0.00678819	0.0050512	0.00709683	0.20302	0	0.0749711	0.2081	0.0288435	0	0.00520661	0	0.00536578	0.0245899	0.0345637	0.0316055	0.00745642	0	0	0	0.0075347	0.0662947	0.0171347	0.0735783	0.0176783	0	0.00917037	0
NZ_CP040111.1	0.00829395	0.0331805	0	0.00793658	0	0.00298453	0	0.0247686	0	0.00867776	0.00511055	0.190502	0.00738865	0.195256	0.0217878	0.00706435	0.0271925	0.00517259	0	0	0.011936	0.0347744	0.0333451	0	0.0508492	0	0.0131222	0.00921772	0.0256396	0.0212236	0	0	0.0180312	0.0291282	0.0326703	0	0.00798664	0.00537082	0	0	0.0278499	0.00542721	0.00481977	0.00534126	0	0.0126338	0.00745953	0	0.00325668
NC_015067.1	0.00868295	0.00648145	0.0244301	0.00721677	0.0120304	0.0064699	0.0710886	0.00452281	0.021007	0.0705794	0.126176	0.00428595	0	0	0.0728722	0.0303395	0.0669218	0.093311	0.00691588	0.00829918	0.00496819	0.132376	0.206206	0	0	0.0211203	0.00485777	0	0	0.00540813	0.007209	0.0343711	0.0364542	0	0	0.00862815	0	0.00680436	0.00821753	0	0	0	0.0234752	0	0	0.0550126	0.0215509	0	0
NC_021283.1	0.0123352	0.00825609	0.0324579	0.00559648	0	0	0.0288856	0.0961338	0	0	0.0078779	0	0	0.0276054	0.0178105	0	0	0	0.0339723	0	0	0.0703754	0	0	0.00645318	0	0.0571396	0.141021	0	0	0	0.00738368	0.00780332	0	0	0	0	0	0.00662007	0.00543874	0.00727547	0.0174105	0.00505079	0.0214998	0.0047576	0	0.0330613	0	0.100526
NC_009142.1	0.0172605	0	0.0948198	0.0264756	0.00728518	0	0.0540676	0.00675147	0.00498011	0	0	0	0.0246478	0.00439289	0.00855827	0.035128	0.00822806	0.127707	0.0127676	0.0207004	0.0064654	0.0215821	0.0175358	0	0.0199893	0.0250138	0.0371226	0	0	0	0.0936721	0.00735742	0	0	0.0121293	0	0.0208551	0	0.00311546	0.00333085	0.0051303	0.00317176	0	0.0346419	0.101124	0.207881	0.132185	0.00791727	0
NZ_CP007470.1	0.0211149	0.023778	0.00810246	0.0303806	0	0.0315353	0.00686163	0.0325082	0	0.0332051	0	0	0	0	0.0342838	0.0182491	0	0.195127	0	0.0675003	0.0209567	0	0.00692527	0.00482016	0.00297681	0	0.00546194	0.215469	0.0222051	0.0173493	0	0.00658112	0	0	0	0.00549913	0.00494411	0	0.0329188	0.140715	0.0167517	0	0	0.0533212	0	0.0256127	0.00454393	0.0567277	0
NZ_CP007480.1	0.0216576	0	0.00446099	0.0229291	0	0.0237357	0	0.0345628	0	0.00749197	0	0.0269334	0.00736237	0.0315744	0	0.00568864	0.00645944	0	0	0	0.00441864	0.0967223	0	0.0198228	0.0668569	0	0.0056234	0	0	0	0.0241344	0.0170008	0.138771	0.00463523	0.00504863	0.00534123	0.0934643	0.0172296	0	0.0130665	0.008427	0	0.00627225	0	0.0078103	0.0357407	0.00526009	0	0.034411
NC_021352.1	0.0250074	0.00635316	0	0.0087809	0	0.0272365	0	0	0.00442924	0.202847	0	0.004819	0	0	0	0	0.00710371	0.0064235	0.0730975	0	0.00659596	0.00511645	0	0	0.0163404	0.0332334	0.00882314	0	0.136197	0.00671601	0.0203778	0.00671402	0.00783118	0.00521172	0.00657008	0	0.00721868	0.00666968	0.00533087	0	0.0685398	0.0068758	0.0115794	0.0963537	0	0.00765058	0.201969	0.0303067	0.00472943
NC_010793.1	0.0286958	0.00488194	0.00525623	0.00332905	0.00515549	0.0205562	0.204311	0	0.00727125	0.008289	0.00433735	0	0	0.0203125	0.00545459	0	0	0	0	0.00514264	0	0.00679279	0.007616	0	0.0314538	0.00456758	0.0349158	0.00484765	0	0.0350756	0.0336778	0.00309713	0	0	0.19958	0.0341442	0	0.096887	0	0.00878566	0	0.133994	0.00703715	0	0.138401	0.09941	0.0171755	0.00558287	0.00859003
NZ_LR134515.1	0.0328216	0.00502626	0	0.0351756	0.0688763	0.0331214	0	0	0	0	0	0	0.00671854	0	0.0223478	0.0347016	0.00707844	0	0	0.0201817	0	0.0052677	0	0	0	0.00747169	0.0751276	0.00561169	0.0294212	0.00531332	0	0	0	0	0.0207624	0.00559725	0	0.00748304	0.00742737	0.0229416	0	0.0979043	0.00428664	0	0	0	0	0	0.210214
NC_005042.1	0.0332249	0.0312081	0.016862	0	0	0	0.00834879	0.0699472	0	0	0	0	0	0.0933723	0	0.0228981	0.192335	0	0	0	0.00304267	0.0331091	0.0354526	0.0327606	0	0.00314524	0.0305267	0.00795814	0	0.00833662	0	0	0.00552216	0	0.00737129	0	0	0.0286445	0	0	0.00305174	0.0331069	0.0504216	0	0.0053493	0.00322054	0.007433	0.140296	0
NC_009380.1	0.034896	0	0.00652737	0.214885	0.00306672	0.126084	0.00754602	0.00661783	0.0119646	0.0286787	0.0331456	0	0	0.00721158	0.00770783	0.00789764	0.00432718	0	0.0224169	0	0.1964	0.0249202	0.00319458	0	0	0.0706397	0.00572374	0.0348431	0	0	0.0316758	0	0	0.0337256	0.00815548	0.00695086	0	0.132602	0	0	0.0204925	0.00533207	0	0	0	0.00541407	0	0.102509	0
NC_000908.2	0.0537125	0	0.00848248	0	0.00445357	0	0.0330387	0	0.0338478	0.00456369	0.0048768	0.00496145	0.0343942	0.0319624	0.00895966	0	0.0029797	0	0.00858472	0.0513385	0.00520633	0.00536169	0	0.00639943	0.0330358	0.00868517	0	0	0.0176968	0.00316061	0.00837981	0.0121496	0	0.0545218	0.0282168	0.0363022	0.0166209	0	0.201098	0	0.0119716	0.00517897	0.0308107	0	0.00778251	0.136055	0.0702738	0	0.0361418
NC_010002.1	0.0706216	0.0200769	0.00501581	0.00483452	0	0	0.0051683	0	0.00724539	0.00537724	0.00634646	0.0910993	0.0282832	0.00835299	0	0.140448	0	0.0202992	0.0258841	0.126968	0	0	0	0	0	0	0	0.0229914	0.0995143	0.00516076	0.00657858	0.00529951	0.00866429	0.00546152	0	0	0.00719301	0	0	0	0	0.0075616	0	0	0.0260544	0.0084947	0.00678299	0.0078891	0.0178766
NC_004551.1	0.0970606	0.0272851	0.00516408	0.00543579	0.0324038	0	0.0212545	0.00742486	0.0278338	0	0.0029867	0.00295131	0.00658555	0.0166046	0.0258044	0.0264398	0.0314843	0.00834751	0	0	0	0	0.00521623	0.0911212	0.00822008	0.0068183	0	0.00545056	0	0.0539888	0.0681561	0.0956006	0	0.0214331	0	0	0.127917	0	0.0532176	0	0.0322455	0.0541793	0.190533	0.00676691	0.0341958	0	0.00825311	0	0.00531764
NZ_CP045671.1	0.132839	0.00298985	0	0	0	0.192647	0.00316523	0	0.00512733	0.00513128	0.00502096	0.0203274	0.20005	0	0.00773535	0.00792584	0.0330679	0.004936	0.0343897	0	0.12854	0.202261	0.0986086	0.0203323	0.0918866	0.00668334	0.0353448	0	0.00541976	0.0329905	0	0.0282642	0.012886	0.134841	0	0.017956	0	0.202606	0.00740095	0.00707776	0	0.0335137	0	0.00524762	0	0.00698155	0	0.00568249	0.00557252
NZ_CP051883.1	0.202969	0	0	0.0369448	0	0.00708991	0	0.00523565	0.0204806	0.032802	0	0.0327527	0.0170123	0.0240571	0.0554242	0.214594	0.0236973	0.0275872	0.00705553	0.00792737	0.0321497	0.00744374	0.0254062	0	0.00486065	0	0.215919	0.0352712	0.00765861	0	0.0166579	0	0	0	0.0528157	0.0219657	0.0203326	0.0536164	0	0.0369649	0	0	0.0269377	0.00741537	0.0298972	0.00551068	0	0.00542257	0.00547483
NZ_LS483338.1	0	0	0.00665918	0.0130594	0.00808898	0.00824138	0.00672581	0.00311441	0.0322269	0	0.0272564	0.00814965	0.0529401	0.00642772	0	0.007207	0	0.00797354	0.100463	0	0.0939196	0.00826503	0.0125319	0.0115804	0.0236743	0	0	0.0183235	0.00685054	0.00872762	0.00303466	0.0207973	0	0.0175206	0.00309194	0	0	0	0.00452434	0	0.00724959	0	0	0	0.00696137	0	0	0.0350901	0.0070599
NC_010729.1	0	0.126309	0	0.0747679	0.0168339	0	0.00751917	0.00532907	0.00304998	0.13276	0.00647462	0.0504135	0	0	0.209437	0	0.00509857	0.0678933	0.0555955	0.0239021	0.00722804	0.0172003	0.00546626	0.0308132	0.125758	0	0.00923696	0.0224154	0.00890245	0.09756	0.0119046	0.00855234	0.0561108	0.00758234	0.00670276	0	0.00836122	0.00313881	0	0.00483714	0.0941995	0.0212984	0.00815095	0.0329829	0.0559612	0.0336161	0.0285545	0.036855	0.0731427
NC_008571.1	0	0	0.129772	0	0.094662	0.0050173	0	0.00739845	0.196871	0	0.0205712	0.0662841	0	0	0.00471194	0	0	0.00655322	0	0.00505249	0	0.0210413	0	0.00496265	0.0271661	0.0172649	0	0	0.012647	0.0123987	0	0	0.0226246	0	0	0	0.0240808	0.0210772	0.131615	0	0	0.0351993	0	0.00453315	0.211466	0	0	0	0.00776406
NZ_CP028341.1	0	0.00712792	0.0689911	0.0182739	0.0066481	0.0670302	0	0.0209133	0.0080448	0	0.0921919	0	0.0213462	0.0208346	0.0338676	0	0	0.0335479	0.0297018	0.00651528	0	0	0	0.00627276	0	0	0.0183618	0	0.0336514	0	0	0.00505712	0	0	0	0.0128322	0.195448	0.00827911	0.00523742	0.00919772	0	0.0712354	0	0.0284868	0	0	0.00510907	0.00705671	0.00899292
NZ_CP059048.1	0	0.0205929	0	0.140639	0	0.00510683	0	0	0.0318357	0.0348752	0	0	0	0.00493924	0.137073	0	0.0311021	0	0.0361194	0.00300546	0.00511505	0.00313347	0	0.00815161	0.0116776	0.0537262	0	0.0304632	0	0	0.0518373	0	0.00907066	0.0253842	0	0.00777077	0.00656399	0	0.0122215	0.0303971	0.00661562	0.0289452	0.0911139	0.0122453	0	0	0	0.0346641	0.0127755
NZ_CP055292.1	0	0.0922891	0.00307184	0.00569634	0.0279867	0.0117079	0.0173746	0	0	0	0.023753	0	0.00506052	0.00797877	0.0127283	0	0	0.0240413	0.0218552	0.0164976	0.00802554	0	0.0214517	0	0.192149	0.00528748	0	0	0.00768595	0	0.027694	0.00449773	0.101395	0.00678231	0.00519787	0.0298521	0.0336031	0	0	0	0	0	0.00778579	0.00312153	0.00710194	0.021626	0	0	0
NC_021505.1	0	0	0	0	0.00846837	0.00787216	0.00541603	0.0170957	0.00842211	0.0216447	0.0117164	0.12468	0.00309922	0	0.00689457	0	0	0	0.00325467	0.00713963	0.0167019	0.00665834	0.00537043	0.00778641	0.00785182	0.132873	0	0	0.0724069	0.070985	0.00510158	0	0.00328484	0.00881379	0	0.00709123	0.0680049	0.0704953	0	0.0347675	0.196986	0	0	0	0.00864119	0.00767789	0.0248843	0	0.0339933
NC_006833.1	0	0	0	0.00707392	0.0320105	0	0.0251728	0.00821475	0	0	0.00712041	0	0	0.00718592	0.0360081	0	0.00500919	0	0.137496	0.00716512	0.0519742	0	0	0.190548	0	0	0	0.0370452	0.00322392	0.00685163	0.00644836	0	0.0261241	0.206027	0	0.00327114	0.00643406	0.00866742	0	0.00722068	0.0210192	0	0	0	0.00550744	0.0340291	0	0	0.0297202
NZ_CP094655.1	0	0.0164119	0.0320639	0.0223546	0.00500746	0.00711522	0.00459661	0	0	0.00667764	0.0200557	0.0162003	0	0	0.00703379	0.00332454	0.0200087	0	0.00472651	0	0.0241981	0	0.022003	0	0.0205031	0	0	0.00333809	0	0	0.00800439	0	0.00477032	0.00691927	0	0.0558768	0.0517223	0	0.0171014	0	0.00522184	0	0.0311893	0	0.0346159	0	0.053448	0.0130276	0.0259001
NC_008639.1	0	0	0	0	0.00524748	0	0.0334446	0.20103	0.0242562	0.00528297	0	0.00639789	0.00521011	0.0118664	0	0.00482798	0.0508985	0.00718121	0	0	0.0277672	0	0.0337548	0.0504256	0.00500433	0.0216631	0.00725148	0.00571182	0.00698888	0	0	0.0327252	0	0	0.0343135	0	0.0319939	0	0.0699709	0.00791263	0.0242703	0	0.032758	0.00663296	0.0219989	0.00889312	0.0122745	0.214362	0
NC_012026.1	0	0.192991	0	0	0.0205931	0	0	0	0.00521882	0	0	0	0.0327472	0	0.0296103	0.0091803	0.011689	0	0	0.01179	0.00725385	0	0	0	0	0	0	0	0.00850362	0.0333959	0	0	0.0220577	0.0985232	0	0.00779851	0	0.0216189	0	0.0182838	0	0.00836604	0.00701211	0.00509695	0.0225643	0	0	0.0223002	0
NC_007205.1	0	0.0671498	0	0.0347487	0.00731119	0	0	0.131571	0.00661179	0.0970027	0.00709508	0.0115776	0.00817468	0	0	0.0368949	0.0919757	0	0.00547145	0.0274275	0	0	0.00882143	0.0311918	0.00432299	0.00749836	0.00797475	0	0	0.204013	0.0049551	0.0213318	0.212032	0.0219839	0.0694426	0.0225303	0.00439722	0.0331655	0.0284314	0.00794088	0.00648467	0	0.00639891	0	0	0.0221818	0.0347242	0	0
NC_005043.1	0	0.00511594	0.0211576	0.102759	0.0340336	0.00433419	0.0218008	0	0	0.00681249	0.00824739	0	0.0121578	0.00517599	0.00529797	0.10262	0	0.00720684	0	0	0.0317595	0.0285958	0.134958	0.00703771	0.00632545	0.034905	0	0.103038	0	0.00458991	0	0	0.0299772	0.00760941	0	0	0.0118781	0.00527667	0.021458	0.0568969	0	0	0.1247	0.131872	0	0	0.0210109	0.00332095	0
NZ_CP021520.1	0	0	0.0120504	0	0	0.00634184	0	0	0.094145	0.0172502	0.0315583	0.0234715	0	0	0	0.0567891	0.00486536	0.0315537	0.00898736	0.00490742	0	0	0.0717479	0	0	0	0.00334506	0.00880476	0	0.0251361	0.00723473	0.0529045	0	0.00319182	0.00853799	0	0	0.0348336	0	0	0.128924	0	0	0.0086197	0	0.00525862	0.0965827	0	0
NC_010263.3	0	0	0.0280333	0	0.0211224	0.0509809	0.0124168	0	0	0	0	0	0	0.00655752	0	0.0223244	0.020523	0.0319414	0.00775926	0	0.0337667	0	0	0.00295201	0.031072	0.00538182	0.0224621	0.00723638	0	0.021769	0	0.199915	0.00536361	0	0.0322737	0.00475042	0	0.0249627	0.00675375	0.0748085	0.0338674	0.00460611	0.0198212	0.0325826	0.00327608	0	0.00312895	0.074586	0.0556299
[truncated: 51 more columns]

## Sheet: SimSet2_PhiX
TaxID	meta_1	meta_10	meta_100	meta_11	meta_12	meta_13	meta_14	meta_15	meta_16	meta_17	meta_18	meta_19	meta_2	meta_20	meta_21	meta_22	meta_23	meta_24	meta_25	meta_26	meta_27	meta_28	meta_29	meta_3	meta_30	meta_31	meta_32	meta_33	meta_34	meta_35	meta_36	meta_37	meta_38	meta_39	meta_4	meta_40	meta_41	meta_42	meta_43	meta_44	meta_45	meta_46	meta_47	meta_48	meta_49	meta_5	meta_50	meta_51	meta_52
243273	0.062333	0	0.0100586	0	0.0053014	0	0.0380743	0	0.0403329	0.00530929	0.00592145	0.00612603	0.0403528	0.0388303	0.0101005	0	0.00366981	0	0.00958995	0.0624691	0.00619005	0.00620955	0	0.00784148	0.0403807	0.0100566	0	0	0.0199852	0.00368264	0.0101307	0.0142585	0	0.0617643	0.0336243	0.0405649	0.0198557	0	0.237614	0	0.0144249	0.0059104	0.0380667	0	0.00865578	0.153763	0.0825856	0	0.0401705
218496	0.112638	0.0332684	0.00612361	0.00590808	0.0385726	0	0.0244941	0.00868411	0.0331667	0	0.00362648	0.00364405	0.00772646	0.0201725	0.0290901	0.0289465	0.0387762	0.01002	0	0	0	0	0.00596134	0.111654	0.0100477	0.00789495	0	0.00600536	0	0.062906	0.0823965	0.112194	0	0.0242802	0	0	0.152813	0	0.0628809	0	0.0388536	0.061831	0.235404	0.00788171	0.0380329	0	0.00969903	0	0.0059104
167539	0.0385574	0.0380517	0.0199951	0	0	0	0.00962127	0.0818102	0	0	0	0	0	0.113436	0	0.025069	0.236881	0	0	0	0.00361758	0.0383448	0.0405167	0.0401429	0	0.00364189	0.0332651	0.00876817	0	0.00971356	0	0	0.00614791	0	0.00878395	0	0	0.0332717	0	0	0.00367713	0.0377826	0.062296	0	0.00594955	0.00363973	0.00873523	0.154711	0
182082	0	0.00623781	0.0250888	0.111687	0.0405127	0.0052649	0.0251236	0	0	0.00792549	0.0100141	0	0.0142641	0.00628819	0.00597258	0.112349	0	0.00865077	0	0	0.0377603	0.0331177	0.154236	0.0086236	0.0077318	0.0404166	0	0.113526	0	0.00534802	0	0	0.0333741	0.00862021	0	0	0.0141899	0.00612906	0.0253544	0.062906	0	0	0.154068	0.153597	0	0	0.024692	0.00366215	0
292805	0	0	0	0.00768853	0.0381044	0	0.0290095	0.00960796	0	0	0.00864566	0	0	0.00873001	0.0405931	0	0.00616934	0	0.153597	0.00871858	0.0617946	0	0	0.233487	0	0	0	0.0408159	0.00364081	0.0079833	0.00779568	0	0.0290843	0.233395	0	0.00365525	0.00768627	0.0100675	0	0.0079833	0.0253266	0	0	0	0.00612542	0.0384584	0	0	0.0330332
335992	0	0.0818749	0	0.0377678	0.00870303	0	0	0.153885	0.0078786	0.112851	0.0086149	0.0142951	0.0095909	0	0	0.0403927	0.113278	0	0.00611213	0.0333741	0	0	0.0100815	0.0382206	0.00528413	0.00868239	0.00869012	0	0	0.237709	0.00599041	0.0250344	0.236058	0.0249042	0.0827507	0.0251759	0.00525301	0.038523	0.0335941	0.00877956	0.00781357	0	0.00790588	0	0	0.025069	0.0408078	0	0
340047	0.00866864	0	0.00865322	0.00999144	0	0	0	0.0250888	0.00772265	0.0290757	0	0.00623534	0.0816649	0.00367493	0	0.0142782	0	0.0199183	0.00622119	0	0.0242921	0.010021	0	0.0812401	0	0.0142866	0.153992	0.00873698	0.0244481	0.00874833	0.0387646	0.153551	0.00777092	0	0.155654	0.235941	0.00361722	0	0.0292761	0.0389118	0.00600416	0	0	0.234684	0	0	0.0101539	0.0291248	0
411154	0	0	0.153885	0	0.112683	0.00609469	0	0.00865322	0.234592	0	0.0249777	0.0818426	0	0	0.00531192	0	0	0.00786619	0	0.00614791	0	0.0243686	0	0.00608094	0.033206	0.0199911	0	0	0.0142824	0.0144465	0	0	0.0251884	0	0	0	0.0287675	0.0244819	0.155514	0	0	0.0401705	0	0.00527996	0.235195	0	0	0	0.00862953
290317	0	0	0	0	0.00624646	0	0.0385421	0.235125	0.0289036	0.00614608	0	0.00789963	0.00611273	0.0144163	0	0.0052857	0.0626868	0.00861999	0	0	0.0330137	0	0.0385765	0.0617886	0.00611696	0.0250839	0.00790197	0.00629321	0.00789261	0	0	0.0384053	0	0	0.0408894	0	0.0382206	0	0.0826763	0.00874833	0.0292439	0	0.0404726	0.00772569	0.0244674	0.0100506	0.0144249	0.236387	0
405948	0.0200307	0	0.112438	0.028776	0.00867207	0	0.0623084	0.00789651	0.00593429	0	0	0	0.0289179	0.00533682	0.00964801	0.0384584	0.0101337	0.153294	0.0142627	0.0251884	0.00768702	0.0249949	0.0200406	0	0.0244336	0.0289636	0.0404526	0	0	0	0.113244	0.00863444	0	0	0.0144537	0	0.024914	0	0.00368117	0.00368264	0.00618165	0.00361971	0	0.0403489	0.112471	0.234939	0.155344	0.00873071	0
369723	0.0404967	0	0.0077402	0.233555	0.00365054	0.153158	0.00869614	0.0077402	0.0142571	0.0333641	0.0402456	0	0	0.00876118	0.00868929	0.00864638	0.00532938	0	0.0250418	0	0.233509	0.028861	0.00365091	0	0	0.081794	0.00623719	0.0383896	0	0	0.0382941	0	0	0.0382056	0.00971842	0.00776707	0	0.154022	0	0	0.024692	0.00608512	0	0	0	0.00611877	0	0.113041	0
398578	0.081956	0.0244795	0.00594778	0.00525456	0	0	0.00595603	0	0.00863359	0.00625575	0.00770593	0.112482	0.0331831	0.0101479	0	0.153763	0	0.0243662	0.0289151	0.154496	0	0	0	0	0	0	0	0.0253317	0.112382	0.00601316	0.0079531	0.00621935	0.00964609	0.00618701	0	0	0.00859292	0	0	0	0	0.00862953	0	0	0.0289779	0.00960037	0.00797135	0.00869965	0.0198694
452659	0	0	0.0332421	0	0.0251435	0.0619284	0.0143093	0	0	0	0	0	0	0.00796658	0	0.0244408	0.0252762	0.038341	0.00866783	0	0.0401469	0	0	0.00361722	0.0379803	0.00623164	0.0244771	0.00797294	0	0.0253646	0	0.234615	0.00597139	0	0.0384587	0.00530824	0	0.0289951	0.00798011	0.0827094	0.0408078	0.00525662	0.0244892	0.0379503	0.00364369	0	0.00367713	0.0822492	0.061831
505682	0.0052993	0.00866007	0	0.00859545	0	0.0199006	0	0.0100586	0	0	0.0619466	0.00961176	0.00528048	0.0627743	0	0.00594309	0	0.00610009	0.0199576	0.112884	0	0.00527008	0	0.152813	0	0	0.00774556	0.0628244	0.0062298	0	0	0	0.0381725	0	0	0.112828	0.0330105	0.00595308	0.0384241	0.024729	0.0628119	0.0249311	0.0251186	0.0289151	0.0100616	0	0	0	0.0243064
228400	0.00624398	0.0622714	0.0404246	0	0.0290325	0	0	0.0384888	0.062081	0	0.0378532	0.00865664	0.0379541	0.155251	0.112907	0	0.00967971	0.0249925	0.008637	0	0	0.0378793	0.00962985	0.0330105	0	0.00594661	0.0289894	0	0	0	0.00627755	0.0379391	0	0.0141843	0.0087527	0	0	0.0380554	0.0408526	0.00619091	0	0.00999537	0.0200188	0	0.0142937	0.00773409	0.00629195	0.00793888	0
431947	0	0.154007	0	0.081264	0.0200386	0	0.00866521	0.00623287	0.00363435	0.15445	0.00786154	0.0622468	0	0	0.236105	0	0.00627942	0.0814961	0.0621055	0.0290843	0.00859376	0.0199202	0.00624707	0.0377566	0.153718	0	0.0100656	0.0246969	0.0100536	0.113674	0.0143919	0.0100368	0.0624691	0.00858955	0.00798729	0	0.0099885	0.00364585	0	0.00534802	0.113504	0.0243064	0.0100705	0.0384166	0.0622406	0.0379915	0.0335572	0.0406415	0.081296
334380	0.0333014	0.00595249	0.00623287	0.00361829	0.00613695	0.0249703	0.235451	0	0.00866441	0.00964322	0.00526645	0	0	0.0246772	0.00614913	0	0	0	0	0.00625761	0	0.00786696	0.0087039	0	0.038447	0.00528883	0.0380479	0.00534108	0	0.0408689	0.0407143	0.0036347	0	0	0.237828	0.0381536	0	0.112538	0	0.00971356	0	0.152918	0.00869442	0	0.153931	0.112349	0.0201846	0.00615646	0.00954757
565575	0.00869959	0.0385192	0.0622221	0	0.15422	0.0059197	0.154098	0.0622221	0.153536	0.0624505	0.0199065	0.0380366	0.0100407	0.0407834	0.00625885	0.0817456	0	0.0619832	0	0.00531087	0.0812481	0.014236	0.00775784	0.00618944	0.00867468	0.235078	0	0.0826021	0.235009	0.0336075	0	0.00611032	0	0.00607855	0.0293024	0.0386224	0.0377566	0.00866092	0	0	0	0.00859883	0.0819073	0.0199576	0.0818345	0.0199793	0	0.0101126	0
272564	0.00595838	0.0143008	0.235125	0	0.235637	0	0.0100725	0	0	0.0245499	0	0.038504	0.153612	0.00617795	0	0	0	0.00362862	0.00593664	0.0381725	0.00998948	0	0.0623639	0.0287675	0	0.0380141	0.00865921	0.0144278	0.00594485	0.155576	0.0252686	0	0.0821349	0.0401272	0.00630453	0.0290699	0.00608094	0	0.00601076	0.237709	0	0.233647	0	0.0244143	0.0404366	0	0	0.0252234	0.0249311
309803	0.007754	0.00961556	0	0.0618068	0	0	0	0.0332421	0.0816247	0.0143419	0.234084	0.00868754	0.00622181	0	0	0.00611877	0	0	0	0.00777092	0	0	0.0333179	0.0198557	0.00864382	0	0.0251062	0.00781513	0.0384698	0	0.154988	0	0.0386415	0.00953726	0.113731	0.154419	0	0	0.0247191	0.113674	0.00969903	0	0.00613088	0.0816569	0	0	0.038382	0.0201023	0.152918
320483	0	0.235311	0	0	0.0245135	0	0	0	0.00621874	0	0	0	0.0384204	0	0.0333807	0.0100506	0.0143962	0	0	0.0143462	0.00862444	0	0	0	0	0	0	0	0.00960321	0.0389118	0	0	0.0245572	0.111611	0	0.00871425	0	0.0251111	0	0.0202148	0	0.00954757	0.00866349	0.00593664	0.0250963	0	0	0.0245914	0
565042	0.0100765	0.00790275	0.0289693	0.00784379	0.0143206	0.00785922	0.0819236	0.00528987	0.0250319	0.0821105	0.153204	0.00529197	0	0	0.0821512	0.0332159	0.0824211	0.112006	0.00772569	0.0100985	0.00590692	0.153309	0.235661	0	0	0.0244553	0.00529354	0	0	0.00630138	0.00871524	0.0403369	0.0405851	0	0	0.00964131	0	0.00790354	0.00970968	0	0	0	0.0290037	0	0	0.062173	0.0253266	0	0
1116211	0.0143149	0.0100665	0.0384888	0.00608273	0	0	0.0332882	0.112438	0	0	0.00956542	0	0	0.0335371	0.0200784	0	0	0	0.0379503	0	0	0.0815041	0	0	0.00788793	0	0.0622652	0.155375	0	0	0	0.00866527	0.00868756	0	0	0	0	0	0.00782215	0.00601316	0.00876642	0.0198694	0.00624028	0.0250418	0.00529144	0	0.0388536	0	0.111731
1232383	0.029021	0.00774633	0	0.00954382	0	0.0330852	0	0	0.00527788	0.235988	0	0.00595014	0	0	0	0	0.00874896	0.00771048	0.0816569	0	0.00784225	0.00592553	0	0	0.0199733	0.0384812	0.00961461	0	0.153809	0.00782528	0.0246355	0.00787937	0.00871858	0.00590402	0.00782919	0	0.0086236	0.00774709	0.00629886	0	0.0825856	0.00784687	0.0143064	0.112227	0	0.00864638	0.237353	0.0334205	0.00525662
1211579	0	0	0	0	0.0100805	0.00956259	0.00624151	0.0199951	0.0100358	0.0251809	0.0142262	0.153946	0.00363614	0	0.00777247	0	0	0	0.00363578	0.00868756	0.0198577	0.00771124	0.00613756	0.00954101	0.00959753	0.153855	0	0	0.0817698	0.0827094	0.00616749	0	0.00365706	0.00998458	0	0.00792392	0.0812401	0.081883	0	0.0384395	0.237353	0	0	0	0.00961081	0.00867725	0.0292439	0	0.0377826
727	0.0245038	0.0289923	0.00960796	0.0330202	0	0.038307	0.00790745	0.0380216	0	0.03863	0	0	0	0	0.0386492	0.0199793	0	0.234222	0	0.0821349	0.0249164	0	0.0079145	0.00590634	0.00363865	0	0.0059519	0.237401	0.0250764	0.0202148	0	0.00772341	0	0	0	0.00614486	0.00590634	0	0.0388963	0.155576	0.0201846	0	0	0.0621055	0	0.0289465	0.00534001	0.062556	0
1249650	0.0251335	0	0.00528987	0.0249213	0	0.0288326	0	0.0404246	0	0.00871598	0	0.0332553	0.00863785	0.038359	0	0.00622795	0.00795548	0	0	0	0.00525353	0.112017	0	0.0242897	0.0817214	0	0.00612785	0	0	0	0.029177	0.0199517	0.154496	0.00525095	0.00601616	0.00596843	0.111654	0.0200129	0	0.0144465	0.0101539	0	0.00774939	0	0.00868669	0.0403927	0.00618165	0	0.0382469
439334	0.00613452	0.00529406	0	0	0.00775707	0.0378421	0.0404806	0.00594778	0.0199497	0.00868498	0	0.0244698	0.0244167	0	0	0	0.00779801	0.0142346	0.234684	0.236058	0	0	0.00867293	0.00859292	0	0.0332355	0	0	0.0621914	0.00877956	0.23681	0.00958711	0.00792785	0.0377418	0.0202249	0	0.00618944	0.0143022	0.113628	0.00630138	0.00534001	0.0287873	0	0	0	0.0332159	0	0.00965951	0.00859883
1217420	0.00791058	0	0.00868411	0	0	0.111907	0.00613209	0	0	0.00365598	0.081448	0.00774326	0.112238	0.0825362	0	0.00960037	0.0201444	0	0	0.0386415	0	0.0619893	0	0	0	0.00960606	0	0.0292498	0.00528726	0	0	0.0816327	0.00625761	0	0.00535069	0.0820942	0	0	0.0101651	0	0	0.00769155	0.00364693	0.00958995	0.00623472	0.0052857	0.00781357	0	0
487	0	0	0.0142895	0	0	0.00770366	0	0	0.112183	0.0200684	0.0383184	0.0289808	0	0	0	0.062173	0.0059922	0.0378756	0.0100397	0.00597139	0	0	0.0819966	0	0	0	0.00364513	0.00970096	0	0.0292878	0.00874635	0.0620871	0	0.0036158	0.0101742	0	0	0.0404606	0	0	0.155344	0	0	0.0100397	0	0.00594309	0.113504	0	0
1680	0	0.00869098	0.0818102	0.0198616	0.00791371	0.0814239	0	0.0244602	0.00958617	0	0.11194	0	0.0250443	0.0253115	0.0381801	0	0	0.0402694	0.0331798	0.00792785	0	0	0	0.00768627	0	0	0.0200089	0	0.0380028	0	0	0.00593488	0	0	0	0.0143391	0.233487	0.00961651	0.00618844	0.0101691	0	0.081296	0	0.0331798	0	0	0.00600416	0.00778173	0.00999537
779	0.00962508	0.0404566	0	0.00862614	0	0.00362541	0	0.0289693	0	0.0100955	0.00620528	0.235218	0.00866869	0.237211	0.0245621	0.00773409	0.0334904	0.00620894	0	0	0.0141913	0.0402734	0.0381082	0	0.0621546	0	0.0142994	0.010156	0.028955	0.024729	0	0	0.0200744	0.0329975	0.0389313	0	0.00954101	0.00623842	0	0	0.0335572	0.0061937	0.00595485	0.00622119	0	0.0142782	0.00876642	0	0.00361971
774	0.154159	0.00364549	0	0	0	0.234015	0.00364765	0	0.00610972	0.00596961	0.00609649	0.0250987	0.234707	0	0.00872031	0.00867725	0.0407265	0.00592495	0.0384166	0	0.152828	0.234245	0.112694	0.024914	0.112316	0.00773867	0.0385154	0	0.00612058	0.0384395	0	0.03317	0.0143462	0.152753	0	0.0200645	0	0.235334	0.00874483	0.00782528	0	0.0382469	0	0.00611213	0	0.00789027	0	0.00626632	0.0061937
645	0.235544	0	0	0.0401548	0	0.00861236	0	0.00612361	0.0244047	0.0381611	0	0.0404406	0.0199595	0.0292264	0.0624815	0.234939	0.0291857	0.0331145	0.00788171	0.00964609	0.0382243	0.00862084	0.0290354	0	0.00594132	0	0.235288	0.0388613	0.00864894	0	0.0201384	0	0	0	0.0629375	0.0245451	0.0242897	0.0622775	0	0.0408689	0	0	0.0332816	0.008637	0.033252	0.00622795	0	0.0059797	0.00608512
624	0	0.112527	0.00364261	0.00619126	0.0333146	0.014222	0.0200228	0	0	0	0.0288411	0	0.00593722	0.00969322	0.014349	0	0	0.0288581	0.0244143	0.0200744	0.00954195	0	0.0245159	0	0.23487	0.0061224	0	0	0.00867982	0	0.0334804	0.0052784	0.112884	0.00768325	0.00619401	0.0333575	0.0401429	0	0	0	0	0	0.00961937	0.00363578	0.00789885	0.0244408	0	0	0
359385	0.0036491	0	0.0244602	0	0.0623577	0.0243447	0.112594	0.0142895	0	0	0	0	0	0	0.00365779	0	0.155034	0.00526956	0	0.0405851	0	0.00865162	0.00530193	0.00525301	0.00622611	0.112416	0.112516	0	0.0404047	0	0.00532779	0.0289065	0	0.0812082	0.0253772	0.0100935	0	0.00529458	0	0.0292878	0.038382	0.0141996	0	0.00866783	0.020001	0.0817456	0	0.00531826	0.00769155
1358	0	0.0251087	0	0.152858	0	0.00620344	0	0	0.0379353	0.040573	0	0	0	0.00600057	0.154527	0	0.0383055	0	0.0403489	0.00365706	0.00608153	0.00362898	0	0.0099885	0.0142739	0.0622098	0	0.0335639	0	0	0.0626681	0	0.0100985	0.0287562	0	0.00868325	0.00784148	0	0.0144408	0.0336075	0.00797135	0.0330332	0.112572	0.0142627	0	0	0	0.0382256	0.0141996
1613	0	0.0200109	0.0380216	0.0242969	0.00596074	0.00864311	0.0052972	0	0	0.00776861	0.0243519	0.020003	0	0	0.00792942	0.00363973	0.0246428	0	0.00527996	0	0.0287703	0	0.025146	0	0.0250616	0	0	0.00367787	0	0	0.00967682	0	0.00531087	0.0078384	0	0.0624381	0.0617886	0	0.0202067	0	0.00629195	0	0.0385345	0	0.0385002	0	0.0628119	0.0143661	0.0287873
715	0.0380893	0.00612845	0	0.0382318	0.0819885	0.0402338	0	0	0	0	0	0	0.00788248	0	0.0251934	0.0379915	0.00871784	0	0	0.0245572	0	0.00610069	0	0	0	0.00865151	0.0818668	0.00618288	0.0332257	0.00619091	0	0	0	0	0.0247414	0.00625451	0	0.00869184	0.00877605	0.0253646	0	0.111731	0.00529616	0	0	0	0	0	0.233647
1314	0	0	0.00789651	0.0141941	0.0096289	0.0100111	0.00775093	0.00364261	0.0384015	0	0.0330949	0.0100626	0.0621116	0.00780889	0	0.00789027	0	0.00957107	0.112227	0	0.111665	0.00957201	0.014322	0.0141899	0.0289379	0	0	0.0201886	0.00773638	0.0101691	0.00366871	0.0244071	0	0.0198479	0.00368448	0	0	0	0.00534588	0	0.00873523	0	0	0	0.0077425	0	0	0.0386953	0.00784687
PhiX	0.00990099	0.0108803	0.0116624	0.0182604	0.00950872	0.0163289	0.010293	0.0116624	0.013904	0.00803492	0.0160386	0.0112715	0.0134175	0.00289161	0.00754268	0.0124432	0.00428159	0.0154573	0.0135148	0.00773963	0.0184531	0.0153604	0.0094106	0.0185494	0.0127357	0.0118577	0.0109781	0.0020956	0.0121505	0.000799361	0.00457894	0.0138067	0.00773963	0.0189346	0.00029991	0.00823168	0.0185494	0.0107825	0.00119856	0.000799361	0.00229472	0.0178747	0.0104888	0.0135148	0.0113693	0.0124432	0.00229472	0.0063593	0.0178747
[truncated: 51 more columns]

## Sheet: SimSet3_5taxa
TaxID	meta_1	meta_10	meta_100	meta_11	meta_12	meta_13	meta_14	meta_15	meta_16	meta_17	meta_18	meta_19	meta_2	meta_20	meta_21	meta_22	meta_23	meta_24	meta_25	meta_26	meta_27	meta_28	meta_29	meta_3	meta_30	meta_31	meta_32	meta_33	meta_34	meta_35	meta_36	meta_37	meta_38	meta_39	meta_4	meta_40	meta_41	meta_42	meta_43	meta_44	meta_45	meta_46	meta_47	meta_48	meta_49	meta_5	meta_50	meta_51	meta_52
359385	0.348337	0.0542459	0	0	0.0542459	0.132368	0	0.348337	0	0	0.0426309	0.132368	0.0542459	0.132368	0	0	0.0426309	0.132368	0.132368	0	0	0.348337	0.0426309	0	0.0426309	0	0	0	0.0426309	0.0426309	0.0542459	0.0426309	0.132368	0.0542459	0.348337	0.348337	0	0	0	0.422419	0	0	0	0.422419	0	0	0	0.132368	0
1358	0.422419	0	0.0426309	0	0	0	0.132368	0.0426309	0.0426309	0	0	0.348337	0	0.422419	0.348337	0	0.348337	0.348337	0.0426309	0	0.0542459	0	0	0	0	0.0542459	0.348337	0	0.348337	0.0542459	0.422419	0	0	0	0	0	0	0	0	0	0.0542459	0.0426309	0	0	0.348337	0.422419	0.422419	0.0542459	0
439334	0	0	0	0.132368	0	0.0542459	0	0.132368	0.422419	0.132368	0	0	0	0.0426309	0.422419	0.422419	0	0	0	0.348337	0	0.422419	0	0.0542459	0	0	0	0	0	0	0	0.348337	0.0542459	0	0	0.0426309	0	0.0426309	0.422419	0.132368	0	0.348337	0	0.0542459	0.0542459	0.348337	0.132368	0.0426309	0.0542459
218496	0.132368	0.0426309	0	0.0426309	0	0.348337	0	0	0.0542459	0	0.0542459	0.0426309	0	0.348337	0	0	0	0.422419	0	0.132368	0	0.0542459	0.348337	0.0426309	0.348337	0.132368	0	0.0426309	0.422419	0	0.132368	0.422419	0.348337	0.0426309	0	0	0.0542459	0	0	0.0426309	0.0426309	0	0.132368	0	0.422419	0	0	0.422419	0.132368
715	0.0426309	0.348337	0.0542459	0.0542459	0.422419	0	0.348337	0	0.132368	0.348337	0.422419	0.0542459	0	0	0.0426309	0.132368	0.0542459	0.0542459	0.0542459	0	0.422419	0	0	0.132368	0.132368	0.0426309	0.0542459	0	0	0	0	0	0	0	0	0	0	0.0542459	0	0	0.422419	0	0	0.0426309	0	0.0426309	0	0	0.0426309
167539	0	0	0.132368	0	0.348337	0	0	0	0	0.0426309	0	0	0	0	0	0	0	0	0.348337	0.422419	0	0.132368	0.132368	0.348337	0	0	0.132368	0	0.0542459	0	0	0	0	0.422419	0	0.132368	0.348337	0.422419	0	0	0	0.422419	0.422419	0	0.132368	0.132368	0	0	0.422419
727	0	0	0	0.348337	0.0426309	0.0426309	0.422419	0	0.348337	0	0	0	0.422419	0	0.0542459	0	0	0	0	0	0.0426309	0	0	0.422419	0.0542459	0	0	0.132368	0	0	0	0	0	0	0.422419	0	0.0426309	0	0.348337	0	0.132368	0	0.0426309	0	0	0	0.0542459	0	0
182082	0	0.132368	0.422419	0	0.132368	0.422419	0	0.0542459	0	0.422419	0.348337	0	0.132368	0.0542459	0	0.0426309	0.422419	0	0	0.0426309	0	0	0.0542459	0	0.422419	0.348337	0.422419	0.422419	0	0.132368	0.0426309	0.132368	0	0.348337	0.132368	0.0542459	0.422419	0.348337	0.132368	0.0542459	0	0.0542459	0.0542459	0.348337	0	0	0	0	0.348337
487	0	0.422419	0.348337	0.422419	0	0	0.0426309	0.422419	0	0	0.132368	0	0.0426309	0	0	0.348337	0	0	0.422419	0.0542459	0.348337	0.0426309	0.422419	0	0	0	0	0.0542459	0.132368	0.348337	0	0	0.0426309	0	0.0426309	0	0.132368	0.132368	0.0426309	0	0.348337	0.132368	0.348337	0	0.0426309	0.0542459	0.0426309	0	0
1211579	0.0542459	0	0	0	0	0	0.0542459	0	0	0.0542459	0	0.422419	0.348337	0	0.132368	0.0542459	0.132368	0.0426309	0	0	0.132368	0	0	0	0	0.422419	0.0426309	0.348337	0	0.422419	0.348337	0.0542459	0.422419	0.132368	0.0542459	0.422419	0	0	0.0542459	0.348337	0	0	0	0.132368	0	0	0.348337	0.348337	0
[truncated: 51 more columns]

## Sheet: SimSet3_25taxa
TaxID	meta_1	meta_10	meta_100	meta_11	meta_12	meta_13	meta_14	meta_15	meta_16	meta_17	meta_18	meta_19	meta_2	meta_20	meta_21	meta_22	meta_23	meta_24	meta_25	meta_26	meta_27	meta_28	meta_29	meta_3	meta_30	meta_31	meta_32	meta_33	meta_34	meta_35	meta_36	meta_37	meta_38	meta_39	meta_4	meta_40	meta_41	meta_42	meta_43	meta_44	meta_45	meta_46	meta_47	meta_48	meta_49	meta_5	meta_50	meta_51	meta_52
359385	0.00368559	0	0.0247488	0	0.0629564	0.0247488	0.113765	0.0144581	0	0	0	0	0	0	0.00368559	0	0.155701	0.00535229	0	0.0409016	0	0.00878658	0.00535229	0.00535229	0.00630642	0.113765	0.113765	0	0.0409016	0	0.00535229	0.0293112	0	0.0827756	0.0253849	0.0101773	0	0.00535229	0	0.0293112	0.0384702	0.0144581	0	0.00878658	0.020231	0.0827756	0	0.00535229	0.00783154
1358	0	0.0253849	0	0.155701	0	0.00630642	0	0	0.0384702	0.0409016	0	0	0	0.00601797	0.155701	0	0.0384702	0	0.0409016	0.00368559	0.00619587	0.00368559	0	0.0101773	0.0144581	0.0629564	0	0.0336344	0	0	0.0629564	0	0.0101773	0.0293112	0	0.00875533	0.00798968	0	0.0144581	0.0336344	0.00798968	0.0336344	0.113765	0.0144581	0	0	0	0.0384702	0.0144581
439334	0.00619587	0.00535229	0	0	0.00783154	0.0384702	0.0409016	0.00601797	0.020231	0.00875533	0	0.0247488	0.0247488	0	0	0	0.00783154	0.0144581	0.237899	0.237899	0	0	0.00875533	0.00875533	0	0.0336344	0	0	0.0629564	0.00878658	0.237899	0.00972133	0.00798968	0.0384702	0.020231	0	0.00630642	0.0144581	0.113765	0.00630642	0.00535229	0.0293112	0	0	0	0.0336344	0	0.00972133	0.00875533
218496	0.113765	0.0336344	0.00619587	0.00601797	0.0389429	0	0.0247488	0.00878658	0.0336344	0	0.00368559	0.00368559	0.00783154	0.020231	0.0293112	0.0293112	0.0389429	0.0101773	0	0	0	0	0.00601797	0.113765	0.0101773	0.00798968	0	0.00601797	0	0.0629564	0.0827756	0.113765	0	0.0247488	0	0	0.155701	0	0.0629564	0	0.0389429	0.0629564	0.237899	0.00798968	0.0384702	0	0.00972133	0	0.00601797
715	0.0384702	0.00619587	0	0.0389429	0.0827756	0.0409016	0	0	0	0	0	0	0.00798968	0	0.0253849	0.0384702	0.00875533	0	0	0.0247488	0	0.00619587	0	0	0	0.00875533	0.0827756	0.00619587	0.0336344	0.00619587	0	0	0	0	0.0247488	0.00630642	0	0.00878658	0.00878658	0.0253849	0	0.113765	0.00535229	0	0	0	0	0	0.237899
167539	0.0389429	0.0384702	0.020231	0	0	0	0.00972133	0.0827756	0	0	0	0	0	0.113765	0	0.0253849	0.237899	0	0	0	0.00368559	0.0389429	0.0409016	0.0409016	0	0.00368559	0.0336344	0.00878658	0	0.00972133	0	0	0.00619587	0	0.00878658	0	0	0.0336344	0	0	0.00368559	0.0384702	0.0629564	0	0.00601797	0.00368559	0.00875533	0.155701	0
727	0.0247488	0.0293112	0.00972133	0.0336344	0	0.0389429	0.00798968	0.0384702	0	0.0389429	0	0	0	0	0.0389429	0.020231	0	0.237899	0	0.0827756	0.0253849	0	0.00798968	0.00601797	0.00368559	0	0.00601797	0.237899	0.0253849	0.020231	0	0.00783154	0	0	0	0.00619587	0.00601797	0	0.0389429	0.155701	0.020231	0	0	0.0629564	0	0.0293112	0.00535229	0.0629564	0
182082	0	0.00630642	0.0253849	0.113765	0.0409016	0.00535229	0.0253849	0	0	0.00798968	0.0101773	0	0.0144581	0.00630642	0.00601797	0.113765	0	0.00878658	0	0	0.0384702	0.0336344	0.155701	0.00878658	0.00783154	0.0409016	0	0.113765	0	0.00535229	0	0	0.0336344	0.00878658	0	0	0.0144581	0.00619587	0.0253849	0.0629564	0	0	0.155701	0.155701	0	0	0.0247488	0.00368559	0
487	0	0	0.0144581	0	0	0.00783154	0	0	0.113765	0.020231	0.0389429	0.0293112	0	0	0	0.0629564	0.00601797	0.0384702	0.0101773	0.00601797	0	0	0.0827756	0	0	0	0.00368559	0.00972133	0	0.0293112	0.00878658	0.0629564	0	0.00368559	0.0101773	0	0	0.0409016	0	0	0.155701	0	0	0.0101773	0	0.00601797	0.113765	0	0
1211579	0	0	0	0	0.0101773	0.00972133	0.00630642	0.020231	0.0101773	0.0253849	0.0144581	0.155701	0.00368559	0	0.00783154	0	0	0	0.00368559	0.00875533	0.020231	0.00783154	0.00619587	0.00972133	0.00972133	0.155701	0	0	0.0827756	0.0827756	0.00619587	0	0.00368559	0.0101773	0	0.00798968	0.0827756	0.0827756	0	0.0384702	0.237899	0	0	0	0.00972133	0.00878658	0.0293112	0	0.0384702
1314	0	0	0.00798968	0.0144581	0.00972133	0.0101773	0.00783154	0.00368559	0.0389429	0	0.0336344	0.0101773	0.0629564	0.00783154	0	0.00798968	0	0.00972133	0.113765	0	0.113765	0.00972133	0.0144581	0.0144581	0.0293112	0	0	0.020231	0.00783154	0.0101773	0.00368559	0.0247488	0	0.020231	0.00368559	0	0	0	0.00535229	0	0.00875533	0	0	0	0.00783154	0	0	0.0389429	0.00798968
565042	0.0101773	0.00798968	0.0293112	0.00798968	0.0144581	0.00798968	0.0827756	0.00535229	0.0253849	0.0827756	0.155701	0.00535229	0	0	0.0827756	0.0336344	0.0827756	0.113765	0.00783154	0.0101773	0.00601797	0.155701	0.237899	0	0	0.0247488	0.00535229	0	0	0.00630642	0.00875533	0.0409016	0.0409016	0	0	0.00972133	0	0.00798968	0.00972133	0	0	0	0.0293112	0	0	0.0629564	0.0253849	0	0
228400	0.00630642	0.0629564	0.0409016	0	0.0293112	0	0	0.0389429	0.0629564	0	0.0384702	0.00875533	0.0384702	0.155701	0.113765	0	0.00972133	0.0253849	0.00875533	0	0	0.0384702	0.00972133	0.0336344	0	0.00601797	0.0293112	0	0	0	0.00630642	0.0384702	0	0.0144581	0.00875533	0	0	0.0384702	0.0409016	0.00619587	0	0.0101773	0.020231	0	0.0144581	0.00783154	0.00630642	0.00798968	0
1116211	0.0144581	0.0101773	0.0389429	0.00619587	0	0	0.0336344	0.113765	0	0	0.00972133	0	0	0.0336344	0.020231	0	0	0	0.0384702	0	0	0.0827756	0	0	0.00798968	0	0.0629564	0.155701	0	0	0	0.00878658	0.00875533	0	0	0	0	0	0.00783154	0.00601797	0.00878658	0.020231	0.00630642	0.0253849	0.00535229	0	0.0389429	0	0.113765
290317	0	0	0	0	0.00630642	0	0.0389429	0.237899	0.0293112	0.00619587	0	0.00798968	0.00619587	0.0144581	0	0.00535229	0.0629564	0.00875533	0	0	0.0336344	0	0.0389429	0.0629564	0.00619587	0.0253849	0.00798968	0.00630642	0.00798968	0	0	0.0389429	0	0	0.0409016	0	0.0389429	0	0.0827756	0.00875533	0.0293112	0	0.0409016	0.00783154	0.0247488	0.0101773	0.0144581	0.237899	0
320483	0	0.237899	0	0	0.0247488	0	0	0	0.00630642	0	0	0	0.0389429	0	0.0336344	0.0101773	0.0144581	0	0	0.0144581	0.00878658	0	0	0	0	0	0	0	0.00972133	0.0389429	0	0	0.0247488	0.113765	0	0.00878658	0	0.0253849	0	0.020231	0	0.00972133	0.00875533	0.00601797	0.0253849	0	0	0.0247488	0
624	0	0.113765	0.00368559	0.00630642	0.0336344	0.0144581	0.020231	0	0	0	0.0293112	0	0.00601797	0.00972133	0.0144581	0	0	0.0293112	0.0247488	0.020231	0.00972133	0	0.0247488	0	0.237899	0.00619587	0	0	0.00878658	0	0.0336344	0.00535229	0.113765	0.00783154	0.00619587	0.0336344	0.0409016	0	0	0	0	0	0.00972133	0.00368559	0.00798968	0.0247488	0	0	0
292805	0	0	0	0.00783154	0.0384702	0	0.0293112	0.00972133	0	0	0.00878658	0	0	0.00875533	0.0409016	0	0.00619587	0	0.155701	0.00878658	0.0629564	0	0	0.237899	0	0	0	0.0409016	0.00368559	0.00798968	0.00783154	0	0.0293112	0.237899	0	0.00368559	0.00783154	0.0101773	0	0.00798968	0.0253849	0	0	0	0.00619587	0.0389429	0	0	0.0336344
779	0.00972133	0.0409016	0	0.00878658	0	0.00368559	0	0.0293112	0	0.0101773	0.00630642	0.237899	0.00878658	0.237899	0.0247488	0.00783154	0.0336344	0.00630642	0	0	0.0144581	0.0409016	0.0384702	0	0.0629564	0	0.0144581	0.0101773	0.0293112	0.0247488	0	0	0.020231	0.0336344	0.0389429	0	0.00972133	0.00630642	0	0	0.0336344	0.00630642	0.00601797	0.00630642	0	0.0144581	0.00878658	0	0.00368559
1232383	0.0293112	0.00783154	0	0.00972133	0	0.0336344	0	0	0.00535229	0.237899	0	0.00601797	0	0	0	0	0.00878658	0.00783154	0.0827756	0	0.00798968	0.00601797	0	0	0.020231	0.0389429	0.00972133	0	0.155701	0.00783154	0.0247488	0.00798968	0.00878658	0.00601797	0.00783154	0	0.00878658	0.00783154	0.00630642	0	0.0827756	0.00798968	0.0144581	0.113765	0	0.00875533	0.237899	0.0336344	0.00535229
243273	0.0629564	0	0.0101773	0	0.00535229	0	0.0384702	0	0.0409016	0.00535229	0.00601797	0.00619587	0.0409016	0.0389429	0.0101773	0	0.00368559	0	0.00972133	0.0629564	0.00630642	0.00630642	0	0.00798968	0.0409016	0.0101773	0	0	0.020231	0.00368559	0.0101773	0.0144581	0	0.0629564	0.0336344	0.0409016	0.020231	0	0.237899	0	0.0144581	0.00601797	0.0384702	0	0.00875533	0.155701	0.0827756	0	0.0409016
1249650	0.0253849	0	0.00535229	0.0253849	0	0.0293112	0	0.0409016	0	0.00878658	0	0.0336344	0.00875533	0.0384702	0	0.00630642	0.00798968	0	0	0	0.00535229	0.113765	0	0.0247488	0.0827756	0	0.00619587	0	0	0	0.0293112	0.020231	0.155701	0.00535229	0.00601797	0.00601797	0.113765	0.020231	0	0.0144581	0.0101773	0	0.00783154	0	0.00878658	0.0409016	0.00619587	0	0.0389429
335992	0	0.0827756	0	0.0384702	0.00878658	0	0	0.155701	0.00798968	0.113765	0.00875533	0.0144581	0.00972133	0	0	0.0409016	0.113765	0	0.00619587	0.0336344	0	0	0.0101773	0.0389429	0.00535229	0.00878658	0.00878658	0	0	0.237899	0.00601797	0.0253849	0.237899	0.0253849	0.0827756	0.0253849	0.00535229	0.0389429	0.0336344	0.00878658	0.00783154	0	0.00798968	0	0	0.0253849	0.0409016	0	0
1217420	0.00798968	0	0.00878658	0	0	0.113765	0.00619587	0	0	0.00368559	0.0827756	0.00783154	0.113765	0.0827756	0	0.00972133	0.020231	0	0	0.0389429	0	0.0629564	0	0	0	0.00972133	0	0.0293112	0.00535229	0	0	0.0827756	0.00630642	0	0.00535229	0.0827756	0	0	0.0101773	0	0	0.00783154	0.00368559	0.00972133	0.00630642	0.00535229	0.00783154	0	0
340047	0.00875533	0	0.00875533	0.0101773	0	0	0	0.0253849	0.00783154	0.0293112	0	0.00630642	0.0827756	0.00368559	0	0.0144581	0	0.020231	0.00630642	0	0.0247488	0.0101773	0	0.0827756	0	0.0144581	0.155701	0.00875533	0.0247488	0.00875533	0.0389429	0.155701	0.00783154	0	0.155701	0.237899	0.00368559	0	0.0293112	0.0389429	0.00601797	0	0	0.237899	0	0	0.0101773	0.0293112	0
774	0.155701	0.00368559	0	0	0	0.237899	0.00368559	0	0.00619587	0.00601797	0.00619587	0.0253849	0.237899	0	0.00878658	0.00878658	0.0409016	0.00601797	0.0389429	0	0.155701	0.237899	0.113765	0.0253849	0.113765	0.00783154	0.0389429	0	0.00619587	0.0384702	0	0.0336344	0.0144581	0.155701	0	0.020231	0	0.237899	0.00875533	0.00783154	0	0.0389429	0	0.00619587	0	0.00798968	0	0.00630642	0.00630642
369723	0.0409016	0	0.00783154	0.237899	0.00368559	0.155701	0.00878658	0.00783154	0.0144581	0.0336344	0.0409016	0	0	0.00878658	0.00875533	0.00875533	0.00535229	0	0.0253849	0	0.237899	0.0293112	0.00368559	0	0	0.0827756	0.00630642	0.0384702	0	0	0.0384702	0	0	0.0389429	0.00972133	0.00783154	0	0.155701	0	0	0.0247488	0.00619587	0	0	0	0.00619587	0	0.113765	0
309803	0.00783154	0.00972133	0	0.0629564	0	0	0	0.0336344	0.0827756	0.0144581	0.237899	0.00878658	0.00630642	0	0	0.00619587	0	0	0	0.00783154	0	0	0.0336344	0.020231	0.00875533	0	0.0253849	0.00783154	0.0389429	0	0.155701	0	0.0389429	0.00972133	0.113765	0.155701	0	0	0.0247488	0.113765	0.00972133	0	0.00619587	0.0827756	0	0	0.0384702	0.020231	0.155701
272564	0.00601797	0.0144581	0.237899	0	0.237899	0	0.0101773	0	0	0.0247488	0	0.0389429	0.155701	0.00619587	0	0	0	0.00368559	0.00601797	0.0384702	0.0101773	0	0.0629564	0.0293112	0	0.0384702	0.00875533	0.0144581	0.00601797	0.155701	0.0253849	0	0.0827756	0.0409016	0.00630642	0.0293112	0.00619587	0	0.00601797	0.237899	0	0.237899	0	0.0247488	0.0409016	0	0	0.0253849	0.0253849
645	0.237899	0	0	0.0409016	0	0.00875533	0	0.00619587	0.0247488	0.0384702	0	0.0409016	0.020231	0.0293112	0.0629564	0.237899	0.0293112	0.0336344	0.00798968	0.00972133	0.0389429	0.00875533	0.0293112	0	0.00601797	0	0.237899	0.0389429	0.00875533	0	0.020231	0	0	0	0.0629564	0.0247488	0.0247488	0.0629564	0	0.0409016	0	0	0.0336344	0.00875533	0.0336344	0.00630642	0	0.00601797	0.00619587
398578	0.0827756	0.0247488	0.00601797	0.00535229	0	0	0.00601797	0	0.00875533	0.00630642	0.00783154	0.113765	0.0336344	0.0101773	0	0.155701	0	0.0247488	0.0293112	0.155701	0	0	0	0	0	0	0	0.0253849	0.113765	0.00601797	0.00798968	0.00630642	0.00972133	0.00630642	0	0	0.00875533	0	0	0	0	0.00878658	0	0	0.0293112	0.00972133	0.00798968	0.00875533	0.020231
452659	0	0	0.0336344	0	0.0253849	0.0629564	0.0144581	0	0	0	0	0	0	0.00798968	0	0.0247488	0.0253849	0.0389429	0.00878658	0	0.0409016	0	0	0.00368559	0.0384702	0.00630642	0.0247488	0.00798968	0	0.0253849	0	0.237899	0.00601797	0	0.0384702	0.00535229	0	0.0293112	0.00798968	0.0827756	0.0409016	0.00535229	0.0247488	0.0384702	0.00368559	0	0.00368559	0.0827756	0.0629564
1680	0	0.00878658	0.0827756	0.020231	0.00798968	0.0827756	0	0.0247488	0.00972133	0	0.113765	0	0.0253849	0.0253849	0.0384702	0	0	0.0409016	0.0336344	0.00798968	0	0	0	0.00783154	0	0	0.020231	0	0.0384702	0	0	0.00601797	0	0	0	0.0144581	0.237899	0.00972133	0.00619587	0.0101773	0	0.0827756	0	0.0336344	0	0	0.00601797	0.00783154	0.0101773
405948	0.020231	0	0.113765	0.0293112	0.00875533	0	0.0629564	0.00798968	0.00601797	0	0	0	0.0293112	0.00535229	0.00972133	0.0389429	0.0101773	0.155701	0.0144581	0.0253849	0.00783154	0.0253849	0.020231	0	0.0247488	0.0293112	0.0409016	0	0	0	0.113765	0.00875533	0	0	0.0144581	0	0.0253849	0	0.00368559	0.00368559	0.00619587	0.00368559	0	0.0409016	0.113765	0.237899	0.155701	0.00878658	0
334380	0.0336344	0.00601797	0.00630642	0.00368559	0.00619587	0.0253849	0.237899	0	0.00878658	0.00972133	0.00535229	0	0	0.0247488	0.00619587	0	0	0	0	0.00630642	0	0.00798968	0.00878658	0	0.0389429	0.00535229	0.0384702	0.00535229	0	0.0409016	0.0409016	0.00368559	0	0	0.237899	0.0384702	0	0.113765	0	0.00972133	0	0.155701	0.00878658	0	0.155701	0.113765	0.020231	0.00619587	0.00972133
1613	0	0.020231	0.0384702	0.0247488	0.00601797	0.00878658	0.00535229	0	0	0.00783154	0.0247488	0.020231	0	0	0.00798968	0.00368559	0.0247488	0	0.00535229	0	0.0293112	0	0.0253849	0	0.0253849	0	0	0.00368559	0	0	0.00972133	0	0.00535229	0.00798968	0	0.0629564	0.0629564	0	0.020231	0	0.00630642	0	0.0389429	0	0.0389429	0	0.0629564	0.0144581	0.0293112
431947	0	0.155701	0	0.0827756	0.020231	0	0.00875533	0.00630642	0.00368559	0.155701	0.00798968	0.0629564	0	0	0.237899	0	0.00630642	0.0827756	0.0629564	0.0293112	0.00875533	0.020231	0.00630642	0.0384702	0.155701	0	0.0101773	0.0247488	0.0101773	0.113765	0.0144581	0.0101773	0.0629564	0.00875533	0.00798968	0	0.0101773	0.00368559	0	0.00535229	0.113765	0.0247488	0.0101773	0.0389429	0.0629564	0.0384702	0.0336344	0.0409016	0.0827756
411154	0	0	0.155701	0	0.113765	0.00619587	0	0.00875533	0.237899	0	0.0253849	0.0827756	0	0	0.00535229	0	0	0.00798968	0	0.00619587	0	0.0247488	0	0.00619587	0.0336344	0.020231	0	0	0.0144581	0.0144581	0	0	0.0253849	0	0	0	0.0293112	0.0247488	0.155701	0	0	0.0409016	0	0.00535229	0.237899	0	0	0	0.00878658
505682	0.00535229	0.00875533	0	0.00875533	0	0.020231	0	0.0101773	0	0	0.0629564	0.00972133	0.00535229	0.0629564	0	0.00601797	0	0.00619587	0.020231	0.113765	0	0.00535229	0	0.155701	0	0	0.00783154	0.0629564	0.00630642	0	0	0	0.0384702	0	0	0.113765	0.0336344	0.00601797	0.0384702	0.0247488	0.0629564	0.0253849	0.0253849	0.0293112	0.0101773	0	0	0	0.0247488
565575	0.00878658	0.0389429	0.0629564	0	0.155701	0.00601797	0.155701	0.0629564	0.155701	0.0629564	0.020231	0.0384702	0.0101773	0.0409016	0.00630642	0.0827756	0	0.0629564	0	0.00535229	0.0827756	0.0144581	0.00783154	0.00630642	0.00878658	0.237899	0	0.0827756	0.237899	0.0336344	0	0.00619587	0	0.00619587	0.0293112	0.0389429	0.0384702	0.00875533	0	0	0	0.00875533	0.0827756	0.020231	0.0827756	0.020231	0	0.0101773	0
[truncated: 51 more columns]

## Sheet: SimSet3_50taxa
TaxID	meta_1	meta_10	meta_100	meta_11	meta_12	meta_13	meta_14	meta_15	meta_16	meta_17	meta_18	meta_19	meta_2	meta_20	meta_21	meta_22	meta_23	meta_24	meta_25	meta_26	meta_27	meta_28	meta_29	meta_3	meta_30	meta_31	meta_32	meta_33	meta_34	meta_35	meta_36	meta_37	meta_38	meta_39	meta_4	meta_40	meta_41	meta_42	meta_43	meta_44	meta_45	meta_46	meta_47	meta_48	meta_49	meta_5	meta_50	meta_51	meta_52
359385	0.00455001	0.00590421	0	0	0.00349998	0.0290168	0.0194703	0.0487597	0.059492	0.0487597	0.00629795	0.0470474	0.00814527	0.0188601	0	0	0.0012489	0.0114191	0.00814527	0	0.00590421	0	0.010305	0.0291334	0.0135497	0.0579598	0.0173747	0.0214042	0	0	0.00590421	0.0135497	0	0	0	0	0.0173747	0.00127146	0.0114505	0.0467519	0.0114191	0	0.059492	0.00113058	0.059492	0	0	0	0
1358	0	0.0595975	0	0.0173747	0	0.123865	0.0233459	0.0257843	0	0.0043194	0.0595975	0	0	0	0.123865	0.00629795	0.00155441	0.0579598	0	0.010305	0.0180478	0	0.0105366	0.00402434	0.00291927	0	0.00590421	0.00226729	0.00113058	0.00692006	0.0114191	0	0.0173747	0.00455001	0.123865	0	0.00402434	0.00126591	0.00549635	0.0188601	0	0.0257843	0.00864557	0.00455001	0.00127146	0.00349998	0	0	0
439334	0.00814527	0.00692006	0.0288842	0.0114505	0.0266263	0.0306061	0.00814527	0.0114191	0	0.00814527	0.0291334	0	0	0	0.00402434	0.0114191	0.00590421	0.00113058	0	0.00452022	0	0	0.0214042	0.0114505	0	0.00226729	0.059492	0.00455001	0.00349998	0.0291334	0.00455001	0.0291334	0.0579598	0	0	0.0487597	0.00590421	0.00562885	0	0	0.00864557	0.00127146	0.0105366	0.0487597	0.00864557	0	0.0579598	0.00452022	0
218496	0	0	0	0	0.00562885	0.00127146	0.00452022	0.0188601	0.00692006	0	0.0173747	0.00155441	0	0.00629795	0	0.00692006	0	0.0233459	0.0194703	0	0.0188601	0	0.00452022	0.0467519	0.0756246	0.123865	0	0.00770135	0.00864557	0.0012489	0.0290168	0.00221836	0.0257843	0	0.0043194	0.0012489	0.00126591	0	0.0306061	0.00402434	0	0	0.00770135	0.00864557	0.00590421	0.00126591	0.00814527	0	0.0467519
715	0.0306061	0.010305	0.00455001	0.0579598	0.0012489	0.00291927	0.00155441	0.0595975	0.0188601	0.0114505	0	0.00562885	0.00155441	0	0	0	0	0.00127146	0.00629795	0	0.00552751	0	0.00349998	0.00989139	0.0194703	0	0	0.0202389	0.00562885	0.00113058	0.0214042	0.010305	0.0135497	0	0.00990016	0	0	0.0288842	0.00692006	0.0202389	0.00692006	0.0173747	0	0.0470474	0	0	0	0.0194703	0.0595975
167539	0.0266263	0.00989139	0.0135497	0.00349998	0.0135497	0.0257843	0	0.0266263	0	0	0.0135497	0	0	0	0.00562885	0.00113058	0	0.0043194	0.00455001	0.0173747	0	0	0.00562885	0	0.0114191	0.00155441	0	0.00452022	0	0.0180478	0.00989139	0	0	0.0114191	0	0.0180478	0.0756246	0	0.059492	0.0266263	0.010305	0.00590421	0.0202389	0.00590421	0.0214042	0.0135497	0.0290168	0.0288842	0
727	0	0	0	0.00291927	0	0.0135497	0.123865	0.00155441	0.0470474	0.0194703	0	0	0	0.0257843	0.0043194	0	0.00226729	0.0290168	0.00155441	0.00629795	0	0.00549635	0.0043194	0.123865	0	0	0.0194703	0	0.00814527	0.00455001	0	0	0	0.0233459	0.0114505	0	0	0.00629795	0	0.0043194	0.0487597	0.00552751	0.0114191	0.0257843	0.0173747	0.0105366	0.0194703	0.0470474	0.0266263
182082	0	0.0266263	0.00226729	0.0105366	0	0	0.00629795	0.00113058	0.00990016	0	0.00402434	0.123865	0.0233459	0	0	0.0114505	0.00126591	0.00452022	0.0188601	0.0470474	0.0233459	0.00221836	0.0012489	0.0188601	0.00989139	0	0.00864557	0.00692006	0.0257843	0.0043194	0.0233459	0.00155441	0.0194703	0.00692006	0	0.00990016	0	0.0579598	0.00990016	0.0257843	0.00770135	0.00990016	0.0214042	0	0.00155441	0.00452022	0.0043194	0.123865	0.0214042
487	0.00552751	0.0291334	0	0.00770135	0	0.00349998	0	0	0.00155441	0	0.00814527	0.0291334	0	0.00226729	0	0	0.00562885	0.00989139	0.00864557	0.0114191	0	0.00155441	0.0470474	0	0.0012489	0.00126591	0.0188601	0.0043194	0	0.0114505	0	0.0266263	0.0595975	0	0.0180478	0.123865	0.0257843	0	0.0202389	0.0114505	0.00814527	0.00692006	0.00113058	0.0756246	0	0.00629795	0	0.0290168	0
1211579	0	0	0	0	0.00126591	0	0.0214042	0	0	0.00402434	0.010305	0.0579598	0.0214042	0.0470474	0	0.0470474	0.0467519	0.00770135	0.0105366	0.00692006	0.00221836	0	0.0257843	0	0.010305	0.0214042	0.00989139	0.0233459	0.00452022	0.00452022	0.0194703	0.0105366	0.00455001	0.00770135	0.00155441	0	0.0180478	0	0.0595975	0	0	0	0.0487597	0.0595975	0.00629795	0.00552751	0.0173747	0	0
1314	0	0.00549635	0.0487597	0	0.00864557	0	0.0012489	0.0043194	0.0579598	0.00552751	0	0.00127146	0.0470474	0.00990016	0.00291927	0	0.00221836	0	0	0.00814527	0.0487597	0	0	0.00455001	0	0	0	0.00989139	0	0.059492	0	0.0114505	0	0	0.0012489	0.00692006	0	0.00814527	0.00590421	0	0.00989139	0.00226729	0.0043194	0.0214042	0.0114505	0	0.0135497	0.0579598	0
565042	0	0	0	0.00552751	0.0114505	0	0.0135497	0	0.0180478	0	0.00455001	0.0135497	0.00629795	0	0.0470474	0.010305	0.0306061	0	0.0467519	0.0306061	0.0012489	0.00349998	0	0.0180478	0.00864557	0.00990016	0.00990016	0	0	0.00864557	0.0135497	0.00349998	0	0.00814527	0	0	0.00226729	0.00291927	0	0.0756246	0.00590421	0	0	0.00349998	0.00562885	0.0257843	0.00562885	0.00126591	0
228400	0.00452022	0.0756246	0.00402434	0.0257843	0	0.00629795	0	0	0.00455001	0.00349998	0.00989139	0.00629795	0.0756246	0	0.0180478	0.059492	0.00291927	0.00549635	0.0266263	0.0233459	0.0114191	0.010305	0.0173747	0.0306061	0	0.0194703	0.00452022	0.0470474	0.0306061	0.0214042	0.00126591	0	0.0756246	0.0306061	0	0.00549635	0	0	0.010305	0.00990016	0	0.0105366	0.0290168	0.010305	0.0487597	0.0266263	0.0114191	0.0214042	0.0470474
1116211	0.00126591	0.0470474	0.0114191	0.0470474	0	0	0	0	0.0756246	0.00452022	0	0	0	0	0.0012489	0	0	0	0	0	0.0043194	0.0194703	0	0.0105366	0.0233459	0.0135497	0.00629795	0	0.059492	0.0470474	0.0487597	0.00590421	0	0.00126591	0.0756246	0	0	0	0	0.00864557	0.0105366	0	0.00402434	0	0	0	0.00226729	0	0.0288842
290317	0	0.00113058	0	0	0.00452022	0.00221836	0.0180478	0	0.00402434	0.0290168	0.00113058	0	0	0.0114505	0	0	0	0.0173747	0	0	0.0579598	0.0487597	0.0180478	0.00549635	0	0.00864557	0.0135497	0.0266263	0.0470474	0	0.00402434	0.0595975	0	0	0.0257843	0.00452022	0.0012489	0.0105366	0.0266263	0	0.0043194	0.00989139	0	0	0	0.00221836	0.059492	0	0.00989139
320483	0.00590421	0.0105366	0	0.0180478	0.059492	0.0194703	0.0202389	0.00864557	0	0	0.00226729	0	0	0.0756246	0	0.0257843	0	0	0.00113058	0	0.0114505	0.0306061	0.00402434	0	0	0	0	0.0467519	0.0188601	0.00990016	0.0579598	0.00770135	0.00126591	0.00349998	0.00226729	0	0	0.0291334	0.00113058	0.00221836	0.0290168	0.0114191	0.0233459	0.0266263	0.00549635	0	0.0180478	0.0266263	0
624	0.0173747	0.0188601	0.00452022	0.0012489	0.010305	0.0470474	0.00770135	0.00455001	0.0595975	0	0.0467519	0.0266263	0.0257843	0	0.0214042	0.0180478	0.00402434	0.0012489	0	0.0487597	0.0135497	0.00562885	0.0233459	0.0233459	0.0470474	0.0233459	0.0756246	0.0188601	0.0043194	0.00221836	0.0470474	0	0.0290168	0	0	0.00127146	0.0288842	0	0.0291334	0.00590421	0.0202389	0.0188601	0.0180478	0.00629795	0	0.0202389	0.0214042	0.0114505	0.00814527
292805	0.0467519	0	0	0.0214042	0.123865	0	0.00989139	0.0105366	0.0306061	0.0135497	0	0	0.00402434	0	0.00452022	0.0756246	0.0114191	0	0	0	0.0470474	0.0173747	0.00113058	0	0	0.0756246	0	0.00113058	0.0135497	0	0.00549635	0.00864557	0	0.00590421	0	0.0114191	0.00989139	0.0180478	0.0012489	0.00549635	0	0.00770135	0	0.00126591	0.010305	0	0.123865	0	0.00455001
779	0.00864557	0.0487597	0.0012489	0.00226729	0.00552751	0	0.00126591	0.00349998	0.0105366	0.0470474	0.0470474	0.00990016	0	0	0	0	0	0.00562885	0.00549635	0.059492	0.00127146	0.00692006	0	0.0257843	0	0.0202389	0	0.00590421	0	0	0.0288842	0	0.00155441	0.00629795	0.0114191	0.0135497	0	0.0467519	0.00562885	0	0.0114505	0.00221836	0	0.0043194	0.0135497	0.010305	0.0756246	0	0.00155441
1232383	0.00155441	0.0012489	0.00552751	0.0202389	0.00770135	0.0114191	0	0	0	0.0306061	0	0.0114505	0	0.00552751	0.00349998	0	0.0291334	0	0	0.00590421	0.00155441	0.00552751	0.00864557	0	0.00455001	0.0173747	0.0043194	0.0135497	0.00989139	0.00126591	0.0756246	0	0	0.0012489	0	0.00629795	0	0	0.0043194	0.0579598	0	0.0266263	0	0.00770135	0.00221836	0	0	0.00629795	0.0290168
243273	0	0	0.00990016	0.00113058	0.00291927	0.010305	0.00590421	0.00221836	0	0.010305	0.00562885	0.0043194	0	0	0	0.00127146	0.0233459	0	0.0290168	0.0105366	0	0	0	0.0579598	0.0173747	0.0188601	0.00402434	0.00221836	0.123865	0	0.0467519	0	0.00349998	0.0288842	0.0194703	0.00562885	0	0.123865	0.00221836	0.00155441	0	0.0202389	0.00455001	0	0.00692006	0.0188601	0	0.0306061	0
1249650	0.0291334	0	0	0.00989139	0	0	0	0	0.00562885	0.0012489	0.00770135	0	0	0.00590421	0.00864557	0	0	0.00864557	0.0291334	0.00127146	0.00226729	0.00127146	0	0.00590421	0.0291334	0.0180478	0.0114191	0.0012489	0	0.0290168	0.0202389	0.00226729	0.00590421	0.0194703	0	0	0.0114505	0	0.0173747	0	0.0012489	0.0288842	0.0012489	0.0467519	0.00770135	0.0579598	0.00291927	0	0
335992	0.00990016	0	0	0	0.0290168	0	0	0	0	0	0.0188601	0.0105366	0.00113058	0	0	0.0467519	0	0.0188601	0	0.0188601	0	0.0579598	0.0579598	0.00291927	0.00990016	0	0.0202389	0	0	0	0.00990016	0.0257843	0.00226729	0.0266263	0.00291927	0	0.0105366	0.0257843	0	0	0	0.0290168	0.0173747	0	0	0.00455001	0	0.00221836	0
1217420	0.0194703	0	0.0105366	0	0.0214042	0	0.00402434	0.00990016	0.00629795	0	0.00864557	0.00226729	0.0579598	0.00549635	0.059492	0	0.059492	0.0135497	0.00402434	0	0.00402434	0	0.0288842	0	0	0.00562885	0.00455001	0	0.0012489	0.00127146	0	0.00814527	0.00402434	0.00864557	0.00127146	0.0233459	0.0233459	0.0487597	0.00155441	0.0180478	0	0.0233459	0.00349998	0.0194703	0	0.0233459	0	0.00770135	0.0114191
340047	0.00291927	0.00452022	0	0.0233459	0.00990016	0.00452022	0.0114191	0.0202389	0.00452022	0	0.00549635	0	0.00126591	0.00814527	0.0105366	0.00814527	0.00113058	0	0	0.00864557	0	0.00291927	0.0467519	0.0135497	0.0180478	0	0	0	0	0	0.0266263	0.0579598	0	0	0.00452022	0.0173747	0.00452022	0.059492	0.00552751	0	0.0135497	0.0180478	0.00552751	0	0.123865	0	0.00989139	0.0467519	0.00629795
774	0	0.00349998	0.00127146	0.00221836	0.00455001	0	0	0.0288842	0	0	0	0	0.0288842	0.00126591	0.0579598	0.00452022	0.00629795	0.00692006	0.0180478	0.123865	0.00452022	0.0114191	0.00155441	0.0487597	0	0	0.0487597	0.00562885	0.0105366	0	0.00155441	0.0306061	0.0114191	0.00562885	0.0595975	0.0214042	0.00349998	0	0.0257843	0.0595975	0	0	0.010305	0.059492	0.00402434	0	0	0.00989139	0.00864557
369723	0.0105366	0.00990016	0.00770135	0.0288842	0.0180478	0.00155441	0	0	0.0194703	0.0202389	0	0.0114191	0.00221836	0.0012489	0.0233459	0.00349998	0	0	0.00770135	0.00155441	0.0288842	0.00770135	0.0756246	0.059492	0.0257843	0	0	0.00291927	0.0114505	0.0487597	0.0257843	0	0	0	0	0	0.0291334	0	0.0105366	0.00455001	0.0291334	0.00562885	0	0.00221836	0	0.00770135	0.00402434	0	0
309803	0.0043194	0.0173747	0.00562885	0.0194703	0.00989139	0	0.0257843	0	0	0.00113058	0.00221836	0.00590421	0.00549635	0	0.00221836	0.0135497	0.00864557	0.00126591	0.00552751	0.0291334	0.0214042	0	0.00226729	0.010305	0.00692006	0	0	0.0180478	0	0	0.0043194	0.0214042	0	0	0.00402434	0.0291334	0	0.00452022	0	0.00452022	0	0.00455001	0	0	0.0595975	0.00127146	0	0	0.0202389
272564	0.00349998	0	0	0	0.0194703	0	0.0756246	0.00590421	0.0233459	0.00989139	0.00126591	0.00814527	0	0.123865	0.0202389	0	0.0756246	0	0.00590421	0	0.00549635	0	0.059492	0.00126591	0.0188601	0	0	0.00552751	0	0	0	0.00629795	0.00692006	0.0487597	0	0.0595975	0.00155441	0.0043194	0.0288842	0	0.00402434	0.00349998	0.00221836	0.0180478	0	0	0.00113058	0	0
645	0	0.0290168	0	0.0043194	0.00549635	0	0.0043194	0.059492	0.0291334	0.0288842	0.00590421	0.0467519	0	0.00864557	0.0173747	0.0012489	0.00692006	0.0194703	0.0214042	0	0	0.123865	0.00990016	0	0.0114505	0.0114505	0.0291334	0.0114191	0	0	0	0.00990016	0.00629795	0.0214042	0.0173747	0.00864557	0.00455001	0.0194703	0	0.00126591	0	0.00629795	0	0.0114505	0.0579598	0	0	0.00990016	0.0105366
398578	0	0	0	0	0.0595975	0.00814527	0.0105366	0.0012489	0	0.00692006	0	0.0202389	0.0306061	0	0.0194703	0	0.0487597	0	0.00989139	0.00126591	0	0.0135497	0	0	0.00814527	0	0.123865	0.0487597	0	0.123865	0	0.0180478	0.0306061	0.0180478	0	0.00590421	0	0	0	0	0.0470474	0	0	0	0.00455001	0	0.0291334	0	0.010305
452659	0	0	0.0214042	0.00864557	0.0288842	0.0188601	0.0467519	0.0306061	0.00864557	0	0	0.0188601	0.0188601	0	0.0595975	0	0.0114505	0.00155441	0	0	0	0	0.0290168	0	0.0105366	0.0306061	0.00155441	0.0114505	0	0	0.0291334	0	0.0214042	0.0467519	0.0188601	0.00221836	0	0.0202389	0.00989139	0	0	0	0	0.00291927	0.00291927	0	0	0.00455001	0.123865
1680	0.0135497	0	0.123865	0.00127146	0	0.00226729	0.0114505	0.0233459	0.123865	0.123865	0.00692006	0	0	0.00291927	0	0.00155441	0.0266263	0.00455001	0.123865	0.00291927	0	0.0470474	0.00590421	0.0202389	0	0	0.00226729	0.123865	0.00692006	0.0105366	0.0188601	0.00402434	0	0	0	0.00455001	0.00221836	0.0306061	0.0180478	0.00291927	0.00221836	0	0.123865	0	0	0.0194703	0	0.00402434	0.059492
405948	0.010305	0.00814527	0	0.00455001	0.00629795	0	0	0.0194703	0.0173747	0	0.0266263	0.0290168	0	0.0233459	0.00126591	0	0	0.00990016	0	0.00562885	0	0.0257843	0.0188601	0.0470474	0.0043194	0.0470474	0.00692006	0.00402434	0.00291927	0.00226729	0	0	0	0.0290168	0.00552751	0.00126591	0.0114191	0.0214042	0.00814527	0.0173747	0	0.0487597	0.00226729	0.00549635	0	0.00291927	0	0.00226729	0
334380	0.00692006	0.0467519	0.00349998	0.123865	0	0.0214042	0	0	0	0	0	0	0	0.00562885	0	0.00770135	0.0595975	0	0	0.0202389	0.00113058	0.0291334	0.0595975	0.00127146	0.0288842	0.0595975	0.0306061	0.00549635	0	0.0173747	0.123865	0	0.00814527	0	0.00692006	0.0114505	0.00770135	0	0	0.00552751	0.00155441	0	0	0.0288842	0.00814527	0	0.0288842	0	0.00113058
1613	0.0233459	0.0135497	0	0	0	0.0266263	0.00349998	0.00549635	0.00113058	0.00629795	0	0.059492	0.00590421	0.0266263	0	0.00221836	0	0.00402434	0.0595975	0	0.0202389	0	0	0.0290168	0	0.00549635	0.0467519	0	0.00770135	0.00552751	0	0	0.123865	0	0.0290168	0	0.00291927	0	0	0	0.0180478	0.059492	0	0.00226729	0.00126591	0.0180478	0.0306061	0	0.00291927
431947	0.0012489	0.00770135	0.0595975	0.0756246	0	0	0.0579598	0.00226729	0.0290168	0	0	0	0	0.00452022	0.00989139	0.0266263	0.00349998	0	0.0288842	0	0	0	0	0.0194703	0.00770135	0.0487597	0	0.0290168	0	0	0.00349998	0.0202389	0.0467519	0.0202389	0.0214042	0	0.123865	0	0.00127146	0.00349998	0	0.00155441	0	0	0.00226729	0	0.0114505	0	0.0173747
411154	0.059492	0	0.00113058	0	0.0114191	0.059492	0.00549635	0.0290168	0.0288842	0.0579598	0	0.0012489	0.123865	0	0.00549635	0	0	0.00552751	0.0487597	0	0.059492	0	0.00291927	0.00629795	0.123865	0	0.0288842	0.00127146	0	0.00291927	0	0	0	0.00221836	0.00455001	0.00349998	0	0	0.0470474	0.010305	0	0	0.0266263	0.0306061	0	0	0	0.0173747	0
505682	0	0.0257843	0.0291334	0	0.0306061	0.0233459	0.00692006	0	0.00226729	0.059492	0.00552751	0	0	0.0114191	0	0.0290168	0	0	0	0.0579598	0	0.00989139	0.00770135	0	0	0	0.0012489	0	0.0290168	0.00155441	0.0595975	0.00291927	0.00291927	0.0188601	0	0	0.0579598	0.0135497	0.0188601	0.00770135	0.00549635	0.00549635	0.0595975	0.0173747	0	0.00692006	0.0257843	0.00349998	0
565575	0.00629795	0.00221836	0.00629795	0	0.00590421	0.00549635	0	0	0.0012489	0.00155441	0.123865	0.0180478	0.00452022	0	0.0257843	0.0487597	0.00814527	0.0202389	0.059492	0.00349998	0.0266263	0.00113058	0	0.00552751	0	0	0	0	0.0114191	0	0.0306061	0.0288842	0.0114505	0.00549635	0	0.0579598	0	0	0	0.0194703	0	0	0	0.0114191	0	0.0290168	0.00549635	0.00590421	0.00770135
436113	0	0.00155441	0.0257843	0	0.0470474	0.00126591	0	0	0	0.0114191	0.00291927	0.0194703	0	0.00349998	0.0288842	0.123865	0.0173747	0.0595975	0.00452022	0.0290168	0.00989139	0.0756246	0	0.0114191	0	0.0266263	0	0.0291334	0.0756246	0	0	0	0.0202389	0	0.0306061	0.059492	0	0.00549635	0.0756246	0	0	0.00113058	0.0291334	0.0012489	0.00349998	0.0214042	0	0.00692006	0.0257843
1105094	0.00549635	0.059492	0.059492	0.0135497	0	0.00402434	0	0.00814527	0.00814527	0.00226729	0.0288842	0.0173747	0.00127146	0.0306061	0.0114191	0.0202389	0.00452022	0.00629795	0	0.00226729	0.00814527	0	0.0306061	0	0	0	0	0.0756246	0.00155441	0.00989139	0	0.0233459	0.010305	0.00990016	0	0.00113058	0.059492	0.0173747	0.0114191	0	0.00291927	0.0306061	0.0756246	0	0	0.059492	0	0.00864557	0.0579598
455488	0.0188601	0.0288842	0.00221836	0.0467519	0.0105366	0.00864557	0	0	0.00349998	0.00990016	0.00349998	0.00113058	0	0	0	0	0.00990016	0.0266263	0	0.00455001	0.00770135	0	0	0	0.0467519	0	0.00814527	0	0.0214042	0	0	0.123865	0.0288842	0.0043194	0.00549635	0.0194703	0.0043194	0.0290168	0	0	0	0	0	0	0.0233459	0	0.00126591	0	0.0114505
1781	0.0257843	0	0.00692006	0	0.0467519	0.00552751	0.0266263	0	0	0.00590421	0.00127146	0.00692006	0.0266263	0.00692006	0	0.0214042	0	0.0756246	0.0043194	0	0.123865	0	0.00127146	0	0.00562885	0.00629795	0.00549635	0	0.0595975	0.0467519	0.0114505	0.00127146	0	0.00127146	0	0	0	0	0.0487597	0.00629795	0	0	0.0135497	0.0135497	0	0.0467519	0.0467519	0.00549635	0.00552751
375	0	0.00864557	0.00590421	0.059492	0	0	0.010305	0	0	0.00127146	0	0.0257843	0.0114191	0.00402434	0.0756246	0.00864557	0	0	0.00226729	0.0257843	0	0	0.0114191	0.00770135	0.0290168	0	0.0290168	0.0105366	0	0.0114191	0.00692006	0.00549635	0.00989139	0.00402434	0	0.010305	0	0.00864557	0.00226729	0.00989139	0.0579598	0	0.00127146	0	0.0290168	0	0	0.00155441	0.0487597
290398	0	0.00629795	0	0	0	0	0	0.00291927	0	0.0188601	0	0	0.00291927	0.010305	0.00552751	0.0595975	0	0.00349998	0	0	0	0.00126591	0.123865	0.0595975	0	0.00590421	0	0.00155441	0.0467519	0.0135497	0.00814527	0.0043194	0.0291334	0.0756246	0	0.00226729	0	0.00455001	0	0.00692006	0	0.0579598	0	0	0	0.0114191	0.0266263	0.0595975	0.0135497
572545	0.0595975	0.0180478	0.0266263	0	0	0.00562885	0	0.00126591	0	0	0	0	0.00990016	0	0	0	0	0.0114505	0	0.00552751	0.0105366	0.00864557	0	0.00113058	0	0.00989139	0	0	0.00990016	0	0.0012489	0.0188601	0	0	0	0.0202389	0	0.0012489	0	0	0.0306061	0.0135497	0	0.0105366	0.0756246	0.00402434	0.010305	0.0188601	0
1075106	0	0	0.0467519	0.00452022	0	0	0	0	0.00126591	0	0.059492	0.0756246	0.00864557	0.0194703	0.0135497	0	0.0194703	0.0306061	0	0.0266263	0.00126591	0	0	0.0173747	0.00155441	0.059492	0.0266263	0.0257843	0	0	0	0	0.0266263	0.00113058	0	0	0	0.00221836	0.0214042	0	0	0.0595975	0	0	0	0.0756246	0.00629795	0	0.0188601
40324	0.0579598	0.00226729	0.00864557	0.00126591	0.0291334	0	0	0	0.0487597	0.00455001	0	0	0	0.0595975	0	0	0.00989139	0.00590421	0.0257843	0	0.00349998	0.00226729	0.0487597	0.00452022	0.059492	0.0105366	0.00127146	0	0	0.00590421	0	0	0.0233459	0.0579598	0.00113058	0	0.00113058	0	0.00770135	0.0288842	0.0188601	0.0756246	0	0	0.0180478	0	0.0233459	0.0114191	0.00562885
40041	0.0114505	0.0114505	0	0.0306061	0	0.0487597	0.0595975	0	0	0	0.0043194	0.00552751	0.0467519	0.00155441	0	0.0043194	0.00549635	0	0	0.0467519	0	0.0266263	0	0.00814527	0	0	0.0257843	0.00864557	0.0487597	0.0288842	0.059492	0.0467519	0.00770135	0	0.0291334	0.0467519	0.0188601	0.0756246	0	0.0114191	0	0.0114505	0.00692006	0.0579598	0.00989139	0	0.0105366	0	0
264203	0.00221836	0	0	0.010305	0.0487597	0	0	0.00402434	0.0266263	0.00562885	0.0180478	0	0.0595975	0.00455001	0	0	0	0.00291927	0	0	0.00455001	0	0.0266263	0	0.0266263	0	0	0.00126591	0.00549635	0.00402434	0.010305	0	0.0043194	0.059492	0.0579598	0	0.0487597	0.00552751	0.00402434	0.123865	0.123865	0	0	0.00562885	0.0043194	0.00113058	0	0.0180478	0.0291334
1769	0	0	0.0756246	0.00814527	0	0	0.00127146	0	0.00221836	0	0.0114191	0	0.0180478	0.059492	0.00590421	0.00552751	0	0	0.00692006	0.0114505	0.00990016	0.00590421	0	0.0756246	0.00590421	0.0043194	0.00126591	0.00349998	0.00402434	0.0233459	0.00291927	0.0290168	0.00221836	0.0470474	0.0266263	0.0266263	0	0	0.0467519	0	0.00990016	0	0.00629795	0	0	0	0.00864557	0	0.0194703
1450527	0	0	0.00989139	0.0188601	0.0579598	0.0043194	0.0288842	0.123865	0.0214042	0.0257843	0	0.0595975	0	0	0	0	0.0105366	0.0487597	0.0306061	0	0.00692006	0.00455001	0.00549635	0	0	0.010305	0.00221836	0.0194703	0.00226729	0	0	0	0.00113058	0.0135497	0.00814527	0.00155441	0.0306061	0	0	0	0	0	0.0288842	0	0	0	0	0.00562885	0.00226729
47715	0	0.0202389	0	0	0.0202389	0.00590421	0	0.00127146	0.00549635	0	0.0756246	0	0.0105366	0.0290168	0.0291334	0.0306061	0.00455001	0	0	0.0194703	0	0	0.0291334	0	0	0	0.010305	0.00629795	0	0.0266263	0	0	0.00552751	0.00226729	0	0	0.0194703	0	0.00864557	0	0.00349998	0.00864557	0.0188601	0	0.0188601	0	0	0	0
59374	0.123865	0	0.0306061	0.0290168	0.00113058	0.0105366	0.00113058	0.00452022	0	0.0595975	0	0.0487597	0	0.00221836	0.00127146	0	0	0	0.0173747	0	0	0.0105366	0	0.0288842	0	0.00770135	0.0105366	0.00990016	0.010305	0.0194703	0	0	0	0.0105366	0.00864557	0	0.0202389	0.0470474	0.00452022	0.0306061	0.0257843	0	0	0	0	0.0306061	0.00552751	0	0
565655	0	0.0194703	0	0	0.00221836	0	0	0.010305	0.00770135	0.0291334	0	0.00455001	0.0202389	0.00127146	0.0290168	0.00126591	0.010305	0	0.0135497	0.0595975	0	0.0043194	0.00629795	0	0.00349998	0.00349998	0	0.0579598	0.0194703	0.00770135	0	0	0.059492	0	0.0487597	0	0	0	0.00629795	0.0487597	0.00455001	0.00814527	0	0	0	0.0470474	0.00990016	0	0.00692006
198628	0.00989139	0.0233459	0.00126591	0	0.00226729	0.0579598	0	0.0291334	0.0114505	0	0	0	0.0487597	0	0.00455001	0	0.123865	0.059492	0.00562885	0.0012489	0.00562885	0.0114505	0	0.00226729	0	0	0	0.00814527	0.00127146	0.00629795	0.00113058	0.0194703	0.00990016	0.0291334	0	0.0756246	0.00990016	0.0233459	0	0	0.0214042	0.0194703	0.00562885	0.123865	0	0.00590421	0.00155441	0.00113058	0.0180478
478749	0.0114191	0	0	0.0487597	0	0.0467519	0.0173747	0.0135497	0	0	0	0	0	0.00770135	0.010305	0.00455001	0.0135497	0.0288842	0	0	0	0	0	0	0.00127146	0.00452022	0	0	0	0.0257843	0.00221836	0.00452022	0.0180478	0	0.00629795	0.0288842	0.010305	0.00402434	0	0	0.00127146	0	0	0	0	0	0.00349998	0.010305	0.0756246
1547	0.0180478	0.00562885	0	0.00692006	0.0233459	0	0	0.00692006	0.0202389	0	0.0233459	0	0.0194703	0	0	0.00590421	0	0.0470474	0.010305	0	0.0173747	0.0467519	0.00126591	0	0.00452022	0.0257843	0	0.0595975	0.0180478	0	0.00864557	0.00113058	0.0012489	0.123865	0	0	0	0	0	0.0290168	0	0.00291927	0.0257843	0	0.0470474	0.0043194	0	0.0012489	0
445975	0.0756246	0.00402434	0.0043194	0.00590421	0	0.0180478	0.00552751	0	0.0114191	0.0467519	0.0487597	0.0233459	0.0290168	0.00113058	0.0467519	0.00291927	0.00552751	0	0	0	0.0595975	0	0.00692006	0	0	0	0	0	0.0266263	0.00349998	0.00552751	0	0.00562885	0.00452022	0.0467519	0.0188601	0.00864557	0	0.00349998	0.00226729	0.0173747	0	0.00291927	0.0290168	0	0.00864557	0	0	0.0012489
471875	0	0	0.0180478	0	0.00814527	0	0.00562885	0	0.00989139	0.0105366	0.0579598	0	0.010305	0.00989139	0.00629795	0	0.0470474	0.0105366	0	0.00989139	0.00291927	0.0202389	0	0	0.00629795	0.00221836	0	0	0.00221836	0	0	0.00692006	0	0.0114505	0.0202389	0	0.0290168	0.00989139	0.00126591	0.00814527	0	0	0.0306061	0	0.0467519	0.123865	0.0012489	0.0257843	0.00349998
410072	0.00127146	0	0	0	0	0	0	0	0.00590421	0.0266263	0.0012489	0.00452022	0.00562885	0.0487597	0.00814527	0.00402434	0.0043194	0.0467519	0.0202389	0	0.0306061	0.0012489	0	0.0214042	0.00226729	0.00127146	0.00552751	0.010305	0.00590421	0	0	0	0.00549635	0.0173747	0.0233459	0.0043194	0.00814527	0.00770135	0	0	0.0266263	0.0467519	0.00452022	0	0.00552751	0.0595975	0.0595975	0.00127146	0
102684	0.00562885	0	0.0233459	0.0266263	0	0.0173747	0.00226729	0.00989139	0	0.00549635	0.0105366	0.00221836	0	0.0173747	0.00155441	0.00226729	0.0288842	0.0180478	0.0579598	0.00990016	0.0290168	0.0233459	0	0.0043194	0.0595975	0.0288842	0	0.059492	0.0233459	0.0188601	0.0173747	0	0	0	0	0	0	0	0	0.00562885	0.00226729	0.00452022	0.0579598	0	0.0306061	0.0291334	0.0188601	0.059492	0
33033	0.0487597	0	0	0	0	0	0.00990016	0.0114505	0.010305	0.00126591	0.0194703	0.00864557	0.0173747	0	0	0.00990016	0.0579598	0.0291334	0	0.0288842	0.0756246	0	0.0194703	0	0.00126591	0.0114191	0.0595975	0	0	0	0.00629795	0	0	0	0	0.00402434	0	0.00692006	0	0.0012489	0.00452022	0	0.00990016	0.00127146	0.0266263	0.0288842	0	0	0.00127146
29347	0.00402434	0.00291927	0	0.00990016	0.00127146	0.00990016	0	0.0467519	0	0	0	0.0214042	0.0135497	0	0.00770135	0.0291334	0.0290168	0.00226729	0.0114191	0	0	0	0	0.00864557	0.00221836	0.0291334	0.00770135	0	0.00629795	0	0	0.00562885	0	0.0257843	0.00770135	0	0.0214042	0	0	0.0291334	0.0467519	0.0214042	0.00155441	0.00452022	0	0.00155441	0.00590421	0.0756246	0
411470	0.0288842	0.0579598	0.0173747	0.0291334	0	0	0.00455001	0.0756246	0.00127146	0	0.00452022	0.00126591	0.0043194	0.0467519	0	0	0	0.0257843	0.00990016	0.0135497	0.0291334	0	0	0	0	0.00692006	0.0470474	0	0	0.00549635	0	0.00552751	0	0	0.00126591	0.0306061	0.00562885	0	0.0135497	0.059492	0.0288842	0	0.00989139	0.00402434	0.0202389	0.00989139	0	0	0
214851	0	0.0043194	0.00291927	0	0.0173747	0.00770135	0.0487597	0	0.0467519	0.00864557	0.0114505	0.00549635	0.0114505	0	0.00990016	0.0288842	0	0	0.00221836	0	0	0.0180478	0.0202389	0	0.00402434	0	0	0	0	0.0595975	0	0	0	0	0.00349998	0	0.0135497	0.0595975	0.0290168	0	0	0.0470474	0	0.00155441	0	0.0173747	0.00770135	0	0.00452022
105841	0.00226729	0.00127146	0.0188601	0	0	0.00455001	0.00291927	0.00552751	0.0257843	0.0756246	0.00990016	0.00349998	0.059492	0.0180478	0	0.0579598	0	0	0.00126591	0.00549635	0	0.0288842	0.00552751	0.00990016	0	0.00814527	0	0.0306061	0	0.010305	0.00127146	0.0487597	0.00127146	0.00989139	0.059492	0	0.0467519	0.00155441	0.00455001	0	0.0194703	0	0.0467519	0	0.0288842	0.00562885	0	0	0
74426	0.0202389	0	0.00549635	0	0.0257843	0.0114505	0	0.0214042	0	0.00770135	0.0306061	0.010305	0.00455001	0.0105366	0.0114505	0.00989139	0	0.123865	0.0012489	0.0214042	0.00864557	0.0188601	0.0135497	0.00692006	0	0.00402434	0.0214042	0	0.0291334	0.0202389	0	0.0012489	0.00864557	0	0	0	0.00127146	0.0188601	0	0.00113058	0.00552751	0	0.0114505	0	0.00990016	0	0.0487597	0.0291334	0.0043194
28116	0	0.0114191	0.010305	0.00155441	0.0188601	0	0.00221836	0.0470474	0.00291927	0	0	0.0306061	0.00552751	0.0214042	0.0487597	0	0	0	0.00127146	0.00770135	0	0.00990016	0	0.00349998	0.0202389	0	0.00113058	0	0	0	0	0.0114191	0.0487597	0	0.0105366	0.00989139	0.00692006	0.00113058	0.0233459	0.0470474	0.00126591	0.0012489	0	0.0188601	0	0.0012489	0.00221836	0.00291927	0
411474	0	0.00455001	0	0.00549635	0	0.00692006	0.0306061	0.00629795	0.0043194	0.00291927	0.0257843	0.00770135	0	0.0288842	0.0306061	0	0.00770135	0	0.00349998	0.00402434	0.0467519	0.00452022	0	0	0.0214042	0.00113058	0	0	0.0579598	0.0579598	0	0.0173747	0.0105366	0.00291927	0.00590421	0.00770135	0.00552751	0.00226729	0.00291927	0.0105366	0.00113058	0.00126591	0.00590421	0.00692006	0.00113058	0.0114505	0.00452022	0.0135497	0.00126591
243275	0	0.0214042	0.0194703	0	0.00155441	0.0288842	0	0.00770135	0	0.0233459	0.0202389	0	0	0	0	0.0173747	0	0	0	0.0180478	0	0.0595975	0.0114505	0.00562885	0.0579598	0	0	0	0.00126591	0	0.0105366	0.059492	0	0	0	0	0	0.0114505	0	0	0	0.123865	0.00549635	0	0.0012489	0.0487597	0.0202389	0.00552751	0.00549635
322710	0.00770135	0.0306061	0.00155441	0.00402434	0.00692006	0.0291334	0.0290168	0.0173747	0.00552751	0	0.0214042	0.00989139	0.00349998	0	0.00113058	0.0233459	0.00127146	0.00814527	0	0.0756246	0	0.00629795	0.00221836	0	0	0.00291927	0.0579598	0	0.00552751	0	0.0180478	0.0756246	0	0.010305	0.0288842	0.0290168	0.0470474	0.0266263	0.0194703	0.0233459	0.0595975	0.0291334	0	0.00814527	0	0.00226729	0.00127146	0	0.00221836
243233	0	0	0.0470474	0	0	0.00113058	0.0470474	0	0	0.0173747	0	0	0.0012489	0	0	0	0	0.0214042	0	0.00113058	0.00629795	0	0	0.00155441	0.00552751	0.0290168	0.00349998	0	0.0173747	0.00562885	0.00562885	0	0	0	0.00562885	0.00552751	0	0	0.0579598	0.0135497	0.00562885	0.00402434	0.00814527	0.0233459	0	0.00990016	0.00692006	0.0202389	0.00590421
518	0.0470474	0.00552751	0.0202389	0.0595975	0.00402434	0	0	0.00562885	0.0135497	0	0.0290168	0	0.00989139	0.0135497	0.00226729	0.00549635	0.0214042	0	0.00291927	0.0043194	0.0257843	0.0214042	0.00989139	0.0012489	0	0	0.0233459	0	0	0.00814527	0.00226729	0.00989139	0.00452022	0	0.0135497	0.00814527	0	0.0114191	0	0.00127146	0.0233459	0.0043194	0.0194703	0.00552751	0.00452022	0.00814527	0.00455001	0.0487597	0.00990016
519	0.0290168	0	0.0579598	0.00562885	0.0756246	0.00989139	0.0291334	0.0579598	0	0	0	0	0	0.0579598	0.0266263	0.0194703	0	0.010305	0.0470474	0	0	0.00814527	0.00814527	0	0.00113058	0	0.00562885	0.0173747	0.00455001	0	0	0.0470474	0.0470474	0.00155441	0.00221836	0	0.00549635	0	0	0	0.059492	0.010305	0	0.00990016	0.0257843	0	0	0	0.00402434
520	0.00113058	0	0.00814527	0.0114191	0	0.0202389	0.00864557	0	0	0.00221836	0	0.00291927	0.00692006	0.0043194	0	0.0188601	0.0180478	0	0.0114505	0	0.010305	0.059492	0.00455001	0.00221836	0.00549635	0.0012489	0.0114505	0	0.0288842	0.0306061	0.00452022	0	0	0.0595975	0.010305	0.00291927	0.0266263	0.00349998	0.123865	0.0214042	0	0	0	0.0291334	0.0194703	0.00549635	0	0.0233459	0
730	0	0.123865	0.0114505	0	0	0.0595975	0.059492	0	0	0	0.00155441	0.0288842	0.00770135	0	0.00692006	0.0105366	0.0202389	0.00221836	0	0.00221836	0	0	0	0	0	0.0467519	0.0180478	0	0	0	0.00770135	0.00126591	0.0188601	0.00552751	0.0470474	0.0470474	0	0.00590421	0	0	0.0756246	0	0.0470474	0	0.0291334	0	0.0470474	0.0105366	0
272944	0.0214042	0.00126591	0.0290168	0	0.0043194	0.0756246	0.0188601	0	0	0.0214042	0	0.00402434	0.00226729	0.0202389	0	0	0.0257843	0	0.0756246	0	0	0.0290168	0	0	0.0487597	0.00455001	0	0	0.0202389	0	0	0.00455001	0	0	0.00989139	0.0105366	0.0595975	0.00990016	0	0	0.00629795	0	0	0.0202389	0.0114191	0	0	0.00814527	0.0233459
246195	0	0	0	0.00629795	0	0.0012489	0	0.0180478	0	0.0180478	0	0	0.0291334	0.0291334	0.0188601	0.00562885	0.0188601	0	0.0233459	0	0.0194703	0.00402434	0	0.0266263	0.0306061	0.00552751	0.00291927	0.0288842	0	0.0756246	0	0	0	0	0	0.0257843	0.00629795	0.010305	0	0	0	0	0.00126591	0.00989139	0.0105366	0	0	0.0043194	0.0306061
[truncated: 51 more columns]

## Sheet: SimSet3_100taxa
TaxID	meta_1	meta_10	meta_100	meta_11	meta_12	meta_13	meta_14	meta_15	meta_16	meta_17	meta_18	meta_19	meta_2	meta_20	meta_21	meta_22	meta_23	meta_24	meta_25	meta_26	meta_27	meta_28	meta_29	meta_3	meta_30	meta_31	meta_32	meta_33	meta_34	meta_35	meta_36	meta_37	meta_38	meta_39	meta_4	meta_40	meta_41	meta_42	meta_43	meta_44	meta_45	meta_46	meta_47	meta_48	meta_49	meta_5	meta_50	meta_51	meta_52
359385	0.0121311	0.012761	0	0.00568254	0.0112464	0.00391664	0.0124252	0.00678317	0.0295628	0.0295628	0.0193948	0	0.0152899	0.00587679	0.0172422	0.00565396	0	0.0020868	0.00229251	0.00116551	0.0156819	0.00678317	0.00952607	0.00167056	0.0039095	0.00602423	0.00427939	0	0.0112464	0.00130112	0.0512737	0.0156819	0	0	0.0112466	0	0	0.00130112	0.00933365	0	0.0020868	0.00277033	0	0.00381109	0	0.00578867	0.00565396	0.0156819	0.0117574
1358	0	0.0142496	0.00521561	0	0	0.00434862	0.00327473	0.00602423	0.00111526	0	0.00880091	0.00565396	0	0.00152354	0.0206478	0.00732238	0.00305684	0.00277033	0.00116551	0.0121841	0.00919931	0	0	0.00933365	0.000415463	0	0	0.00305684	0.00116551	0.0624779	0	0.000415463	0.00819864	0	0.0512737	0.0039095	0.00286785	0.0121311	0.0172422	0	0.00231036	0	0.0152899	0.0152899	0	0.00152354	0.0124252	0.0151004	0.0142056
439334	0.0151004	0	0	0	0.00295825	0.0283476	0.00152354	0.00919931	0.00568254	0.00434862	0	0.00279633	0.00130112	0.0143123	0.00394663	0.0121311	0.00391664	0.0105516	0.0143123	0.00589589	0.0020868	0	0.00125243	0.0143123	0.0151004	0.00286785	0.00245256	0.0117574	0.0131382	0.0152899	0.0067153	0.00372591	0.00277033	0.0112464	0.0143123	0	0.00825111	0	0	0.00381109	0.00574787	0.0193948	0.0283476	0.00391664	0.0117574	0	0.00509866	0	0.00555636
218496	0.0105516	0.02481	0.0112464	0.00880091	0	0.00220333	0	0.0105516	0	0.0172422	0	0.00509502	0.00286785	0	0.00259206	0.00220333	0	0.0219078	0.00279633	0	0	0.0112464	0.02481	0	0	0	0	0	0.00434004	0.00286785	0.00116551	0.0109977	0.00315287	0.0109977	0.0295628	0	0	0	0.0219078	0.00509502	0	0.00678317	0	0.00578867	0	0.00220333	0.0142056	0.00406749	0.00933365
715	0.00295825	0.00427939	0.00372591	0.0206478	0	0.00509866	0.0112466	0.00277033	0.00565396	0	0.0020868	0.00704253	0.000995559	0.0039095	0.00704253	0.0156819	0.00277033	0.0131382	0	0.00279633	0.00225709	0.000415463	0.00279633	0.00880091	0.00555636	0.0156819	0.011353	0.00589589	0	0.00614824	0	0.00952607	0	0.0067153	0.00825111	0.00406749	0	0.00434004	0.00574787	0.00116551	0	0.0172422	0.00125243	0.0275803	0.00391664	0.00589589	0.0140319	0	0
167539	0.00521561	0.00292889	0.00220333	0.00602423	0.00315287	0	0.00614824	0.0512737	0	0.0124252	0.0067153	0.00372591	0.00231036	0.0117574	0.00919931	0.00880091	0	0.00125243	0.0152899	0	0.00254382	0.0124252	0.00394663	0	0.0346651	0.00295825	0.00578867	0.00825111	0	0.0147403	0	0	0.00732238	0	0.0121311	0.0295628	0.012761	0.0152899	0.0112464	0.0254656	0.0124252	0.00229251	0.00587679	0	0.00286785	0	0.00394663	0.00279633	0.0156819
727	0.00937773	0.00372591	0.00937773	0.0122278	0.0105516	0.00880091	0.0512737	0.0142392	0.00279633	0.00933365	0	0.00521561	0.00295825	0.00833292	0	0	0	0	0.00295825	0.0142056	0.0109977	0	0	0.0254656	0.00225709	0.0152899	0.00880091	0	0.00587679	0.0295628	0.0117574	0.00391664	0.0112466	0.00254382	0	0.00130112	0	0	0.00381109	0	0.00952607	0.00111526	0	0.0512737	0.00686507	0	0.0512737	0.000995559	0.0112466
182082	0.0067153	0.0140319	0.00509502	0	0	0.0131382	0.00286785	0.0124252	0.0067153	0.0136154	0.00305684	0.0067153	0.00819864	0.0624779	0	0	0.00295825	0.0295628	0.00614824	0.00593802	0.00825111	0.00565396	0	0	0.00434004	0.00231036	0.0142056	0.0112464	0.00427939	0.011353	0.00130112	0	0	0	0.0020868	0.00704253	0.00231036	0.00589589	0	0.0140319	0.00167056	0.0295628	0.00937773	0.00286785	0	0.0136154	0.00277033	0.0131382	0.0067153
487	0.0283476	0	0.0219078	0	0.00919931	0.0020868	0.00391664	0.00434004	0.00125243	0.00833292	0	0.0039095	0	0.00732238	0.00565396	0.02481	0	0	0.00686507	0.0112464	0.00678317	0.00704253	0.0109977	0.00678317	0.0143123	0.0512737	0.0152899	0.011353	0	0.00381109	0.000995559	0.00602423	0.0117574	0.00125243	0.00305684	0.00220333	0.00919931	0.0131382	0	0.00286785	0.0512737	0	0	0.0109977	0.00833292	0.011353	0.00509502	0.0193948	0.00220333
1211579	0.0117574	0.0142392	0.0156819	0.00292889	0.0147403	0	0.00589589	0.00555636	0.00152354	0	0.00231036	0.00568254	0.00427939	0	0.00819864	0.0140319	0.00327473	0.0117574	0.00372591	0.00245256	0.00167056	0.0109977	0.00517802	0	0.0624779	0	0.00152354	0.00602423	0.00245256	0.00231036	0.00589589	0	0.00111526	0.00434004	0.00406749	0	0.00517802	0.0140319	0.00602423	0.00602423	0.0039095	0.0147403	0.00649768	0.0283476	0.00568254	0.00434862	0.00292889	0.0124252	0.00565396
1314	0.00587679	0.000995559	0.00819864	0	0.0136154	0	0	0	0.00509502	0.0020868	0.0117574	0.00574787	0.0219078	0.00391664	0.00587679	0.0254656	0.00372591	0.0067153	0.00952607	0.00295825	0.00231036	0	0.0624779	0.0112464	0.0206478	0.0275803	0.0193948	0.00686507	0.00732238	0	0.00593802	0.00704253	0.00259206	0.00649768	0.00432248	0.00321766	0.0117574	0	0.0105516	0	0.00555636	0.00649768	0.0193948	0.0219078	0	0	0.00245256	0.00292889	0.00434862
565042	0.00167056	0.00381109	0.0295628	0.0512737	0.00231036	0.000415463	0.00523548	0.0147403	0	0.00152354	0.0142056	0.00286785	0.0117574	0.012761	0	0.00125243	0.0131382	0.00231036	0	0.00286785	0.00111526	0.0117574	0	0	0	0.0105516	0.00111526	0.00315287	0.00937773	0	0.00833292	0.0121311	0.0624779	0	0	0.00593802	0.0105516	0.00565396	0.00372591	0.011353	0.012761	0.0275803	0.00220333	0.0102575	0	0	0.012761	0.0219078	0.0147403
228400	0	0.0117574	0.00111526	0.00614824	0.0143123	0.0295628	0	0	0.0152899	0.0112464	0.00406749	0.046629	0.00327473	0	0.0142496	0	0	0	0.0142392	0.00704253	0.00277033	0.00259206	0.0143123	0.0067153	0.00833292	0.0193948	0.0143123	0.00704253	0.00589589	0	0.0142496	0.0172422	0	0.00509502	0.0193948	0.00568254	0.00602423	0.0102575	0.0295628	0.00523548	0	0.0112464	0.0124252	0.00279633	0.0624779	0.00286785	0.0142392	0.0142056	0.000995559
1116211	0.0346651	0.00937773	0.000415463	0.0020868	0	0	0.00678317	0	0.00231036	0.0117574	0.0039095	0	0.00649768	0.0142056	0.00937773	0.0624779	0.00229251	0.0112466	0	0	0.00589589	0.00295825	0	0	0.00292889	0.00517802	0.00649768	0.00819864	0.0512737	0.00220333	0.0275803	0	0.00152354	0.00732238	0.00833292	0.00327473	0.00937773	0.00555636	0.00434004	0.0124252	0.00229251	0.02481	0.00315287	0.0136154	0.0039095	0.00732238	0.00427939	0.00434862	0.00880091
290317	0.000415463	0.000415463	0	0.00229251	0.0346651	0	0.0109977	0.046629	0.00315287	0.0121841	0	0	0.00434862	0.0295628	0.00315287	0	0.00704253	0	0	0	0	0	0	0.0020868	0.00686507	0.00321766	0.00286785	0.00509866	0	0.0172422	0.00381109	0.00434004	0.0140319	0.0142392	0	0.046629	0.0131382	0.00315287	0.0117574	0.0102575	0.0143123	0.00406749	0.0136154	0	0.00111526	0.00678317	0	0.00568254	0
320483	0.00277033	0	0.00116551	0	0.00427939	0.0112464	0.00305684	0	0.046629	0.00229251	0.0102575	0.0122278	0.00704253	0.0512737	0.00521561	0.00229251	0.0105516	0.00406749	0.0124252	0	0.0122278	0.0254656	0	0.00427939	0.0295628	0.00225709	0.0121841	0.00880091	0.0206478	0	0.0121311	0.00509502	0.00678317	0.0206478	0	0.0124252	0	0.00434862	0.0112466	0.00933365	0.0067153	0.0346651	0.00321766	0.0020868	0.00880091	0.00568254	0.00130112	0.00220333	0.00427939
624	0.0112466	0	0.0102575	0.00555636	0.00602423	0.00167056	0.00220333	0	0	0	0.0283476	0.00833292	0.00432248	0.0131382	0.0142056	0.0039095	0.046629	0	0.0122278	0.00372591	0.0172422	0.00167056	0	0.00277033	0.0136154	0.00277033	0	0	0.00578867	0.00521561	0.0193948	0.0039095	0.0295628	0.00315287	0.00614824	0	0.00372591	0.0193948	0.046629	0.0206478	0.00427939	0.0109977	0.0142392	0.0624779	0.00574787	0.0121311	0.000995559	0.00391664	0
292805	0.02481	0.00315287	0.00593802	0.00523548	0.00704253	0.00919931	0.00125243	0.00315287	0.00277033	0.00919931	0.0142496	0.0020868	0.0121841	0.0121311	0.00229251	0	0.00434004	0.0275803	0.00391664	0.0151004	0.011353	0.00394663	0.00315287	0.012761	0	0	0.0131382	0.0283476	0.0136154	0.00880091	0.0143123	0.00327473	0.00602423	0	0.0121841	0.00434862	0.0122278	0.02481	0.012761	0.00432248	0	0	0.0219078	0.0147403	0.011353	0.0102575	0	0.00229251	0
779	0.0219078	0.00167056	0.00315287	0.0172422	0.00593802	0.0512737	0.00432248	0.00259206	0.0206478	0.00565396	0.00434862	0.00277033	0.00509866	0	0.0295628	0.00116551	0.00517802	0.00432248	0.00678317	0.0254656	0.00833292	0.00321766	0.00116551	0	0.00933365	0.00819864	0	0.00509502	0.00880091	0	0.00574787	0.00574787	0.00833292	0.00225709	0.00279633	0.00434004	0.00574787	0.00152354	0.0512737	0.000415463	0.00111526	0.00427939	0.0295628	0	0.00517802	0.0156819	0	0.0147403	0.00593802
1232383	0	0.00704253	0.00578867	0.00434862	0.00167056	0.00434004	0.0283476	0.0020868	0.0346651	0.0283476	0.00327473	0	0.0151004	0.00568254	0.0140319	0.0152899	0.0142392	0.00279633	0.00292889	0.0219078	0	0.00649768	0.00833292	0.0102575	0.00614824	0.00509502	0.0136154	0.0020868	0.00649768	0.0109977	0.012761	0.00245256	0.00167056	0	0.0105516	0.00589589	0	0.00523548	0	0.00229251	0	0.00254382	0.012761	0	0	0.00819864	0.00517802	0.00167056	0
243273	0.00231036	0.00277033	0.00321766	0.000995559	0.0624779	0.00509502	0	0.00286785	0.0151004	0.00678317	0.00509502	0.00678317	0	0.00315287	0.000415463	0.00434004	0	0	0.00231036	0.00277033	0	0.012761	0	0	0.0131382	0.00614824	0.0156819	0.00434004	0.00305684	0.00245256	0.00434862	0.0142392	0.00686507	0.00937773	0	0	0.0112464	0.00509502	0.00231036	0.00372591	0	0	0	0.0143123	0.0121311	0	0.0143123	0.00678317	0.000415463
1249650	0.00517802	0.00555636	0.00259206	0	0.00229251	0.00295825	0.00321766	0	0.00229251	0	0.00315287	0.00111526	0.0140319	0.0254656	0.00649768	0.00434862	0.0067153	0.00427939	0.046629	0	0	0	0.00295825	0.00225709	0.0102575	0.00327473	0	0	0	0.0136154	0.00125243	0	0.0039095	0.0142056	0.00521561	0.0136154	0.00587679	0.00432248	0.011353	0.0219078	0.00225709	0.0283476	0.0206478	0.00305684	0.0124252	0	0	0	0.0122278
335992	0	0.00509502	0.00231036	0.00952607	0.0172422	0	0.00277033	0.0219078	0	0.00704253	0.00225709	0.00602423	0.0124252	0.00229251	0	0.0295628	0.00321766	0.00327473	0.00565396	0	0.0067153	0.00523548	0.00229251	0.00649768	0.00321766	0.0219078	0.00406749	0.00614824	0.00602423	0	0.0121841	0	0.00880091	0	0	0.0142056	0	0.0219078	0.00432248	0.00434862	0.00578867	0.00321766	0.0121841	0	0.0020868	0.00406749	0.0067153	0.00833292	0.00225709
1217420	0	0.00245256	0.00555636	0.00732238	0.00130112	0	0.0020868	0.00220333	0.0147403	0.00125243	0	0	0	0.00937773	0.0254656	0.0147403	0.0512737	0.00167056	0	0.00427939	0.00819864	0.00686507	0.0219078	0.00231036	0	0.0295628	0.00279633	0.0143123	0.00952607	0.0142496	0	0.0143123	0.011353	0.02481	0.00292889	0.00517802	0.00555636	0.00880091	0.0121841	0	0.00292889	0.0152899	0.0121311	0.00254382	0.00220333	0	0.00152354	0.0105516	0.00111526
340047	0.00434862	0.0112466	0	0.00517802	0.00509866	0	0.0156819	0.00152354	0.0283476	0	0.0122278	0	0.00372591	0.00509866	0.0117574	0	0.00286785	0.00434862	0	0	0	0.0121311	0.0152899	0.0147403	0.00372591	0	0.0105516	0.0193948	0.0283476	0.00167056	0.00220333	0.0131382	0.00509502	0.00220333	0	0.0283476	0.000995559	0.0117574	0.0067153	0.00732238	0.00589589	0	0.00565396	0.0151004	0	0.00933365	0.00602423	0.0117574	0.00116551
774	0.00555636	0.0254656	0	0.0112464	0.0131382	0.0151004	0.00833292	0.00509502	0.00523548	0.00167056	0.00574787	0.0142392	0.00602423	0	0.00732238	0	0	0.0152899	0	0	0	0.0105516	0.00937773	0.00509502	0.0512737	0.000415463	0.00819864	0.00381109	0	0.00434862	0.00245256	0.012761	0.00391664	0.00372591	0.00517802	0.000415463	0.00509866	0.00167056	0.00130112	0.0275803	0.0295628	0.000415463	0.0112464	0.00167056	0.00259206	0.0142056	0	0.00509502	0.00732238
369723	0.00732238	0	0.00394663	0.0346651	0.0156819	0	0.0142496	0.00167056	0.0156819	0	0	0.0152899	0.00279633	0.00259206	0.0121841	0	0.0147403	0.00286785	0.0142056	0.00509866	0	0	0	0.00704253	0.0283476	0.0039095	0.0624779	0.0275803	0.0142056	0.0117574	0.02481	0.0112464	0.00229251	0.00259206	0.00434004	0	0.00427939	0.00231036	0.00254382	0.0131382	0	0	0	0.00245256	0.00381109	0.00704253	0	0.00394663	0
309803	0	0	0.00952607	0.0117574	0.00614824	0.00225709	0.00517802	0	0.00649768	0.00254382	0.00589589	0.00327473	0	0.00279633	0.00509502	0	0.00394663	0.00315287	0	0.00833292	0.00229251	0.0143123	0	0.0117574	0.00587679	0.00565396	0.0039095	0	0.00259206	0.00587679	0	0.00833292	0.00614824	0.0142496	0	0.00649768	0.0152899	0.00279633	0	0.00919931	0	0.00125243	0	0.00116551	0.00509502	0.00372591	0	0.00919931	0.0193948
272564	0.0193948	0.0151004	0.0151004	0.046629	0.012761	0.046629	0.00231036	0.00880091	0.00167056	0.00523548	0.00578867	0.0283476	0.00406749	0	0	0.00315287	0.00381109	0.00152354	0.0039095	0.0121311	0.0142496	0.00833292	0.00523548	0.00937773	0	0.00704253	0	0	0.0109977	0	0.00602423	0.00220333	0.0172422	0.00152354	0.000415463	0.00111526	0.00391664	0	0.02481	0.0147403	0.0117574	0	0.00372591	0.0067153	0.0147403	0.046629	0.00259206	0.0254656	0.00406749
645	0.00152354	0.0131382	0	0.00152354	0	0.00286785	0.0142056	0.00406749	0.0112464	0.00231036	0.00825111	0.00509866	0.00589589	0.0122278	0.00517802	0	0	0.00555636	0.0206478	0.00391664	0	0	0.00406749	0	0.0254656	0.00427939	0.00277033	0.00574787	0	0.00434004	0.00427939	0.00305684	0.00574787	0.00279633	0.00678317	0.0105516	0.00295825	0	0.00825111	0.0346651	0.00220333	0.00686507	0	0	0.00406749	0.0067153	0.00372591	0.0122278	0.00937773
398578	0.00565396	0.0142056	0.0121311	0.0140319	0	0.00432248	0	0.0067153	0.00225709	0.0105516	0	0.00517802	0.00678317	0.00372591	0.00427939	0.000415463	0.00315287	0.0147403	0.0151004	0.00130112	0.0151004	0	0.0122278	0.000415463	0	0.0140319	0	0.00593802	0.00509866	0	0	0.00406749	0.00245256	0.00432248	0.00225709	0.00381109	0.000415463	0	0.00732238	0.00245256	0	0.00152354	0	0	0.00229251	0.0512737	0.00521561	0.0039095	0.00292889
452659	0.0624779	0	0.0152899	0.0275803	0.00286785	0.0147403	0.00225709	0.00819864	0	0.00295825	0.00523548	0.00732238	0.0206478	0.0136154	0.00220333	0.012761	0.0109977	0	0	0.0156819	0.00555636	0.00732238	0.0121841	0.00432248	0.00295825	0.0102575	0	0.0136154	0.00152354	0.046629	0	0.00565396	0	0.0152899	0.00819864	0.00391664	0	0	0.0136154	0	0.00568254	0.0122278	0.00933365	0	0.00678317	0	0	0.00152354	0.0142496
1680	0.00589589	0.0143123	0.0112466	0.00111526	0.00277033	0.00565396	0.0151004	0.0142496	0.00614824	0.00649768	0.012761	0.00432248	0.00509502	0	0.0131382	0	0.00919931	0.00614824	0	0.0512737	0.00295825	0	0.00245256	0.0624779	0	0	0.00833292	0.0109977	0.00279633	0.00427939	0	0.00589589	0.00286785	0	0.00130112	0	0	0.00286785	0	0	0.0172422	0	0	0.00937773	0	0.00432248	0.0122278	0.0172422	0.00833292
405948	0.00391664	0.00394663	0.011353	0.00259206	0.00432248	0.0142496	0	0.00509866	0.0142496	0	0.00819864	0.0624779	0.0122278	0	0.0039095	0.00614824	0	0	0.00523548	0.0193948	0.00152354	0	0	0.0112466	0.00523548	0	0	0	0.0117574	0.0142056	0	0.00937773	0.00116551	0.00589589	0.00555636	0.0142392	0.00327473	0	0.00555636	0.00231036	0	0.0143123	0.00732238	0.00111526	0.02481	0.00295825	0	0.00372591	0.00277033
334380	0	0.0105516	0.0131382	0.00509502	0	0.00523548	0	0	0.0112466	0.00305684	0.00279633	0.0109977	0.0275803	0	0.00432248	0	0.00678317	0.02481	0.00555636	0	0	0.0346651	0.00152354	0	0	0.00279633	0	0	0.0122278	0.00259206	0	0.0124252	0.00394663	0.000995559	0.0142392	0	0.00321766	0.046629	0.00220333	0.00327473	0.00933365	0.00432248	0	0.00649768	0	0	0.0219078	0	0.0512737
1613	0.00427939	0	0.00434862	0.00434004	0.00321766	0.00406749	0.011353	0	0.00434862	0.00225709	0.00432248	0.00381109	0.012761	0	0.012761	0	0	0.00116551	0.0136154	0.0346651	0.0624779	0.00937773	0	0.000995559	0	0.00880091	0.00434004	0.00279633	0.00833292	0.00523548	0.00919931	0.00111526	0.0142496	0.000415463	0.00686507	0.0152899	0.0206478	0	0.00315287	0.00555636	0	0.00434004	0	0.00593802	0	0	0.00381109	0.00381109	0.0136154
431947	0.00111526	0.0136154	0	0.0151004	0.00574787	0.0219078	0.00130112	0.00225709	0.02481	0.00602423	0.00111526	0.0156819	0.0105516	0.0124252	0.0105516	0	0.0346651	0.00593802	0.00125243	0.00578867	0.0152899	0.00819864	0.00521561	0.0172422	0.00649768	0.00587679	0.00220333	0.00245256	0	0	0.046629	0.00432248	0.00130112	0.00819864	0	0.00259206	0.0147403	0.00678317	0.00614824	0.00937773	0	0.0140319	0	0	0.00825111	0.000415463	0.00432248	0.02481	0.00952607
411154	0	0.00509866	0.0193948	0.0624779	0.00587679	0.00279633	0.00555636	0.00704253	0.0020868	0	0.00649768	0.00406749	0.00933365	0.0346651	0.00254382	0.00305684	0.000415463	0	0.0140319	0.0136154	0	0.011353	0.00509866	0.00245256	0.0219078	0.0117574	0	0.00259206	0.0105516	0	0.0346651	0.046629	0.00825111	0.0151004	0.00732238	0.00555636	0.00152354	0.00517802	0	0	0.00130112	0.000995559	0.00819864	0.00825111	0	0.00225709	0.0112464	0.0142496	0.00152354
505682	0	0.00825111	0.00305684	0.00406749	0.00509502	0.0121841	0.00568254	0.00434862	0.000415463	0.0122278	0	0.0295628	0.0254656	0.00952607	0.00434004	0	0.00937773	0	0.00704253	0.0122278	0.0142392	0.00229251	0.0131382	0.00295825	0.0105516	0.00678317	0	0.00587679	0.0121841	0.00327473	0.00372591	0.000995559	0.00125243	0.0121311	0.00277033	0.00394663	0	0.00327473	0.00167056	0.00167056	0.00286785	0.00167056	0.00292889	0	0.0151004	0.00880091	0.0156819	0.0346651	0.0124252
565575	0	0.0152899	0.0624779	0.0295628	0.0122278	0	0	0	0	0.00521561	0.00509866	0	0.0109977	0.00565396	0.0142392	0.00321766	0	0.00130112	0.00568254	0.00678317	0.00321766	0.0172422	0.00587679	0	0.0112466	0.00372591	0.0172422	0.00937773	0.0142496	0.0512737	0.00686507	0.0151004	0	0	0.0219078	0.00578867	0.0109977	0	0	0	0.00381109	0.00614824	0.00833292	0.00574787	0.00321766	0	0.00220333	0	0
436113	0.0156819	0.00286785	0.00614824	0.0142056	0.00259206	0.00305684	0.00229251	0.00125243	0.00432248	0.00509866	0.0512737	0.0219078	0.00254382	0.00589589	0.00391664	0.0206478	0.00833292	0	0.00602423	0.00819864	0.00704253	0.00614824	0	0.00321766	0.00254382	0.0109977	0.00587679	0.000415463	0.00372591	0.012761	0.00517802	0	0.0206478	0.00517802	0	0	0.0121311	0	0	0	0.0112464	0.00295825	0.000995559	0.0112466	0	0.0122278	0	0.0136154	0
1105094	0.0142496	0.00614824	0.0122278	0	0.00521561	0	0.0131382	0.00589589	0	0.0131382	0.00704253	0	0	0.00130112	0.0147403	0.00509502	0.0039095	0.00933365	0.00587679	0.012761	0	0.00292889	0	0.0039095	0.000995559	0.0142392	0	0.0172422	0	0.0140319	0.00587679	0	0	0.00919931	0.00286785	0.0151004	0.00220333	0.0254656	0	0.0109977	0	0.0254656	0.00517802	0.00372591	0.0142496	0.00649768	0.00125243	0.00125243	0.00327473
455488	0.0112464	0.00406749	0.00381109	0.0121311	0	0.0624779	0.00394663	0.00593802	0	0.00277033	0.00732238	0.02481	0.02481	0	0	0.0102575	0.0152899	0.00523548	0	0.00231036	0.00578867	0.00587679	0.00819864	0.0206478	0.00574787	0.00111526	0.0122278	0.00152354	0.00292889	0.00295825	0.00305684	0.011353	0	0.00130112	0	0.00315287	0.00292889	0	0.00321766	0.00565396	0.00315287	0	0	0.00295825	0.00125243	0	0	0	0
1781	0.0102575	0	0.00292889	0	0.00254382	0.0172422	0.0102575	0.0039095	0.00259206	0.00321766	0.0219078	0.0112466	0.00116551	0	0	0.00517802	0.011353	0.0122278	0	0	0.0219078	0.0136154	0	0.00565396	0.00394663	0.00686507	0.00589589	0.00833292	0.00406749	0	0.00315287	0	0.0254656	0	0.0151004	0.0624779	0.0112466	0	0	0.00825111	0.02481	0.0121311	0.00880091	0.0295628	0.0295628	0	0	0.00704253	0
375	0.00406749	0.00225709	0.0254656	0.00933365	0.0121841	0.00819864	0.00704253	0	0.0512737	0.00937773	0	0.00295825	0	0.00116551	0.00614824	0.00111526	0.0219078	0.00587679	0.00111526	0	0.00372591	0	0.0283476	0.00116551	0	0.0142056	0.00933365	0.0147403	0.0143123	0.00578867	0	0.00427939	0	0.00167056	0.00602423	0	0.0275803	0.0112466	0	0	0.00614824	0.0105516	0.0117574	0.00327473	0	0.00245256	0.00229251	0.00521561	0.0172422
290398	0.00245256	0.0121311	0	0	0.0275803	0.00602423	0.00952607	0.0112466	0.00517802	0.000995559	0.0156819	0.00167056	0.00833292	0.00295825	0.0112466	0.0121841	0.00555636	0	0.00574787	0.00432248	0.00432248	0	0.00509502	0	0.00125243	0.00574787	0	0	0.00933365	0.00933365	0.011353	0.0140319	0.00292889	0.0124252	0.00593802	0.00509866	0.046629	0.00427939	0	0.02481	0.00321766	0.0112466	0.00295825	0.0142056	0.00327473	0.00593802	0	0.000415463	0.046629
572545	0.00315287	0.00391664	0.00432248	0.0156819	0.0020868	0	0.00381109	0.00574787	0.00952607	0.00589589	0.00833292	0	0.00555636	0.046629	0.0020868	0.00259206	0.00686507	0.000415463	0.00277033	0.00305684	0.0112466	0.00434004	0.0105516	0.00819864	0.0109977	0.00391664	0.046629	0.00277033	0.0275803	0.0121841	0.00678317	0.00732238	0.00587679	0.00295825	0.011353	0.00937773	0.00952607	0	0.0193948	0	0.00125243	0.00521561	0.0156819	0.0121841	0	0.00833292	0.0121841	0	0.0112464
1075106	0.0136154	0.0512737	0.0067153	0	0.00649768	0	0.0112464	0.0140319	0.00833292	0	0.00295825	0.00152354	0.00574787	0.00292889	0.00116551	0.00394663	0.00427939	0.00321766	0.00825111	0	0.000415463	0.00578867	0.00880091	0.00517802	0.00381109	0	0	0.00225709	0	0.0156819	0.0142392	0.00152354	0.00295825	0.00434862	0.0131382	0.00678317	0	0	0.00509502	0	0.00152354	0	0.0172422	0.00568254	0.00315287	0.000995559	0.00279633	0.0206478	0.0152899
40324	0	0	0.00523548	0.00279633	0.00434862	0.00933365	0.00602423	0.0172422	0.00593802	0.00111526	0.00568254	0.0117574	0	0.0172422	0	0.00509866	0.00880091	0.0254656	0.00225709	0.00225709	0	0.0283476	0.0512737	0.00578867	0.00391664	0.00292889	0.0067153	0.02481	0.00229251	0	0.0122278	0.00321766	0.00225709	0.00574787	0.00125243	0.0112466	0.00315287	0.0346651	0.0122278	0	0.00593802	0	0	0.00933365	0	0.00825111	0.0283476	0.0624779	0.00523548
40041	0	0.00220333	0.00277033	0.0142392	0.0151004	0.0136154	0	0.0346651	0.0109977	0.0151004	0.00167056	0	0.0147403	0.00231036	0.00305684	0.00825111	0.012761	0.00578867	0.00593802	0.00614824	0	0.0275803	0.0172422	0.00406749	0.011353	0.00315287	0.00568254	0.00578867	0.00391664	0.00292889	0.0112466	0.00381109	0	0	0.00578867	0.00521561	0	0.0151004	0.00125243	0.00589589	0.0152899	0	0.00434862	0.00517802	0.00649768	0.00509866	0	0.00286785	0
264203	0.00321766	0.0283476	0	0.00649768	0.0193948	0.00825111	0	0	0	0.0275803	0.0295628	0.00819864	0.00245256	0.00819864	0.00231036	0.00933365	0	0.00394663	0.00434862	0.00111526	0.0512737	0.0151004	0.0142392	0.00391664	0.0142056	0.0020868	0.0142496	0.00406749	0	0.00111526	0.00568254	0.00125243	0	0.00391664	0.0152899	0	0.0020868	0.0121841	0.0152899	0.00130112	0	0.00509866	0.000415463	0.0346651	0.00732238	0.02481	0.0254656	0.00933365	0.00602423
1769	0	0.00880091	0.00125243	0.00919931	0.00937773	0.00111526	0.00434004	0.00231036	0.0140319	0.00686507	0.0140319	0	0.0039095	0.0105516	0.0219078	0.00555636	0	0.0109977	0.00509866	0.00509502	0.00521561	0.00574787	0.00574787	0.00589589	0.00589589	0.0142496	0.0117574	0	0.012761	0	0.00434004	0.0512737	0.000415463	0	0.00589589	0.00167056	0.00225709	0.0283476	0.00111526	0.00678317	0	0.0039095	0.00432248	0.00678317	0	0.00116551	0.00327473	0.00578867	0.0020868
1450527	0	0	0	0.00305684	0.0142496	0	0.00434862	0.00587679	0.00434004	0.00568254	0.0624779	0	0.0112466	0.02481	0	0.0283476	0.0020868	0.00245256	0.0121311	0.00919931	0.0140319	0	0.00593802	0.00732238	0.00220333	0.00167056	0.00555636	0	0.00555636	0.00589589	0.0283476	0.0102575	0.0122278	0.00678317	0.00880091	0.00152354	0.0156819	0.00587679	0.00880091	0.00593802	0.0147403	0.0121841	0	0.00321766	0	0.0105516	0.00305684	0.00593802	0.00130112
47715	0.0142392	0	0.00732238	0.00245256	0.00152354	0.00952607	0.00578867	0.000995559	0	0.0152899	0.00277033	0.00589589	0.0067153	0.00427939	0.00568254	0.00704253	0.0140319	0.00565396	0.00315287	0	0	0.0112466	0.00704253	0.00305684	0	0	0.0142392	0	0.0067153	0.0112464	0.00229251	0.00292889	0.00937773	0.011353	0.012761	0	0.0283476	0.00578867	0.0346651	0.00614824	0.00602423	0.00305684	0.02481	0.0206478	0.00372591	0.0039095	0.00933365	0.00432248	0.00704253
59374	0	0.00833292	0.000995559	0.0193948	0.000995559	0.00593802	0.0219078	0.00295825	0.00394663	0	0.00919931	0.00391664	0.00305684	0.00111526	0	0.00952607	0.0122278	0	0.0117574	0.00568254	0.00286785	0.00593802	0	0.00833292	0.00602423	0.00937773	0.00381109	0.00116551	0	0	0.0102575	0.00394663	0	0.00952607	0.00391664	0.00432248	0	0.0142392	0.000415463	0.00125243	0.0142496	0.00593802	0.00574787	0	0.00565396	0	0.00589589	0	0.0275803
565655	0.0142056	0	0	0.00167056	0.00327473	0.0156819	0.0275803	0.00649768	0.011353	0.00555636	0.00434004	0.012761	0.0193948	0.00825111	0	0.00167056	0.0295628	0.0112464	0	0.0172422	0	0.0142392	0	0.00130112	0.00517802	0	0.0151004	0	0	0	0.00321766	0.0283476	0.00919931	0	0.00315287	0.0512737	0	0.0142056	0.00305684	0.00321766	0	0.00327473	0.00229251	0.0112464	0.0346651	0.0193948	0.0105516	0.00952607	0.00819864
198628	0.00327473	0.0172422	0.00517802	0.012761	0	0.0122278	0.0039095	0.00427939	0.0275803	0.0112466	0.00254382	0.00933365	0.00919931	0.0067153	0	0.0193948	0.0112464	0.0140319	0.00649768	0.00574787	0.00509866	0	0.00933365	0	0	0.0147403	0	0.0121841	0.000415463	0.0206478	0.0151004	0	0	0	0.00231036	0.00279633	0.00130112	0.00937773	0.00587679	0.0156819	0.00686507	0.00292889	0.00327473	0.00432248	0.0219078	0	0.00295825	0.0121841	0.00229251
478749	0.012761	0.00732238	0.00254382	0.00833292	0.0142056	0.00315287	0.0136154	0.0193948	0	0.0346651	0.00565396	0.00649768	0.00523548	0.00555636	0.00574787	0.00521561	0.0136154	0.011353	0.000995559	0.00686507	0	0.046629	0.00427939	0.00593802	0.046629	0.00509866	0.00678317	0.00167056	0.0112466	0	0.0020868	0.0147403	0.0142056	0.00568254	0	0.00125243	0.00614824	0	0.0109977	0.00568254	0.00327473	0.00732238	0.0512737	0	0.0512737	0.0020868	0.00614824	0.0121311	0.00434004
1547	0.00254382	0.00649768	0.0039095	0	0.00225709	0.0152899	0.00279633	0	0.0105516	0.00517802	0.00521561	0.00434862	0.00152354	0	0.0151004	0.00279633	0.00116551	0.0193948	0.0346651	0.0295628	0	0.00315287	0	0.00220333	0.02481	0.012761	0.00614824	0.00286785	0	0	0.00614824	0	0	0.00521561	0	0.00933365	0.00593802	0.00381109	0	0.00819864	0.0131382	0.0124252	0.00305684	0	0.00231036	0	0	0	0.0039095
445975	0	0	0.012761	0.0109977	0.00589589	0.0143123	0.046629	0.00732238	0.00602423	0.00406749	0.0112466	0.0346651	0.00434004	0	0.0346651	0	0	0.00833292	0.02481	0.00167056	0	0.00225709	0.00327473	0.0219078	0.0121841	0.00130112	0.0219078	0	0.00295825	0	0	0	0.00321766	0.0346651	0.00587679	0.00305684	0.0512737	0.00574787	0.00593802	0.00394663	0.0219078	0.00517802	0.0143123	0.0131382	0.00295825	0	0.0131382	0.0067153	0.00587679
471875	0.046629	0	0.00686507	0	0	0.00937773	0.00574787	0.00432248	0.00587679	0.0142496	0.0206478	0.0124252	0.0020868	0	0.00880091	0.00686507	0.0283476	0	0.00152354	0	0.00565396	0.00427939	0.00732238	0.00614824	0.00130112	0.00229251	0	0.00933365	0.00704253	0.00574787	0	0	0.00952607	0.00394663	0.0124252	0.00254382	0.0124252	0.00321766	0	0.0117574	0.00391664	0	0.00434004	0	0.00587679	0.00523548	0	0.00231036	0.0283476
410072	0	0	0.00225709	0.00327473	0	0.00589589	0.00919931	0.00305684	0	0	0.00937773	0.0142496	0	0.0156819	0.0156819	0.000995559	0.00509502	0.0512737	0	0.0275803	0.000995559	0.0156819	0.00111526	0.00381109	0.00432248	0	0	0.0112466	0.02481	0.00649768	0.00880091	0	0.0105516	0.0122278	0	0.0275803	0.00565396	0.0124252	0.00245256	0	0.000995559	0	0.0122278	0.046629	0.00919931	0.00305684	0.00434862	0.0283476	0.0151004
102684	0.00919931	0.00295825	0	0.00678317	0.02481	0.00833292	0.000995559	0	0.0143123	0	0.0147403	0	0.0346651	0	0.00509866	0.0512737	0	0.0206478	0.0112464	0.0152899	0.00587679	0.00125243	0.0151004	0.0140319	0	0.00152354	0.00602423	0.00565396	0	0.00277033	0.0219078	0.0219078	0.00372591	0.0156819	0.00919931	0.00565396	0	0.00245256	0.0142056	0.00254382	0.0254656	0	0.0624779	0.00231036	0.00937773	0.00125243	0.00593802	0.00589589	0.00509502
33033	0.00229251	0.0156819	0.0172422	0.00254382	0.00517802	0.0121311	0	0.0143123	0	0	0.00381109	0.00919931	0.0136154	0.0142496	0.00381109	0.0122278	0.00432248	0.00305684	0.00427939	0	0.046629	0.0206478	0.00292889	0	0	0.0112466	0.00225709	0	0	0.00825111	0.00649768	0.00555636	0.00589589	0	0.0067153	0	0.0143123	0.00704253	0.0254656	0.00295825	0.00523548	0	0.00825111	0	0.00434862	0.00167056	0.00937773	0.00825111	0.00432248
29347	0.0122278	0.00578867	0	0.0124252	0.000415463	0.0140319	0.00732238	0.0131382	0.00937773	0.0624779	0.046629	0	0.0142392	0.00614824	0.0283476	0.00819864	0.00819864	0.00521561	0.000415463	0.00517802	0.00568254	0.0219078	0.000995559	0.00292889	0.00167056	0	0.02481	0.00732238	0.00394663	0.00509866	0.00277033	0.00116551	0.00933365	0.00880091	0.00381109	0.0219078	0.00589589	0.0143123	0.00327473	0.0142496	0.00521561	0.0512737	0.0147403	0	0.0283476	0	0.00225709	0.00116551	0.00315287
411470	0.00509866	0.0275803	0	0.00277033	0.0140319	0	0.00933365	0.00568254	0	0.0142056	0	0.00245256	0.0102575	0	0	0.00254382	0.00578867	0	0	0.0124252	0.0112464	0.0152899	0.00231036	0	0.00305684	0.0112464	0.00517802	0	0	0	0.00327473	0.00933365	0.00434004	0	0.00111526	0	0	0.00521561	0.00394663	0	0.0275803	0.00315287	0.00394663	0.00523548	0.0112466	0.00229251	0	0.00523548	0.00286785
214851	0.00292889	0.00565396	0.00286785	0.00231036	0.0067153	0.0102575	0.0140319	0	0	0.00593802	0	0.00952607	0	0.00521561	0.00292889	0.00277033	0.00565396	0.00919931	0.00167056	0.0147403	0.0102575	0	0.0147403	0.00602423	0	0.00555636	0.00229251	0.00919931	0.00286785	0.0151004	0.00111526	0.0275803	0.00517802	0	0.00229251	0.0142496	0.00434862	0.0067153	0	0.0142392	0	0.00937773	0.00952607	0	0.00254382	0	0.0142496	0.0512737	0.00381109
105841	0.00568254	0.00305684	0.0140319	0.00589589	0.011353	0.02481	0	0.00565396	0.00286785	0.00432248	0.0151004	0.0206478	0.00315287	0.0275803	0.00225709	0.00327473	0.0142496	0	0	0.0105516	0.0206478	0.00568254	0.00602423	0.046629	0.0121311	0.0131382	0	0	0.00568254	0	0.00732238	0.00521561	0.0121841	0.00523548	0.00245256	0.0102575	0	0.00229251	0	0.000995559	0.00509502	0.00819864	0.0112466	0.00434862	0.0131382	0.00391664	0.0121311	0	0.00254382
74426	0.00574787	0.00952607	0.0109977	0.00286785	0	0.00277033	0.02481	0.00381109	0	0.00381109	0.00152354	0.00259206	0.0172422	0.00432248	0	0.00406749	0	0.00229251	0.0275803	0.000415463	0.0193948	0.0142056	0.0295628	0	0	0	0	0.00427939	0.00327473	0.0143123	0.0142056	0.0067153	0.0193948	0.00321766	0.0156819	0	0.00116551	0	0.00152354	0.00574787	0.000415463	0.00565396	0.00509502	0	0.012761	0.00919931	0.00321766	0.00254382	0.00574787
28116	0.00509502	0	0.00406749	0.00394663	0.00880091	0.00394663	0	0.0151004	0.0131382	0.00819864	0	0.0143123	0.00167056	0.00305684	0	0.0124252	0	0.0142056	0.00937773	0.0117574	0.00130112	0.0140319	0.00568254	0	0.00259206	0.00220333	0.0121311	0.00555636	0.0624779	0.00819864	0	0	0	0	0.00509502	0.0172422	0.00245256	0.0136154	0.00406749	0.0142056	0.0109977	0.00225709	0	0.00277033	0	0.00292889	0	0.00819864	0.00391664
411474	0.0206478	0.00321766	0.0142496	0.00565396	0	0	0.00259206	0	0.0136154	0.0121311	0.00391664	0.00614824	0.00952607	0.0121841	0.00578867	0	0.00523548	0	0.00130112	0.0142392	0.00523548	0.0121841	0.0156819	0.0142496	0.00952607	0	0.0512737	0	0.00819864	0.0254656	0.000415463	0	0.046629	0.0121841	0.00952607	0.000995559	0.00521561	0.00919931	0.0039095	0	0	0	0.0109977	0.0193948	0	0.00321766	0.0117574	0.00686507	0.00259206
243275	0.00305684	0.0112464	0.0105516	0.00825111	0.00933365	0	0.0193948	0.0275803	0.0219078	0.00825111	0.00286785	0.00220333	0.00220333	0.00254382	0	0.0105516	0.0206478	0.0151004	0.00833292	0.02481	0	0.00406749	0.00259206	0.00686507	0.00825111	0.00381109	0.00391664	0	0.0219078	0.000415463	0.00565396	0.0346651	0.0131382	0	0	0.00231036	0	0.00933365	0.00833292	0.00225709	0	0	0	0.00555636	0.0143123	0.0112466	0.011353	0	0.00394663
322710	0.00686507	0.00568254	0.00295825	0.0136154	0.0152899	0.00321766	0	0.0122278	0.00406749	0.00880091	0.00427939	0	0	0.00933365	0	0.0131382	0.00933365	0	0.00509502	0	0.012761	0.00391664	0.00434862	0	0.00315287	0	0.0112466	0	0.00167056	0	0.00521561	0	0	0.00277033	0	0.0346651	0	0	0.00286785	0	0.0136154	0.00933365	0.00130112	0	0.0121841	0	0.00254382	0.0140319	0.00568254
243233	0.0512737	0.00116551	0.0346651	0.0105516	0	0.00555636	0.0105516	0	0.00686507	0.0067153	0.0112464	0.0102575	0.00565396	0.0152899	0.02481	0.00427939	0.00825111	0.0039095	0	0.00521561	0.00434862	0.00952607	0.00434004	0	0.0152899	0.0067153	0.00259206	0.0067153	0.00509502	0.00279633	0.0254656	0	0	0.00565396	0.0206478	0	0.00833292	0.00259206	0.0124252	0.00587679	0.0121311	0.00952607	0.00509866	0	0.0122278	0.00279633	0.0102575	0.00321766	0.00521561
518	0.00593802	0.00574787	0.0142056	0.0112466	0.00391664	0	0.0624779	0.0283476	0.00427939	0	0.0152899	0.0136154	0.0142056	0.00678317	0.0152899	0.0117574	0	0	0.00434004	0.0206478	0	0.00880091	0	0	0.00229251	0.0624779	0.0295628	0.00649768	0.00678317	0.0112466	0	0	0.00427939	0.0136154	0.00568254	0	0.00259206	0.0105516	0.00229251	0.00686507	0.0121841	0.046629	0.00111526	0.00614824	0	0.00277033	0.0275803	0.0020868	0.00295825
519	0	0	0.046629	0	0.00305684	0	0.00937773	0.00321766	0.00919931	0.00130112	0.0121841	0	0	0.000415463	0.000995559	0.0136154	0.00587679	0.00220333	0.00578867	0.00292889	0.00880091	0.0295628	0.0193948	0.00919931	0.0275803	0	0.00295825	0	0	0.00568254	0.00295825	0	0	0.0193948	0.0624779	0.00116551	0.00277033	0.0172422	0	0.00305684	0.00434862	0	0.0275803	0.00259206	0	0.0151004	0.0206478	0	0.00678317
520	0	0.00686507	0.00919931	0.000415463	0	0	0.00372591	0	0.0172422	0.00952607	0	0	0	0.00327473	0.00295825	0.00919931	0.000995559	0	0.00432248	0.00394663	0.0142056	0	0	0.00509866	0.0193948	0.00434004	0.00305684	0.00517802	0	0.00125243	0.00825111	0.00523548	0	0.00933365	0	0.00372591	0.00167056	0.00602423	0.0624779	0	0.00394663	0.00372591	0.00116551	0.00130112	0	0.00614824	0.0172422	0.00225709	0
730	0.0275803	0.00678317	0.0117574	0.00578867	0.00406749	0.00229251	0	0.00372591	0.000995559	0.0254656	0.0105516	0	0.00229251	0	0	0.00937773	0	0.00225709	0.0131382	0.00254382	0.00292889	0.00381109	0.0206478	0.0283476	0	0	0.0206478	0.00130112	0.0156819	0.00254382	0.00819864	0.0624779	0.00521561	0	0.0112464	0.00732238	0.0142056	0.0624779	0.0142496	0.00220333	0	0.00391664	0.00427939	0.000415463	0.0193948	0.0172422	0.0295628	0.00574787	0.00589589
272944	0.00678317	0.0193948	0.00167056	0	0	0.0117574	0.00245256	0	0.00391664	0.012761	0	0.0193948	0	0.00686507	0.00111526	0.00523548	0.0254656	0.00686507	0.0020868	0.0143123	0.0143123	0	0.00686507	0.00125243	0	0	0.00432248	0	0.000995559	0	0.00286785	0	0.0136154	0.0624779	0.00220333	0.00819864	0.00686507	0.00116551	0.0121311	0.012761	0	0.00279633	0.0151004	0.00225709	0.000995559	0.00509502	0.00649768	0.00565396	0.00372591
246195	0.00381109	0	0.00880091	0.00574787	0.00833292	0.00578867	0	0.0136154	0	0	0.0172422	0	0.00587679	0.0193948	0.00555636	0.00432248	0.00254382	0	0.00880091	0.00825111	0	0.02481	0.0102575	0.00286785	0.0112464	0.00825111	0.0346651	0.0102575	0.0039095	0.00517802	0.0131382	0.0112466	0.0151004	0.0143123	0	0.0109977	0	0.00509866	0	0.00391664	0.00819864	0.0151004	0.0102575	0.00434004	0.0254656	0.00937773	0	0	0
228410	0.0131382	0.0020868	0.0020868	0.00819864	0.00686507	0.00327473	0.0346651	0	0	0.0193948	0	0	0.00321766	0.00578867	0	0.00130112	0.0156819	0	0.0512737	0	0	0	0	0.00434004	0.00578867	0.00568254	0	0	0.00231036	0.000995559	0.00555636	0	0	0.00427939	0.00509866	0	0.00509502	0.00225709	0.0143123	0.00315287	0	0.0142056	0.00523548	0.00427939	0.0156819	0.0254656	0.00231036	0.00277033	0.00614824
269798	0.00125243	0.0121841	0.00704253	0	0.00732238	0.00568254	0.0152899	0	0.00327473	0.00391664	0.00593802	0.00305684	0.00732238	0.00602423	0.00130112	0	0	0.012761	0.0193948	0.0067153	0.0121841	0.00372591	0.0112466	0.0109977	0.00277033	0.00952607	0.00565396	0.0131382	0.0124252	0.00372591	0	0.0136154	0.02481	0.00833292	0	0.0117574	0.0346651	0.0275803	0.0283476	0.0121311	0.00704253	0.0020868	0.00152354	0.00315287	0.000415463	0.0346651	0.00952607	0.00295825	0
1036743	0.00116551	0.00229251	0	0.00315287	0.0039095	0.00614824	0.0206478	0.0112464	0.00254382	0.00578867	0	0	0	0.00321766	0.0124252	0	0.00279633	0.0136154	0.0105516	0.00125243	0.00391664	0.00432248	0	0.00555636	0.012761	0.00649768	0.00509502	0.0624779	0.0121311	0.0122278	0.00231036	0	0	0.00286785	0.02481	0.0206478	0.0102575	0.00111526	0.00819864	0.0112464	0.0142392	0.00130112	0.00602423	0.00819864	0.00245256	0.00952607	0.00406749	0.00517802	0.011353
324602	0.0140319	0	0	0	0.0112466	0.00254382	0	0.0121311	0.00574787	0.00434004	0.0275803	0.00321766	0.00937773	0.00286785	0.00523548	0.011353	0.02481	0.00517802	0	0	0	0.00130112	0.0142496	0.0124252	0	0.00394663	0.00732238	0.00229251	0.00321766	0.00305684	0.00225709	0.0193948	0	0	0	0	0.00381109	0.0020868	0.00678317	0.0121841	0.00372591	0.0102575	0.00254382	0	0.0067153	0.00587679	0.0346651	0.0102575	0.0254656
1302	0.00220333	0	0.0147403	0.0039095	0	0.0346651	0.00565396	0.0152899	0.012761	0.0142392	0.00372591	0	0.0143123	0	0.0122278	0.0172422	0.00245256	0.00649768	0.0142496	0.00327473	0.00614824	0.00933365	0.046629	0.0105516	0.0122278	0.00521561	0	0.0512737	0	0.00394663	0	0.00880091	0.0143123	0.0275803	0.0346651	0.0140319	0.0142392	0.00649768	0.0142392	0.00649768	0.00254382	0.00434862	0	0	0.00130112	0.00434004	0.0193948	0.00130112	0.0121841
2021	0.0147403	0.00919931	0	0.00391664	0	0.00427939	0	0.00130112	0.00295825	0	0	0.0121311	0.000415463	0.0109977	0	0.00649768	0.0275803	0.0156819	0.00321766	0.00259206	0.00574787	0	0.000415463	0.0275803	0.00231036	0.00259206	0.0124252	0.00432248	0.0147403	0.0283476	0.00704253	0	0.0067153	0.0112466	0.00565396	0.0193948	0	0.00125243	0.00259206	0.00704253	0.0156819	0.011353	0.00225709	0.00704253	0.00292889	0.00231036	0	0.00555636	0
243274	0.00880091	0.0346651	0.0275803	0	0.0142392	0.00116551	0.00587679	0.0117574	0.0142392	0	0	0	0.046629	0.00406749	0.0136154	0.0275803	0.0121311	0.00254382	0	0	0.00602423	0.00327473	0.011353	0	0	0	0.00593802	0.0219078	0.00125243	0.00833292	0.00523548	0.00919931	0.00220333	0.00406749	0.00372591	0.00952607	0.00406749	0.00394663	0	0.00880091	0.0206478	0	0	0.02481	0	0.00521561	0	0	0
272633	0.00523548	0	0	0	0.00568254	0	0.00509866	0.00521561	0.00521561	0.00614824	0	0.011353	0.00568254	0.0283476	0.0112464	0.00602423	0.0117574	0	0.00327473	0	0.00394663	0.0624779	0	0.0512737	0	0.0283476	0.000415463	0.0039095	0.011353	0.0219078	0.0105516	0.00286785	0.00327473	0.00509866	0.00649768	0.00880091	0.0219078	0.00593802	0.0020868	0.0295628	0.00277033	0.00245256	0.011353	0.00394663	0.00578867	0.0275803	0.00568254	0	0.0131382
243231	0	0.046629	0.00509866	0.00686507	0.00819864	0.00381109	0	0.000415463	0	0.00327473	0.00220333	0.00231036	0	0	0.00321766	0.00372591	0	0	0.00819864	0	0.00952607	0.0067153	0.00225709	0.0295628	0.0140319	0.00933365	0.00315287	0.000995559	0.00111526	0	0.0109977	0.0295628	0.00568254	0	0.046629	0.00245256	0	0.00614824	0.00523548	0.0512737	0.00678317	0.00825111	0	0	0.00167056	0.0117574	0.00578867	0.00427939	0.00305684
1432060	0.00578867	0.00517802	0	0.00295825	0.0117574	0.00125243	0.0147403	0.00517802	0.0122278	0.0143123	0.00321766	0.00427939	0	0.00517802	0.00833292	0.00587679	0	0.00295825	0	0.00937773	0.00381109	0.00231036	0.00372591	0	0.00152354	0.00245256	0	0.00111526	0.0254656	0.00229251	0	0.00593802	0.00593802	0.00327473	0.00327473	0.00229251	0.0295628	0.0039095	0	0	0.00732238	0.00381109	0.00406749	0.0254656	0.0152899	0.00327473	0	0.0142392	0
272558	0.00372591	0.0124252	0.00152354	0.00381109	0.0109977	0.00372591	0.0142392	0.00391664	0	0	0	0	0.0295628	0.00704253	0.00434862	0.00295825	0.00220333	0.00292889	0.00286785	0.00315287	0	0.00825111	0.00391664	0	0.00819864	0	0	0	0.00315287	0.0131382	0.0206478	0.00277033	0.0152899	0.00231036	0.0039095	0	0.00432248	0.00819864	0.0140319	0.00434004	0.00434004	0.0117574	0	0	0	0.0112464	0	0.0143123	0.0206478
246194	0	0	0	0.00587679	0	0	0.00427939	0.00245256	0.00933365	0.00279633	0.00678317	0.00880091	0.00225709	0	0.0275803	0.0020868	0.00614824	0.00568254	0	0.00602423	0	0	0.00565396	0	0.00286785	0.046629	0.00919931	0.0206478	0	0.00952607	0	0.00614824	0	0	0.00523548	0.00509502	0.00819864	0.00372591	0.00225709	0.0151004	0	0	0.00279633	0.00952607	0	0	0.00523548	0	0.00649768
163164	0	0	0.0206478	0.0219078	0.00825111	0.00517802	0.000415463	0.00523548	0.00509866	0.00427939	0	0.00315287	0.00686507	0.00220333	0.00125243	0.00593802	0.0624779	0.00732238	0.00259206	0.00587679	0.00125243	0.00116551	0.00825111	0	0.00880091	0.00593802	0.00116551	0.0156819	0	0	0.00152354	0.0121841	0.0147403	0.0020868	0	0.0147403	0.00678317	0	0.00565396	0.00578867	0.00432248	0.00602423	0.00919931	0.0121311	0.00593802	0	0	0	0.00279633
1142511	0.00259206	0.00259206	0.00130112	0.0254656	0.00220333	0.000995559	0	0.00614824	0.00555636	0.00732238	0.0121311	0.00937773	0.0121311	0.00245256	0.046629	0	0.00434862	0	0.0109977	0	0.00649768	0.00521561	0.00555636	0.0152899	0	0.00254382	0.0112464	0.00295825	0.0152899	0.00152354	0.00509866	0.00279633	0.00523548	0.00292889	0.00933365	0.0131382	0	0.00568254	0.00391664	0.0020868	0	0.0219078	0.0142496	0.00589589	0.00432248	0.00381109	0.0112466	0.0295628	0.02481
167879	0.0152899	0	0.00391664	0	0.00434004	0	0.0143123	0	0	0.046629	0	0.0147403	0	0	0.00593802	0.00589589	0.00292889	0	0.00381109	0.000995559	0.00279633	0.00245256	0.00305684	0.0156819	0.00678317	0.0143123	0	0.00568254	0.00825111	0.00686507	0	0.0254656	0.00254382	0.00116551	0	0.0112464	0	0	0.00589589	0.00292889	0.0105516	0	0.0039095	0	0.00116551	0.00517802	0.00167056	0.00315287	0.00245256
221109	0.0121841	0.00130112	0	0.00432248	0	0.0206478	0.00167056	0.02481	0.0121841	0.00116551	0.00587679	0.00225709	0.0156819	0.0102575	0.0102575	0.00152354	0	0.00937773	0.0147403	0.00321766	0.0254656	0	0.0121311	0	0.00509502	0.00523548	0.0102575	0.0254656	0.0172422	0.00315287	0.00391664	0.00819864	0.00432248	0.00825111	0.00254382	0.00225709	0	0.0122278	0	0	0.00406749	0.00880091	0.00381109	0.0140319	0.0206478	0	0	0.0275803	0.00125243
194439	0	0	0	0.00321766	0.0206478	0.0142392	0.00521561	0	0.00372591	0	0.00602423	0.0254656	0.0283476	0.00225709	0	0	0.00602423	0.00819864	0.0156819	0	0.0121311	0.0102575	0.0254656	0.00372591	0.00937773	0	0.00521561	0.00220333	0.00225709	0	0.0172422	0.02481	0.0121311	0	0.0275803	0.00295825	0.00880091	0	0.0206478	0	0.00279633	0.00578867	0.0254656	0.00229251	0	0.0142392	0.00434004	0	0.0143123
197221	0.00833292	0.0067153	0.00933365	0.00509866	0.046629	0.00732238	0.00593802	0.00394663	0.00245256	0	0.00229251	0.000415463	0.0512737	0.0151004	0	0.00574787	0.00167056	0.00952607	0	0.0102575	0.00933365	0.00517802	0.00286785	0.00152354	0	0.0254656	0	0.00292889	0.00277033	0.0142392	0.00937773	0	0.00231036	0.0131382	0.0117574	0.0254656	0.00305684	0	0	0.046629	0.00259206	0.0156819	0	0.00521561	0	0.0131382	0.00686507	0.0109977	0.0219078
203122	0.00704253	0.0109977	0.0283476	0	0.0219078	0.0142056	0.00880091	0.00952607	0	0	0.00952607	0.0142056	0.00391664	0	0.0193948	0.046629	0.00574787	0.0283476	0	0.0624779	0.02481	0.00254382	0.00649768	0.011353	0.00521561	0.00406749	0.00825111	0.0121311	0	0.00937773	0	0.0122278	0.0346651	0.0283476	0	0.00292889	0	0	0.00521561	0.0112466	0.00295825	0.00509502	0.00521561	0.00509866	0.0140319	0.0142496	0.0152899	0.00614824	0
1173064	0.00130112	0.00521561	0.00565396	0	0.00125243	0	0.00649768	0.0109977	0.00305684	0.0102575	0	0.00125243	0	0.011353	0.00277033	0.00245256	0.0142056	0.00391664	0.012761	0.00229251	0.00220333	0.00434862	0.00614824	0	0.0124252	0.00589589	0.00434862	0.00327473	0.0020868	0.02481	0.0124252	0.0142056	0	0.00587679	0.00116551	0.02481	0.00394663	0.0112464	0.00427939	0.0283476	0.00833292	0.00116551	0.0346651	0.00125243	0.00277033	0.0152899	0.00555636	0	0.0121311
360910	0	0	0.00568254	0.011353	0.00116551	0	0	0	0.0254656	0	0.000415463	0.0512737	0	0.00649768	0.00406749	0.00678317	0.0143123	0.0142496	0.00220333	0.00649768	0.00732238	0.0122278	0.012761	0.0121311	0.00406749	0.0151004	0.00937773	0	0	0.0193948	0.0140319	0.00295825	0.0275803	0.0254656	0.00295825	0	0.0140319	0.00254382	0.0102575	0.0143123	0.0112466	0.00704253	0	0.000995559	0.0172422	0.00315287	0	0	0.00167056
240015	0.00279633	0.0147403	0.00327473	0	0.00245256	0.0275803	0.00254382	0.00686507	0.00704253	0.0039095	0.00125243	0	0	0	0.00686507	0.00286785	0.00509866	0.00704253	0.00521561	0	0.00937773	0.00509502	0.00589589	0.00952607	0.0156819	0.00125243	0.00292889	0.0105516	0.00565396	0.00919931	0.0295628	0.00517802	0.0112464	0.0140319	0.00167056	0.0121311	0.00279633	0.00305684	0.00517802	0.0624779	0.00565396	0	0.00259206	0.012761	0.00589589	0.0124252	0.00880091	0.00937773	0.012761
222891	0.00933365	0.00434004	0.00574787	0	0	0.00259206	0.0117574	0.00111526	0	0.0147403	0	0.00593802	0	0	0.00279633	0.0112466	0.00589589	0.046629	0.0219078	0.00406749	0.00593802	0	0.00919931	0.0142056	0.00732238	0.0136154	0.00254382	0.0346651	0.00381109	0.0020868	0.00578867	0.00229251	0	0.00704253	0	0.011353	0.00732238	0.00732238	0.00277033	0.00833292	0.046629	0.0136154	0.0020868	0.00880091	0.0136154	0.00602423	0.00704253	0.0152899	0.00578867
243090	0.00432248	0.00434862	0.00833292	0.00116551	0.00952607	0.00231036	0.00315287	0.00327473	0.00819864	0.00509502	0.00245256	0	0.00292889	0.0020868	0.00286785	0.00391664	0.00130112	0.0102575	0.0067153	0.00952607	0	0.00279633	0	0.00229251	0.0172422	0.00833292	0.0283476	0.0142056	0.0346651	0	0	0	0.00649768	0.00229251	0.0140319	0.00427939	0.0254656	0.0147403	0.00292889	0.0039095	0.00509866	0.0624779	0.00286785	0.00587679	0.00509866	0	0.00391664	0	0
803	0.00225709	0.00602423	0	0.00220333	0	0.011353	0	0.0254656	0.0142056	0.00587679	0.00933365	0.0275803	0	0.00523548	0.00933365	0.0219078	0.00593802	0.00602423	0	0	0.0117574	0	0.00381109	0	0	0	0.00704253	0.00254382	0.00614824	0.00732238	0	0.00254382	0.00578867	0.00305684	0.00704253	0.00587679	0.0121841	0	0.00937773	0.00111526	0.00587679	0.00231036	0.00678317	0	0.00427939	0.0109977	0.00819864	0.00305684	0
1314884	0	0.00819864	0.0143123	0.0147403	0.0121311	0.00152354	0.012761	0.012761	0	0.0206478	0.02481	0.00394663	0.0131382	0.00509502	0	0.00292889	0.0193948	0.0346651	0.0172422	0.0140319	0	0.00152354	0.0112464	0.0131382	0.00434862	0	0.00231036	0.00434862	0.00593802	0.0275803	0.00259206	0.00434862	0.00406749	0.0147403	0.0122278	0.00833292	0.0193948	0.00825111	0	0	0.0283476	0.00523548	0.0131382	0.0117574	0.00521561	0.00130112	0.0151004	0	0
235279	0	0	0.00678317	0.0131382	0	0	0.0172422	0.00933365	0.00825111	0.00286785	0.0136154	0.00116551	0.00614824	0.00593802	0.00825111	0.00231036	0.0112466	0.00509866	0	0.00434004	0.0147403	0.00509866	0.0142056	0.00279633	0.00568254	0.0124252	0	0.00521561	0.0102575	0.00509502	0	0.0117574	0.0020868	0.00593802	0.00434862	0.00277033	0.0142496	0.0142496	0.000995559	0	0.0624779	0.0131382	0.0140319	0.00732238	0.00225709	0.00555636	0.00587679	0.00602423	0.0140319
38323	0.0124252	0.00593802	0.0512737	0	0.00555636	0.00574787	0.00111526	0.00292889	0.00589589	0.00220333	0	0.00555636	0.00521561	0.0147403	0.0624779	0.0151004	0.00231036	0.0142392	0	0.0109977	0.0295628	0	0.0140319	0	0.00327473	0.00432248	0.00952607	0	0.0142392	0.00225709	0.0147403	0.00578867	0.00305684	0	0.0147403	0.0020868	0.00125243	0	0.00704253	0.00279633	0.0346651	0	0.00578867	0.0156819	0.00305684	0.0206478	0.0109977	0.00732238	0.00686507
1389489	0.0143123	0.0219078	0.0124252	0.00130112	0.00111526	0.00587679	0	0.0121841	0.0624779	0.000415463	0.0131382	0.0112464	0	0.00434004	0	0.0142056	0.00125243	0.000995559	0.00933365	0	0	0.000995559	0	0.0346651	0	0.00732238	0.0140319	0.0142496	0	0.0039095	0	0.00568254	0	0.0219078	0.00152354	0.00523548	0.02481	0.000415463	0.00578867	0.00521561	0.0193948	0	0.0067153	0.0142392	0	0	0	0.00509866	0.0105516
1590	0.0254656	0.0295628	0.00245256	0.00125243	0.00292889	0.0039095	0.0121841	0	0	0	0.0109977	0.00587679	0	0	0.00167056	0.00381109	0.00952607	0.0121841	0.00517802	0	0.00509502	0.00286785	0.00220333	0.00568254	0.00116551	0.00116551	0.00321766	0.0140319	0.0140319	0.0124252	0	0.00686507	0.0219078	0.012761	0.000995559	0	0.0136154	0.012761	0.0275803	0	0.00245256	0.0142496	0.00245256	0	0.00152354	0	0.02481	0	0
278197	0.0172422	0	0	0.00704253	0	0	0	0.0624779	0	0	0	0.00254382	0	0.00381109	0	0.0109977	0.00521561	0.00678317	0.0112466	0.00523548	0.0283476	0.00277033	0.00130112	0.0122278	0.0142392	0.00434862	0.000995559	0.00391664	0.00220333	0.0121311	0.0112464	0.0105516	0.0156819	0	0.00394663	0.0122278	0.00434004	0.0206478	0	0	0.0151004	0.00833292	0.00589589	0.0172422	0.046629	0.0219078	0.00833292	0.00259206	0
1580	0	0.011353	0.00589589	0.00372591	0.0512737	0	0	0	0.00880091	0.011353	0.0143123	0.0105516	0	0.00880091	0.00245256	0	0.0124252	0.00574787	0.00394663	0.00880091	0.0275803	0	0.00321766	0.00254382	0.0117574	0.000995559	0.00574787	0.00678317	0.00130112	0	0.00933365	0.00231036	0.012761	0.00245256	0.0136154	0.00686507	0.00254382	0.0295628	0.0151004	0.0193948	0.0102575	0.00587679	0.00614824	0.00565396	0	0.0295628	0.00315287	0	0.0346651
1159197	0.00614824	0.0122278	0.00229251	0	0.00381109	0.0109977	0	0	0.00732238	0.0140319	0.00130112	0.00130112	0.0142496	0.00277033	0	0.00833292	0.00568254	0.00825111	0.0624779	0.0039095	0.0039095	0.0020868	0.0039095	0.0151004	0.0147403	0.0206478	0.00372591	0.00321766	0.00432248	0.00116551	0.0624779	0.00825111	0.0283476	0.0295628	0.0283476	0.00614824	0.00933365	0.0109977	0.00568254	0.0067153	0.0140319	0.0067153	0.00704253	0	0.0275803	0.00254382	0.0147403	0.00245256	0
273121	0.000995559	0.0206478	0.00279633	0.02481	0	0.00292889	0	0.0206478	0.00321766	0.0109977	0.011353	0.00686507	0.00517802	0.0142392	0.0121311	0	0.0121841	0.00259206	0.011353	0	0.0346651	0.00602423	0.00277033	0.00521561	0	0.00578867	0.0020868	0.0295628	0.00434862	0.00678317	0.00406749	0.00315287	0.00704253	0.00602423	0.0109977	0.0067153	0.00229251	0	0.00434862	0	0.011353	0.0206478	0	0.00152354	0.0112464	0.0121841	0	0.0112466	0.00321766
246197	0.0295628	0.0102575	0.0142392	0	0.0102575	0.00245256	0	0.0142056	0.00292889	0.00372591	0.00517802	0.0131382	0.00381109	0.0206478	0.011353	0	0.0102575	0.00589589	0	0.00555636	0.00245256	0.00305684	0.0346651	0.00259206	0	0.011353	0.0254656	0	0.00521561	0	0.00254382	0	0.0102575	0.0117574	0	0.0143123	0.00568254	0.00686507	0.00919931	0.0105516	0.00305684	0.00574787	0	0	0.00279633	0.00565396	0.00574787	0.011353	0.0102575
2111	0	0.00231036	0	0.0121841	0.0254656	0.0112466	0.0121311	0.0295628	0	0.02481	0.000995559	0.00229251	0.011353	0.00125243	0	0.0067153	0	0.00434004	0.0121841	0.0020868	0.00406749	0	0	0.0193948	0.00509866	0	0.00125243	0.00372591	0.00517802	0.00704253	0.0156819	0	0.0124252	0.0102575	0	0.00574787	0.0039095	0.00220333	0.00686507	0.0172422	0.0142056	0.0142392	0.0142056	0.011353	0.00704253	0.00686507	0.0020868	0.046629	0.0142392
251221	0.0039095	0.00254382	0.00825111	0.0152899	0.00394663	0.00521561	0.0067153	0.00578867	0.0102575	0.0219078	0.00686507	0	0	0	0.00372591	0.0142496	0.00152354	0.00111526	0.00919931	0.00933365	0.00116551	0.0142496	0.00432248	0	0	0.00305684	0.00686507	0.046629	0	0.00391664	0	0.0206478	0.00565396	0	0.00259206	0.00825111	0.0624779	0.0512737	0.00279633	0.00259206	0.0122278	0.00555636	0	0	0.00602423	0.00574787	0.00919931	0	0
265072	0.011353	0.00152354	0	0.00593802	0.00372591	0.0105516	0.00116551	0.00116551	0.0039095	0	0	0.0140319	0.00277033	0.00434862	0.00602423	0.0112464	0	0	0	0.00220333	0.00686507	0	0.0117574	0.02481	0.00704253	0	0.00523548	0.0124252	0.0295628	0.00602423	0.00279633	0	0	0	0.0172422	0.00919931	0.00704253	0.00292889	0.00295825	0	0	0	0.00568254	0.00292889	0.00819864	0.0147403	0.00678317	0	0.0295628
1525	0.00602423	0.00432248	0.02481	0	0.00678317	0.00130112	0	0.00825111	0.0193948	0.0156819	0	0.0172422	0.00593802	0.00919931	0.0512737	0	0.00111526	0.00372591	0.0254656	0.0131382	0.00315287	0.00555636	0	0.00523548	0.0020868	0.0121311	0.00509866	0.00231036	0.00919931	0.00555636	0	0	0.00434862	0.00555636	0	0	0	0.00406749	0	0.00277033	0.00880091	0	0	0.00602423	0.0142056	0.0143123	0.0039095	0.00587679	0.00919931
265311	0.00825111	0.00523548	0.00427939	0.0067153	0	0.00686507	0.00686507	0	0.00116551	0	0.0124252	0.00434004	0.0112464	0.0140319	0.00327473	0.0142392	0.00225709	0	0	0.046629	0.0124252	0.0039095	0	0.00394663	0.0067153	0.0122278	0.00130112	0	0.00523548	0.00565396	0.0152899	0.00587679	0.00555636	0.00578867	0.00427939	0	0.00523548	0.000995559	0	0.0122278	0	0.012761	0.046629	0.00220333	0.00555636	0	0.000415463	0	0
266117	0.00819864	0.00327473	0.00434004	0.00937773	0.00578867	0.0193948	0	0.00279633	0.00678317	0	0.00614824	0.00578867	0.00111526	0	0	0	0	0.0124252	0.0102575	0.00381109	0.00259206	0.0193948	0	0.0136154	0.00111526	0	0.0109977	0.0122278	0.046629	0.00432248	0.00952607	0.00678317	0.000995559	0.046629	0	0	0.00111526	0.0156819	0.00952607	0	0.00937773	0.00394663	0.00593802	0.00833292	0.0142392	0	0.00825111	0.00327473	0
269484	0.00394663	0.0624779	0	0.0142496	0.00523548	0.0254656	0.00509502	0.011353	0.00130112	0	0.00292889	0	0.00578867	0.0112464	0.0067153	0	0.0172422	0.0143123	0.00245256	0.0142496	0.00434004	0.0512737	0.0136154	0.0121841	0.00593802	0.0346651	0	0.00523548	0	0.0067153	0	0.0152899	0.0109977	0	0.00574787	0.012761	0	0.00833292	0.00649768	0.00427939	0.00825111	0.00286785	0	0.00686507	0.0102575	0.00427939	0	0	0.0624779
264201	0.00286785	0.00589589	0	0	0	0	0.00406749	0.0102575	0	0.00574787	0.0142392	0.0151004	0.00394663	0	0.00589589	0	0.00406749	0.0624779	0.00589589	0.00152354	0.0131382	0.00220333	0.00167056	0.00434862	0.00919931	0	0	0.00125243	0	0	0.00509502	0.00130112	0	0.00686507	0.00937773	0	0.0172422	0	0	0.00517802	0.00517802	0.00568254	0.00167056	0.0105516	0.0105516	0.0624779	0	0	0
186490	0.00434004	0.0039095	0	0.0143123	0	0.0124252	0.0295628	0.00833292	0	0.00245256	0.00116551	0.00523548	0.0624779	0.0219078	0.0109977	0.0346651	0.00259206	0.00509502	0.00305684	0	0.0136154	0.00919931	0.0275803	0.00587679	0.00279633	0.0172422	0.0275803	0	0.0151004	0.0105516	0.00292889	0.00509866	0	0.0039095	0.0254656	0	0.00578867	0.00391664	0.0156819	0	0.00919931	0.00589589	0	0.0122278	0.0109977	0.00259206	0.046629	0.00880091	0
204536	0.00649768	0.00279633	0.00602423	0	0.00565396	0.00678317	0.00292889	0.00937773	0.00220333	0	0.00259206	0	0.00825111	0.0112466	0.00952607	0	0	0.00381109	0.0283476	0.00434862	0	0.00111526	0.0067153	0.00315287	0	0	0.012761	0.012761	0	0.00406749	0.00394663	0.00167056	0	0.0512737	0.0142496	0	0.011353	0.00277033	0.00509866	0.0152899	0	0	0.00391664	0.0142496	0.00394663	0.00111526	0.0624779	0.012761	0.00231036
290315	0	0	0.0136154	0.00225709	0.00279633	0.00649768	0.00295825	0.00229251	0.0121311	0.00292889	0.00555636	0.0121841	0.00259206	0.000995559	0.00152354	0.00225709	0	0	0.00732238	0.011353	0.00517802	0	0.00254382	0.00574787	0	0	0.0147403	0.00394663	0.0193948	0.00593802	0.0136154	0.00649768	0.00509866	0.0172422	0.0142056	0.00286785	0.0151004	0.011353	0.0147403	0.00152354	0	0.00220333	0.00686507	0.00406749	0.00952607	0.0283476	0.00732238	0.00649768	0.00825111
293614	0.0020868	0.00933365	0.0121841	0.0283476	0	0.00704253	0.0254656	0.00254382	0.00381109	0.00394663	0	0	0.00880091	0	0	0.00578867	0.0151004	0.0172422	0.0295628	0.00732238	0.00327473	0.0147403	0.00578867	0.00111526	0.00245256	0	0.00327473	0.0151004	0.00254382	0	0.0039095	0.00259206	0.00381109	0.00614824	0	0.00602423	0	0.00952607	0.0131382	0.00406749	0	0	0.00555636	0.00919931	0.00523548	0.0140319	0.00111526	0.00111526	0.00517802
680198	0.0109977	0.00111526	0	0.0102575	0.0295628	0.012761	0.00819864	0	0.00578867	0.00315287	0.0254656	0.00292889	0	0.00574787	0.00678317	0	0.00732238	0	0.00406749	0.00565396	0.00427939	0	0.00678317	0.0142392	0.00427939	0.0121841	0.00394663	0.0152899	0.00686507	0.00321766	0.00432248	0.0142496	0.0142392	0.00111526	0.0102575	0.0121841	0.0067153	0.00295825	0	0.00952607	0.00116551	0	0.00277033	0.00509502	0.00614824	0.012761	0.00286785	0.0112464	0.00509866
1105107	0	0.00125243	0.00587679	0.00427939	0.0124252	0.0067153	0.00825111	0	0.0124252	0.00259206	0.00394663	0.00825111	0.00125243	0.00167056	0.0143123	0.0143123	0	0.00880091	0	0.0112466	0.00305684	0.0131382	0.0124252	0.00327473	0.0142496	0.02481	0	0.00952607	0.00574787	0.0102575	0	0.0020868	0.00279633	0.00381109	0.00321766	0.0156819	0.00649768	0	0	0.00509866	0.00649768	0.00259206	0.0105516	0.0124252	0.00933365	0.00394663	0.00116551	0	0
324925	0.00952607	0.00587679	0.00649768	0.00521561	0.0283476	0	0.0122278	0.0156819	0.0117574	0.0512737	0.0346651	0.000995559	0	0.00394663	0	0.00568254	0.00649768	0.0121311	0.00254382	0.0283476	0.0105516	0.00589589	0.0020868	0.00825111	0.00565396	0.00919931	0.00167056	0.0142392	0	0.0346651	0.00167056	0.00225709	0.0512737	0.0105516	0	0	0	0	0.00116551	0.0136154	0	0.00919931	0.00231036	0.0039095	0.00434004	0	0.0136154	0.00434004	0.0109977
[truncated: 51 more columns]

## Sheet: SimSet3_500taxa
TaxID	meta_1	meta_10	meta_100	meta_11	meta_12	meta_13	meta_14	meta_15	meta_16	meta_17	meta_18	meta_19	meta_2	meta_20	meta_21	meta_22	meta_23	meta_24	meta_25	meta_26	meta_27	meta_28	meta_29	meta_3	meta_30	meta_31	meta_32	meta_33	meta_34	meta_35	meta_36	meta_37	meta_38	meta_39	meta_4	meta_40	meta_41	meta_42	meta_43	meta_44	meta_45	meta_46	meta_47	meta_48	meta_49	meta_5	meta_50	meta_51	meta_52
194439	0.00106912	0.00159812	0.00389414	0.0016124	0.000638703	0.000396321	0.00064199	8.60337e-05	0.00125715	0.00185126	0.00144707	0.00394116	0.0036224	0.000900078	0.00132636	0.00210698	0.00287938	0.000399505	0.00265758	0.00155568	0.00341694	0.0048274	0.00871335	0.0039575	0.00158948	0.000191812	0.00346347	0.00170327	0.00245006	0.00183314	0.0020302	0.00679927	0.00815826	0.000397192	0.000749133	0.00418405	0.00394116	0.000900078	0.0136883	0.00284423	0.000186594	0.0004978	0.00415788	0.00231834	0.00106912	0.000919602	0.00156012	0.000561659	0.00136041
272944	0.00307734	0.00415788	0	0.00871335	0.001971	0.00392103	0.00452114	0.00148883	0.00383403	0.00326322	0.000916319	0.00110848	0.00208391	0.000545082	0.00250263	0.00451732	0.00454846	0.00168922	0.00249346	0.000382177	0.00169334	0.00100243	0.00245465	0.000505392	0.00173165	0.00227098	0.00810797	0.000404891	0.00299898	0.00114966	0.00114049	0.00457968	0.00114049	0.00539822	0.000841603	0.000297885	0.000368573	0.00071943	0.000516525	0.0136883	0.00105501	0.000395344	0.00311524	0	0.00191089	0.00115162	0.00114391	0.00403337	0.000971129
273068	0.000398713	0.000229522	0.00237905	0.000395344	0.00240356	0.00815826	0.0048274	0.00520717	0.00475032	0.00112358	0.0020383	0.000602198	0.00031607	0.0048274	0.000561659	0.00211711	0.000199378	0.00149466	0.000379879	0.000488577	8.60337e-05	0	6.80924e-05	0.00094716	0.0014588	0.000613963	0.0014588	0.00114047	0.000860608	0.000476364	0.000446316	0.000495508	0.00159035	0.00232202	0.00243983	0.00962729	0.00161904	0	0.00309904	0.000709061	0.00128524	0	0.00149391	0.000749133	0.00157787	0.00307734	0.00108724	0	0.00289719
264203	0.000369049	0.000924303	0.00332256	0.000355727	0.00110848	0.000262839	0.000229522	0.000399505	0.000675691	0.0016124	0.00105501	0.000501173	0	0.00332256	0.00403337	0.00501748	0.000516525	0	0.0078131	0.00200678	0.000924303	0.00110848	0.00213204	0.00159035	0.00254279	0.0011169	0.00136929	0.00254279	8.49566e-05	0.00371411	0.000912669	0.00296199	0.00149466	0.00392103	0.000781105	0	0.000916319	0.00209549	0.000823794	0	0.00036067	0.00081336	0.0010295	0.00311839	0.000288399	0.00063195	0.00159812	0.00149053	0.000297764
182082	0.00184424	0.00673973	0.00165243	0.00530517	0.0017236	0.00232202	0.0011425	0.000478193	0.00131014	0.00029985	0.00110071	0.000401023	0.00238868	0.000976986	0.00100294	0.00170327	0.000549553	0.00063195	0.000904972	0.000209027	0.000762948	0.00159589	0.000182808	0.00114966	0.0102657	0.0143747	0.0154927	0.00103179	0.00325021	0.000496531	0.000386883	0.00539822	0.00086644	0.000737209	0	0.00133548	0.000456009	0.000947175	0.000671368	0.00125245	0.00222553	0.00114966	0.000883904	0.000399505	0.000587302	0.00150907	0.00523408	0.00208034	0.00123339
221988	0.00241805	0.0141741	0	0.00153965	0.000262839	0.000778051	7.35791e-05	7.35791e-05	0.00258601	0.0043427	0.000947175	0.000288399	0.00174972	0.0106798	0.000761272	0.000225828	0.00226887	0.000186594	0.00153965	0.000397192	0	0	0.00114047	0.000977364	0.00038039	0.00110848	0.0136883	0.000976986	0.00183314	0.000505392	0.000532961	0.000395344	0.000368573	0.000532961	0.00383403	0.00129076	0.000883904	0.000401399	0.00169334	0.00168922	0.00100243	0.00129076	0.000924303	0.000807646	0.00523408	0.000723323	0.0036224	0.00332256	0.000490643
235279	0.00254657	0.00136041	0.00349823	0.000241697	0.00127132	0.00516068	0.00094716	0.00110848	0.000123792	0.000214402	0.00161904	0.00289719	0.000925088	0.00037957	0.000297885	0.00033506	0	0.00269315	0.00560247	0.00272089	8.49566e-05	0.000512057	0.000513579	0.0106798	0.00148422	0.0141741	0.00114765	0.000182808	0.00125245	0.0038037	0.00532728	0.000516525	0	0.00272873	0.000386883	0.00201476	0.00161429	0.00159812	0.000912669	0.00162328	0.000183709	0.000824168	0.00148883	0.000843437	0.00371411	0.00146341	0.00353018	0.00183314	0.00037957
167539	0.00090442	0.000297764	0.00108724	0.00113042	0.000397192	0.00435743	0.00326322	0.00015248	0.00202754	0.00086644	0.000167789	0.00389434	0.00257952	0.00113947	0.00523408	0.00149391	0.000123792	0.00121929	0.000192816	0.000186594	0.00171338	0.00372421	0.00380437	0.00142949	0.00136041	0.00109954	0.00371411	0.00125715	0.000723323	0.00129076	0.000505392	0.00115162	0.00387878	0	0.00232352	0.00122726	0	0.00180918	0.00108132	0.000348285	0.000176131	0.00144707	0.0036224	0.0106798	0.00090442	0.00174972	0.00289719	0	0.00309904
243231	0.00121929	0.00243983	0.00226358	0.000446316	0.00532728	0.00100294	0.00171338	0.000123792	0.00137189	0.00169334	0	0.00128524	0.001387	0.00379733	0.000512057	0.00284831	0.000280725	0.000925088	0.00114966	0.00110071	0.00136056	0.00185126	0.00137189	0.00100294	0.000353292	0.000921081	0.00168922	0.00237905	0.000602198	0.00470157	0.000737209	0.00261607	0.000230674	0.00394116	0.00425399	0.00535369	0.00133499	0.00170449	0.000165815	0.000496531	0.0020302	0.000302028	0.00530517	0.00389434	0.00341694	0.000131585	0.00122726	0.00114049	0.00673973
243275	0.000496531	0.000191812	0.00127647	0.00159812	0.000888916	0	0.00121929	0.000925088	0	0.00240356	0.000131585	0.00140612	0.000237457	0.0009413	0.0078131	0.00160314	0.00871335	0.000644515	0.00105501	0.00128524	0.000478193	0	0.000775432	0.000592582	0.00151688	0.00121929	0.000807646	0.00496172	0.00216234	0.0154927	0.00038039	0.000761275	0.000638703	0.00136041	0.0038037	0.000904968	0.00392103	0.000761275	0.0043427	0.00169593	0.000709061	0.00115162	6.80924e-05	0.000424587	0.000976986	0.000458195	0.000199529	0.00651187	0
265311	0	0.000581669	0.00136929	0.000404891	0.00259573	0.000182808	0.000872862	0.00208034	0.000302028	0.00151688	0.00250263	0.000214402	0.00232051	0.00114047	0.000182808	0.0039575	0.000368573	0.00105501	0.00114765	0.00148422	0.00287938	0.00350582	0.00171338	0.00962729	0.000549553	0.00146341	0.000709061	0.00539822	0.00171338	0.00159812	0.000404891	0.00520717	0.00560247	0.000762752	0.00651187	0.00299898	0.00520717	0.00102443	0.00305022	0.0106798	0	0.00406981	0.00201476	0.000401023	0.000613963	0.000872862	0.00114047	0.000778051	0.000671368
243233	0.00180531	0.00184424	0.00529544	0.00415788	0.00185126	0.00238308	0.00529544	0.00530517	0.00211632	0.00149391	0.0078131	0	0	0.00208034	0.000581669	0.000355727	0.00371411	0.00201476	0.00150013	0.000741047	0.00332256	0.000183709	0.000204489	0.00180918	0.00457968	0.00530517	0.00379733	0.00110848	0.00174657	0.00270756	0.000992743	0.000437805	0.00406981	0.000851855	0.00433072	0.000237457	0.000909546	0.0004978	0.00150013	0.000761272	0.00211632	0.000397192	0.00275815	0.00064199	0.00185126	0.00470157	0.00261607	0.00272802	0.00179571
267748	0.00270756	0.00307734	0.00136056	0.00292183	0.000396321	0.000900078	0.00227098	0.00353669	0.00272089	0.00305022	0.0011425	0	0.000807063	0.00195935	0.00191888	0.000723323	0.00129076	0.000230674	0.00137189	0.0017159	0.00298603	0.00530517	0.00256116	0.00471588	0.00262423	0.00265758	4.20328e-05	0.00123713	0.000644515	0.00250263	0.00256116	0.00232202	0.00417951	0.000157218	0.00257952	0.00114049	0.00257952	0.000899959	0.00107087	0.00136041	0.0004978	0.00380437	0.00162328	0.00307734	0.00262423	0.000204489	0.000851855	0.00322983	0.000186594
292805	0.000956525	0.000921081	0	0.000638703	0.00037957	0.000851855	0.00229365	0.000396321	0.00371411	0.000297764	0.00299898	0.00102059	0.000392851	0.0011425	0.00113042	0.0038037	0.000382177	0.0020383	0.000916319	0.00692759	0.00353669	0.000686832	0.0011425	0.000762752	0.00232202	0.000904968	0.000919602	0	0	0.00379733	0.00208034	0.000778051	0.00397863	0.00100271	0.00122726	0.000184653	0.000813543	0.000851855	0.0010295	0.00332256	0.00285125	0.00123339	0.000963208	0.000466428	0.000612565	0.00520544	0.000694302	0.00133499	0.0143747
283942	0.00363695	0.00161904	0.000775432	0.00113947	0.00107544	0.000613963	0.000644515	0.00245006	0.00165243	0.000921058	0.000396321	0.00168058	0.0035349	0.00136929	0.00243983	0	0.00114966	0.00031607	0.000395344	0	0.00245006	0.000694302	0.000561659	0.000860608	0.000985401	0.00084397	0.00337144	0.00673973	0.00114391	0.000921058	0.00227098	0.00159035	0.00673973	0	0.000501173	0.000822568	0.00113042	0.00184424	0.00211711	0.000241697	0.00136056	0.00178969	0.000916319	0.00097234	0.00269315	0	0.00337144	0.0038134	0.00149028
228410	0	0.00260807	0.00394116	0.00346347	0.000302028	0.00136929	0.0038037	0.000412119	0.00205996	0.00071943	0.00159589	0.000490643	0	0.000369049	0.00398664	0.000916023	0.000369049	0.000899959	0.000241697	0.00125715	0.00102443	0.00114391	0.00140973	0	0.00284831	0.00815826	0.0020302	0.00112356	0.00153965	0.000397192	0.00226887	0.00149053	0.0020302	0.000398713	0.00133548	0.00172164	0.00083392	0.00161429	0.000157218	0.00153965	0.00148422	0.000761275	0.0016124	0.000437805	0.000262839	0.0014588	0.00309904	0.000195378	0.000361269
393595	0.000289243	0.00454846	0.00159035	0.00159035	0.00036067	0.00179571	0.00435743	0.000348285	0.00270756	0.00161429	0.000883904	0.00285125	0.00142949	0.001971	0.00163416	0.00962729	0.00800602	0.000807063	0.00227098	0.000184653	0.000761275	0.000532961	0.00122726	0.00185473	0.00144707	0.00372527	0	0.00530517	0.00425399	0.0016124	0.00177907	0.000378922	0.00108724	0.000977364	0.00140973	0.00377527	0.00380437	0.000883904	0.00156012	0	0.00142949	0.00322983	0.0017236	0.00418405	0	0.00289719	8.13659e-05	0.00141074	0.00397863
292459	0.00227098	0.00136056	0.000658766	0.00160109	0.000401827	0.000841603	0.000214402	0.00454846	0.0009413	0.000183709	0	0.00179571	0.00254874	0	0.0014588	0	0	0.000369049	0.00157787	0.00183314	0.00242786	0.00380437	0.001971	0.00161904	0.00186788	0.00149053	0.00114391	0.00107544	0.000176131	0.00398664	0	0.000658766	0.000228075	0.000229522	0.0004195	0.00170449	0.000899959	0.00800602	0.00185126	0.0004195	0.000888916	0.0014588	0.000183709	0.000671368	0.00114047	0.00496172	0.000167789	0.0016116	0.000916319
342108	0	0.0020842	0.00201235	0.000963208	0.00415788	0.0004195	0.00241805	0.000904968	0.0038134	0.00467406	0	0.00219343	0.000508399	0	0.000899959	0.00270756	0.00104141	0.000345092	0.00037957	0.000230674	0.00452114	0.000602198	0.000209027	0.00179571	0.00452114	0.00298603	0	0.00651187	0.00162328	0.000580121	0.00285125	0.00160997	0.00106912	0.000613963	0.00387878	0.000656538	0.00127132	0.000488577	0.00128368	0.000379879	0.00086644	0.000532334	4.20328e-05	0	0.00501748	0.000280725	0.000638703	0.000904972	0.00260807
334380	0.000900078	0.00114391	0.00129076	0.00110789	0.00530517	0.000501173	0.0020302	0.00202754	0.00170327	0.00417951	0.00501748	0.000807063	0.0043427	0.00136041	0.00363695	0.00211853	0.00296199	0.000424587	0.000924303	0.00232352	0.00232202	0.00106912	0.000823794	0.00141074	0.000900078	0.00335778	0	0.00081336	0.000807063	0.00529544	0.00322983	0.00962729	0.00230335	0.000144888	0.00129076	0.000199378	0.00434508	0.000368573	0.000761275	0.000400583	0.00108132	0	0.000992743	0.00048494	0.00322983	0.00104141	0.00168922	0.00346022	0.0141741
379066	0.00501748	0.000204489	0.000723323	0.00309904	0.00284831	0.000823794	0.00350582	0.00372421	0.00218144	0.00128524	0.000185016	0	0.00346022	0.000921058	0.000392851	0.00294128	0.000532961	0.000329949	0.000382177	0.000395344	0.0036224	0.00311839	0.000741047	0.000192816	0	0.0102657	0.000401023	0.000587302	0.00232051	0.000289243	0.000225828	0.000512057	6.80924e-05	0.000916319	0.00475032	0.00100271	0.00106912	0.000192816	0.0048274	0.00090442	0.000209027	0.000749133	0.000378922	0.000872862	0.000904968	0	0	0.00102443	0.000495508
412965	0.00145851	0.001387	0	0.000985401	0.00285125	0.000144888	0.00133548	0.00299898	0.00287938	0.0136883	0	0.00155568	0	0.00171338	0.00325021	0.00232051	0.0036224	0.00353018	0.00467406	0.00433072	0.00106716	0.00109724	0.000999013	0	0.00325021	0.00170449	0.000400583	0.00250263	0.000505392	0.00962729	0.000762948	0.000490643	0.00149053	0.000762948	0.00262423	0.00520544	0.0102657	0.00679927	0.00084397	0.000101596	0.000762752	0.00036067	0.000592582	0.00100452	0.00249346	0	0.000183709	0.000762752	0.00110848
431947	0.00425399	0	0.000131585	0.00048494	0.00372421	0.000888916	0.000807646	0.000288399	0.00210698	0	0.00086644	0.00170327	0	0.00245006	0.00520717	0.00372421	0.000723323	0.00475032	0.0016124	0.00353018	0.00245465	0.00133499	0.00109724	0.00321339	0.00087546	0.00170327	0.00418405	0.00238308	0.00170327	0.00261607	0.00064199	0.000361269	0.00103179	0.000904972	0.00148422	0.000318766	0.00272089	0	0.000549553	0.000778051	0.0043427	0.00037957	0.000490619	0.00129076	0.00161904	0.00083392	0.000501173	0.00155568	0.00015248
438753	9.92424e-05	0.00168922	0.00435743	0.0043427	0.00417951	0.000992743	0.000851855	0.000709061	0.00214045	0.00395206	0.000490643	0	0.00307734	0.000195378	0.00201476	0.00136929	0.00171338	0.000437805	0.000329949	0.00371411	0.000318766	0.00226887	0.00110071	0.00172164	0.000921081	0.00673973	0.00272802	0.000364147	0	0.000280725	0.00254657	0.00250263	0.000807063	0.000378922	0.000458195	0.000345092	0.000341447	0.00165243	8.49566e-05	0.00097234	0.00168922	0.00172083	0.00250263	0.00227672	0.00127647	0.000694302	4.20328e-05	0.00309904	0.00200678
455632	0.000709061	0.000912669	0.00208391	0.000101596	0.00337144	0.000228075	0.000209027	0.000778051	0.00425399	0.000658766	0.000199529	0.0020842	0.000186594	0.00349823	0.000686832	0.00173165	0.00110789	0.00452114	0.00144153	8.13659e-05	0.000904972	0.00102059	0.00457968	0.00250287	0.00211632	0.0052211	0.00312332	0.00350582	0.000192816	0	0	0.00237905	0.00161773	0.00109954	0.00299898	0.000185016	0.000532334	0	0.00114047	0	6.80924e-05	0.00053298	0.00171338	0.00346022	0.000657528	0.000516525	0.00218144	0.000446316	0.00210698
272558	0.00651187	0.00161773	0.00444493	0.00106272	0.00596957	0.00106912	0	0.00240356	0.000813543	0.000860608	0.000399505	0.000382177	0.0039575	0.0109754	0.0035663	0.00180918	0.00353669	0.000214402	0.00170449	0	0.00165243	0.000656538	0	0.00105501	0.000369049	0.0038037	0.00114047	0.00168058	0.000214402	0.0020302	0.000976986	0.000345092	0.000513579	0.00516068	0.00114391	0.000694302	0.00332256	0.00015248	4.20328e-05	0.000228075	0.00169334	0.00337144	0.00084397	0.000762948	0.000237457	0.00141074	0.000302028	0.00059263	0.0035663
272633	0.0020383	0.00137189	0.0052211	0.00105501	0	0.00311524	0.00800602	0.000549553	0.00232051	0.00389414	0.0039575	0.00353669	0.00815826	0.00254874	0.00326322	0.000883904	0.00112358	0.00183314	0.000581669	0.00149053	0.000241697	0.00322983	0.00132636	0.00269315	0.00241608	0.00141074	0.000513579	0.00100294	0.00233301	0.00298603	0.000709061	0.000241697	0.000694302	0.00284423	0.00238308	0.000977364	0.00173165	0.00029985	0.00165243	0.00227098	0.00132636	0.00157787	0.00284423	0.00136056	0.000458195	0.00140612	0	0.00269315	0.00226887
221109	0.00403337	0.00174972	0.000386883	0.000822568	8.13659e-05	0.00140973	0.0017236	0.00270756	0.00334492	0.00309904	0.00262423	0.00122726	0.00114966	0.00074514	0.000549553	0.00103179	0.0106798	0.00560247	0.00218144	0.00081979	0	0.000368573	0.0017159	4.20328e-05	0.00242786	0.00363695	0.00106716	0.000341447	0.000414141	0.000992743	0.00125245	0.000919602	0.00311524	0.0011169	0.00112358	0.00403337	0.00146341	0.00121929	0.0141741	0.00305022	0.00349823	0.00084397	0.00128368	0.00452114	0.00081979	0.00117086	0.0043838	0.00218144	0.000656538
197221	0.00097234	0.000396321	0.000396321	0.000397192	0.000437805	0.00231834	0.00815826	0.00539822	0.00539822	0.000361269	0.000675691	0.000558603	0.00332331	0.00454846	0.000321453	0.000404891	0.00418405	0.000602198	0.00201235	0.000587302	0	0.00168922	0.000675691	0.000209027	0	0.000505392	0.0043838	0	0.00332109	0.00144153	0.0106798	0.0039575	0.0034846	0.00210698	0.00242786	0.00100294	0.00108132	0.000302028	0.00106716	0	0.000297764	0.00346347	0.000398713	0.00249346	0.000532334	0.00392103	0.00141074	0.000925088	0.00214045
251221	0.000183709	0.000341447	0.00186788	0.00114049	0.00137189	0.00165243	0.00451732	0.00275815	0	0	0.00311524	0.00417951	0.00395206	0	0.00433072	0.00083392	0.00184424	0.00287938	0.00223664	0.000228075	0.000176131	0.00156012	0	0.00294128	0.0004978	0.000341447	0.000262839	0.00265758	0.00157787	0.000466428	0.00103179	0.000749133	0.00183314	0.000297764	0.00520717	0.00214045	0.000612565	0.000184653	0.000587302	0.00125715	0.00245006	0.00383403	0.000297764	0.00346347	0.00129076	0.000883904	0.000992743	0.00084397	0.00284831
264201	0.0017159	0.0011425	0.00307734	0	0	0.00520544	0.00200678	0.00325021	0.0102657	0.000157218	0.00201476	0.000516525	0.00191089	0.000501173	0.000476364	0.00219343	0	0.00115162	0.00260807	0.000992743	0.001971	0.00651187	0.00123713	0.00262423	0.000424587	0.000297764	0.00417951	0.00334492	0.00136056	0	0	0.00191089	0.00132636	0.000396321	0.00195935	0.00102059	0.00211711	0.00353018	0.00451732	0.000302028	0	0.000657528	0.000214402	0.00169334	0.000779811	0.00131014	0.00104141	0.00108132	0.00081336
291272	0.000558603	0.00100243	0.00195935	0.00306146	0.00211632	0.00241608	0.000775432	0	0.000657528	0.0102657	0.00245465	0.000297764	0.00372421	0.00305022	0.000495508	0.00262423	0	0.000184653	0.00179571	0.00179571	0.00496172	0.00520717	0.000831857	0.00106912	0.000302028	0.000762948	0.000230674	0.000131585	0.00103179	0.00081336	0.00161773	0	0.0109754	0.0035349	0.000101596	0	0.00137189	0.000199378	0.000321453	0.00055087	0.00679927	0.000364147	0	0.000165815	0.000558603	0.00128524	0.000214402	0.00161773	0.000386883
259536	0.00064199	0.000587302	0.00155568	0.00243983	0.000778051	0.00113947	0.00245465	0	0.00233301	0.0020842	0.00272089	0.000280725	0.00311839	0.000379879	0.00055087	0.000977364	0.00185126	0.00241608	0.000671368	0.000501173	0.000345092	0.000186594	0.000709061	0.00275815	0.00107087	0.000860608	0.00211853	0.000353292	0.00539822	0.00038039	0.00081979	8.13659e-05	0.000737209	0.000675691	0.000925088	0.000553335	0.000414141	0.00298603	0.000318766	0.00425399	0.000919602	0.00090442	0.00169593	0.00086644	0.00254874	0.00100452	0.00169334	0.000505392	0.00148883
167879	0.0036224	0.00100294	0.00106272	0.000157218	0.000496531	0	0.000302028	0.00311524	0.00172164	0.000329949	0	0.0078131	0.00081336	0.000638703	0.0010295	0.00161904	0.000508399	0.00275815	0.00516068	0.00871335	0.000288399	0	0.000392851	0.00136929	0.000813543	0.00124136	0.00227098	0.000912669	0.00434508	0.000644515	0.00201476	0.0157825	0.0017236	0.000549553	0.000412119	0.000545082	0.000382177	0.00535369	0.00332256	0.00321339	0.00258601	0.00335778	0.00145851	0.000478193	0.000280725	0.00532728	0.00109954	0.000348285	0.00174657
335992	0.000157218	0.000369049	0.00124136	0.0011425	0.0036224	0.000963208	0.00128368	0.00141074	0.00174657	0.00332109	0	0.000644515	0.00185473	0.000424587	0	0.00163416	0.0136883	0.00100243	0.000495508	0.00097234	0.00114049	0.00036067	0.00272802	0.00037957	0.00243983	0.0017236	0	0.00200678	0.00133548	0.00433072	0.00871335	0.000446316	0.00197306	0.00245465	0.000612565	0.000860608	0.000860608	0.000185867	0.00470157	0.00174657	0.000401399	0.00452114	0.00160997	0.000353292	0.00110789	0.000947175	0.00128524	0.000368573	0.00535369
319225	0.00379733	0.00161429	0.0078131	0.0007573	0.00387878	0.000580121	0.00309904	0	0.000230674	0.00232202	0.00094716	0.00496172	0.00341694	0.00392103	0.00180918	0.00475032	0.00232352	0.00205996	0.00471588	0.00100452	0.000424587	0.00123713	0.00341694	0.000229522	0.00059263	0.00191888	0.00209549	0.000490643	0.00048494	0.00158948	0.000437805	0.00815826	0.00133548	0.000999013	0.000364147	0.00210698	0.00871335	0.000813543	0.0036224	0.00254657	0.00160997	0.00029985	0.00170327	0.00214045	0.00285125	0.0136883	0.000400583	0.00596957	0
269484	0.00211711	0.000977364	0.000860608	0.00372421	0	0.000214402	0.000329949	0.00102443	0.0020383	0.00245465	0.0043427	0.00036067	0.000404891	0.000686832	0.00123339	0.00516068	0.000985401	0.00090442	0.0052211	0	0	0.000165815	0.00237905	0.00106716	0.00191089	0.00259573	0.000382177	0.000199529	0.0007573	6.80924e-05	0.00523408	0.000131585	0.000185016	0.000495508	0.000225828	0.00389434	0.00299898	0.000234141	0.00231834	0.00395206	0.000195378	0.00108724	0.00241805	0.00434508	0.000302028	0.00094716	0.00201235	0.000587302	0.00679927
207559	0.000971129	0.00205996	0.00254591	0.00115162	0.00332109	0.00168922	8.13659e-05	0.00222553	0.00560247	0.000280725	0.00109954	0.00380437	0.000657528	0.000656538	0.000992743	0.00117086	0.000823794	0.0020302	0.0038134	0.00520717	0.00395206	0.00325021	0.00159589	0.00169593	0.00114047	0.00353018	0.00144707	0.000228075	8.60337e-05	0.00144707	0.000592582	0.000916319	0.00237905	0.000775432	0.00245465	0.00269315	0.000437805	0.00185126	0.0020302	0.00102443	0.000437805	0.000971129	0.00254279	0.0007573	0.00063195	7.35791e-05	0.00071943	0.00241608	0.00232352
246197	0.00272089	0.00250263	0.0036224	0.000823794	0.00395206	0.000985401	0.00560247	0.00105501	0.000131585	0.00254657	0.000184653	0.00451732	0.000191812	0.00177907	0.00110071	0.000947175	0.00113042	0.00087546	0.000613963	0.000399505	0.000775432	0.000581669	0.00254874	0.000144888	0.00109724	0.000558603	0.00375516	0.00241608	0.00312332	0.000909546	0.0011169	0.00159589	0.000386883	0.000741047	0.00211711	0.000289243	6.80924e-05	0.00471588	0.00321339	0.00149466	0.00332109	0.00679927	0.00112358	0.0017236	0.00254279	0.000644515	0.00232796	0.0143747	0.00114391
323098	0.00227672	0.00254874	0.000199529	0.00159589	0	0.00074514	0.00128524	0.00272089	0	0.00125715	0.000191812	0.00375516	0.00673973	0.000694302	0	0.000185016	0.000999013	0.00114047	0.00104141	0.000297885	0.00151688	0.000516525	0.00149466	0.000872862	0.00112358	0.0106798	0.000131585	0.00311524	0.000490643	0	0	0.000553335	0.00237251	0.00389434	0	0.000781105	0.00262423	0.0035349	0.00205996	0.000182808	0.00232051	0.000262839	0.00132636	0.00071943	0.00230335	0.00523408	0.00110071	0	0
340047	0.00142949	0.00197306	0.00311524	0.00136041	0	0.00151688	0.000345092	0.00149466	0.00245006	0.00377527	0.00326322	0.000230674	0.000532961	0.000230674	0.000671368	0.000280725	0.000657528	0.00219343	0.00389414	0.000195378	0.00152752	0.00144707	0.00800602	0.00146341	0.000400583	0.00155568	0.0017159	0.00269315	0.00240356	0.000723323	0	0.000694302	0.0017159	0.000925088	0.00029985	0.00100243	0.000501173	0.0036224	0.000364147	0.0011425	0.0106798	0.00250287	0.00272089	0.00216234	0.00389414	0.00081336	0.00124136	0.000737209	0
246194	0.0038037	0.00129076	0.000762948	0.0109754	0.000495508	0.00147187	0.000686832	0.00229365	0.00108132	0.0004978	0.00232051	0.00254591	0.00113042	0.00311524	0.00237251	0.000971129	0.000185867	0.000386883	0.000186594	0	0.000925088	0.000191812	0.000900078	0.00452114	0.00363695	0	0.001387	0.00363695	0.000831857	0.0136883	0.000671368	0.00332331	0.00457968	0.00149053	0.00260807	0.00523408	0.00107544	0.000592582	0.000971129	0.00560247	0.00243983	0.00425399	0	0	0.000545082	0.000401023	0.000841603	0.00471588	0.00201235
338963	0.000505392	0.00237251	0.000446316	0.000297885	0.000501173	0.000921058	0.00168058	0.00337144	0.00305022	0.00170327	0.000532961	0.000508399	0.000185867	0.000977364	0.00172083	0.00071943	0.00810797	0.0009413	0.000401023	0.000101596	0.00384323	0.00467406	0.000368573	0.00125715	0.000807063	8.49566e-05	0.00227672	0.000348285	0.000369049	0.00232202	0.000916319	0.00673973	0.000762752	0.00262423	0.00309904	8.49566e-05	0.00170449	0.000916319	0.00810797	0.000185867	0.00144153	0.00102059	0.000167789	0.00114765	0.00106272	0.000341447	0.000741047	0.000709061	0.00136056
326298	0.000466428	0.00433072	0.00140612	0.00163416	0.00389414	0.0034846	0.00237905	0.00392103	0.00122726	0.00115162	0.00305022	0.00159812	0.000401023	0.00800602	0.0004978	0.00457968	0.00148422	0.000532961	0.00142949	0.00159812	0.00109724	0.00321339	0.00133499	0.000516525	0.000761275	0.00185473	0.000379879	0.00227098	0.00107544	0.000971129	0	0.00232051	0.000192816	0.000329949	0.000290754	0.0154927	0.00055087	0.000364147	0.00467406	0.00200678	0.000508399	0.00125715	0.000379879	0.00258601	0.000412119	0.000985401	7.35791e-05	0.00214045	0.00201476
349521	0.00394116	0.00208034	0.000919602	0.00227672	0.00174657	0.000553335	0.0004978	0.00162328	0.00114765	0.00457968	0.000321453	0.00214045	0.000458195	0	0.00106912	0.00114765	0.000581669	0.0011425	0.000165815	0.00241805	0.000185016	0.000401023	0.00083392	0.0020383	0.000288399	0.00142949	0.000401827	0.000234141	0.000883904	0.00596957	0.000822568	0.000369049	0.00256116	0.000414141	0.00087546	0.00113042	0.00191888	0.00104141	0.000458195	0.0004978	0.0078131	0.000558603	0.00178969	0.000288399	0.00100271	0.000904972	0.0154927	0.000977364	0
228405	0.0106798	0.00321339	0.000912669	0.00232202	0.000749133	0.00229365	0.00106716	0.000355727	0.00149053	0.000904968	0.0154927	0.0017236	0.000860608	0.000807646	0.000234141	0.00089038	0.00210698	0.00211853	0.000741047	0.000183709	0.0043838	0.000229522	0.00197306	0.000355727	0.00132636	0.00596957	0.00395206	0.00371411	0.000488577	0.000191812	0.000458195	0.00237251	0.001971	0.0004978	0.000694302	0.00209549	0.00172083	0.00129076	0.00160997	0	0.00298603	0.00149028	0.000204489	0.000860608	0.00292183	0.000671368	0.00226887	0.000807646	0.00143701
222891	0.00262423	0.00084397	0.00084397	0.00158948	0.00326322	0.000822568	0.000228075	0.000401399	0.00311839	0.00144153	0.00444493	0.00254279	0.00800602	0.00425399	0.000985401	0.000513579	0.00105501	0.00258601	0.00332331	0.000658766	7.35791e-05	0.000378922	0.000781105	0.00155568	0.00100271	0.000921058	0.000508399	0.000262839	0.00071943	0.00113947	0.00170449	0.00435743	0.000883904	0.000209027	0	0.000401399	0.00171338	0.000348285	0.00387878	0.000762948	0.00218144	0.00265758	0.00287938	0.0143747	0.00394116	0.000921058	0.0017159	0.00151447	0.000709061
106370	0.00133499	0.00147187	0	0.000513579	0.000361269	0.000237457	0.00240356	0.00048494	0.00651187	0.000592582	0.00389434	0.00121929	0.00299898	0.00036067	0.000807646	0.00048494	0.00211711	0	0.00162328	0.000297764	0.000199529	0.000823794	0.000123792	0.00209549	9.92424e-05	0.0004195	0.000580121	0.000280725	0.000368573	0.000341447	0.000612565	0.00086644	0.000241697	0.000488577	0.00137189	0.000831857	0	0.000602198	0.000824168	0	0.00147187	0.00110789	0.000587302	0.00173165	0.000899959	0.000398713	0.000230674	0.00161904	0.000229522
56780	0.00123339	0.00169593	0.00284423	0.001387	0.00363695	0.00161429	0	0.00389434	0.00213204	0.000401023	0.00223664	0.000823794	0.00114047	0.000671368	0.00387878	0.000228075	0.00337144	0.00128368	0.00102443	0.000476364	0.00392103	0.000841603	0.000807063	0.00238868	0.000671368	0.000446316	0.000916319	0.000290754	0.00159035	0.000761272	0.00270756	0.00132636	0.0154927	0.000400583	0.000999013	0.00160109	0.00140973	0.00160109	0.00147187	0.000399505	0.00124136	0.00140973	0.00292183	0.00332331	0.000553335	0	0.00380437	0.000657528	0.000476364
203122	0.00516068	0.000230674	0.00535369	0.0039575	0.00131014	0	0.00475032	0.00106716	0.00289719	0	0.00270756	0.000195378	0.00238308	0.00417951	0.00158948	0.000912669	0.00306146	0.00415788	0.00110789	0	0.00523408	0.000831857	0.000813543	0	0	0.000379879	0.000353292	0.00048494	0.000131585	0.00434508	0.00200678	0.000101596	0.000195378	0.00254657	0.00180918	0.00270756	0.00389414	0.000176131	0.00137189	0.00108724	0	0.00122726	0.000184653	0.000280725	0.00415788	0.000779811	0.000561659	0.0039575	0
265072	0.00161429	0.000466428	0.000398713	0.000709061	0.000656538	0.0011169	0.0143747	0.00332256	0.00153965	0.000341447	0.000904968	0.0109754	0.00100243	0	0.000185016	0.000412119	0.00169334	0.00242786	0.00097234	0.00241608	0.00222553	0	0	0.00174657	0.00529544	0.000977364	0.00156012	0.00160109	0.000225828	0.000851855	0.00372421	0.00094716	0.000458195	0.00123713	0.00160997	0	0.00383403	0.000963208	0.00110071	0	0.00389434	0.00523408	0.000185867	0.000321453	0.00346347	0	0.000658766	0.000184653	0.00238868
318161	0.000195378	0.0136883	0.00232202	0.00160997	0.000971129	0.00272802	0	0.00467406	0.00107544	0.000395344	0.000395344	0.0036224	0.000234141	0.00387878	0.00222814	0.00037957	0.00254874	0.00218144	0.00123339	0.00384323	0.00172083	0.000723323	0.00275815	0	0.00015248	0.00177907	0.00226358	0.0020302	0.000424587	0.00395206	0	0.00141074	0.00160314	0.000456009	0.0052211	0.00334492	0	0.00144153	0.00218144	0.000813543	0.00100294	0.00124136	0.000909546	0.00371411	0.0036224	0.00395206	0.00398664	0	0.00109954
204669	0.00202754	0.000807646	8.13659e-05	0.00208034	0.00258601	0.000183709	0.00129076	0.00418405	0.00434508	0	0.00100271	0.00143701	0.000985401	0.0017159	0.00104141	0.000709061	0.00185473	0.0035663	0.00122726	0.00397863	0.00372527	0.000400583	0.00033506	0.000709061	0.00142949	0.00151688	0.000446316	0.000778051	0.00353018	0.00454846	0.000916023	0.000414141	0.00148422	0.000800688	0.00284831	0.00800602	0.00201235	8.49566e-05	0.00114966	0.00172083	0	0.000800688	0.00201235	0.000234141	0.0011425	0.0017159	0.00241805	0.00186788	0.000214402
269798	0.000490619	0.000762752	0.00150013	0.00140612	0.00033506	0.000348285	0.0010295	0.0052211	0.00173165	0.0009413	0.00191888	0.00031607	0.0078131	0.00140612	0.000516525	0.000656538	0	0.000694302	0.00241805	0.000778051	0.000297764	0.00326322	0.00375516	0.000900078	0	0	0.00145851	0.00962729	0.00673973	0	0.00180918	0.00102059	0	0.0009413	0.00451732	0.00496172	0.000466428	0	0.000831857	0.000353292	0.00053298	0.000101596	0.000209027	0.000925088	0.00810797	0.00417951	0.00270756	0.000749133	0.00349823
266117	0.00306146	0.000888916	0.000478193	0.000501173	0.00156012	0.000176131	0.00389414	0.00160997	0.00161429	0.00142949	0.00241805	0.00112356	0.000501173	0.0034846	0.000478193	0.00213204	0.00064199	0.00170327	0	0.000638703	0.000841603	0.000414141	0.00433072	0.000183709	0.00090442	0.00100452	0	0.00260807	0.00127647	0	0.000824168	0.00160314	0.000909546	0.00150013	0.00161773	0.000762752	0.00174657	0.00218144	0	0.00202754	0.000976986	0.000561659	0.00208034	0.00397863	0.00114966	0.00129076	0.00346347	0.00387878	0.00530517
278197	0.000401827	0.000532961	0.00406981	0	0	0.00033506	0.000675691	0.0141741	0.00105501	0.000899959	0	0.00815826	0.00115162	0.00222553	0.0034846	0.00195935	0.00272802	0.00233301	0.00222553	0.0036224	0.00398664	0.00403337	8.49566e-05	0.000401023	0.00180531	0.000501173	0.00475032	0.00102059	0.00197306	0.000101596	0.000466428	0.00334492	0.00112356	0.00249346	0.00178969	0.000341447	0.000513579	0.00087546	0.00272802	0.000921058	0.00071943	0.000872862	0.00153965	0.000355727	0.000963208	0.00102443	0.000843437	0.000761272	0.00112358
318167	0.00380437	0.00962729	0.00108132	0	0.00520717	0.00109724	0	0.00375516	0.00149391	0.00306146	0.000956525	0.00108724	0.00168058	0.00238308	0.00810797	0.00261607	0.00275815	0.00100452	0	0.00346022	0.000916319	0.000977364	0.00161773	0.000191812	0.000580121	0	0.00332109	0.00161773	0.000182808	0.000404891	0.00237251	0.00036067	0.00172083	0.00186788	0.00177907	0	0.00148883	0.00125715	0.00222814	0.00147187	0.00397863	0.000225828	0.00185126	0.00403337	0.00036067	0	0.000553335	0.000229522	0.000392851
335541	0.00417951	0.00596957	0.00425399	0.00226358	0.00380437	0.0157825	0	0.00163416	0.00169593	0.000656538	0.000657528	0.000843437	0.000899959	0.00467406	0.00059263	0.00395206	0.00208034	0.00372421	0.00169334	0.00150907	0.00121929	0.000778051	0.000184653	0.00532728	0.00163416	0	0	0.00245465	0.00142949	0	0.000532334	0.00383403	0	0.00129076	0.000513579	0.00434508	0.000490619	0	0.00242786	0.00104141	0.000925088	0	0.00322983	0.00180918	0.000800688	0.0038037	0.00033506	0.000723323	0.0154927
187272	0.000501173	0.0039575	0.00397863	0.00191089	0.00115162	0.00434508	0.00341694	0.000157218	0.00110071	0.00335778	0.0141741	0.00117086	0.000157218	0.000495508	0	0	0.000167789	0.000909546	0.00335778	0.000516525	0.000807646	0.00435743	0.00596957	0.000813543	0.0136883	0.00201476	0.00392103	0.000297885	0.000401399	0.00180918	0.00394116	0.000900078	0.000644515	0.00145851	0.000456009	0.00673973	0.0035349	0.000225828	0.000501173	0.00161904	0.00133548	0.00389414	0.000186594	0.00256116	0.00294128	0.000396321	0.000466428	0.00106272	0.000977364
156889	0.000963208	0.00229365	0.00257952	0.000775432	0.00451732	0.00312332	0.00516068	0.000749133	0	0.00149053	0.0143747	0.0010295	0	0.00312332	0.00103179	0	0.000553335	0.00250287	0.00160314	0.00163416	0.000761272	0.00151688	0.00454846	0.00223664	0.0035349	0.00208034	0.00523408	0.00312332	0.00243983	0.00259573	0.000909546	0.000234141	0.00202754	0.00128524	0.00321339	0.00195935	0.000288399	0.00229365	0.00254591	0.00159812	0.00353018	0.00233301	0	0.00232796	0.00237251	0.00241608	0.00100452	0.0157825	0.000230674
225849	0.00395206	0.00371411	0.00191888	0.000900078	0.000424587	0.000723323	0	0.000921081	0.00470157	0.00160997	0.000516525	0.00105501	0.00241608	0.00232202	0.00673973	0.00341694	0.00114049	0.00230335	0.00326322	0.000412119	0.000872862	0.000775432	0	0.00201235	0.000644515	0.00258601	0.00871335	0	0.000513579	0.00372421	0.00326322	0.00535369	0	0.00137189	0.000237457	0.000195378	0.00272873	0.00237251	0.00372527	0	0.00015248	0.00296199	0.00137189	0.0141741	0.00272802	0.00384323	0.000963208	0	0.00692759
335543	0.000749133	0.00529544	0.00539822	0.00322983	0.00083392	0.00292183	0.000297764	0.00168922	0.00163416	0.00074514	0.000553335	0.0154927	0.00158948	0.00237251	0.00406981	0.00535369	0.000400583	0.0106798	0.000234141	0.000157218	0.0102657	0.00241805	0.00186788	0.000512057	0.0039575	0.000345092	0.000778051	0.000723323	0.00109724	0.000762752	0.00397863	0.00106912	0.00296199	0.000843437	0.00871335	0.00048494	0.000228075	0.000505392	0.00191089	0.00532728	0	0.00346022	0.00083392	0.000956525	0.00029985	0.000977364	0.000414141	0.000478193	0.00209549
351607	0.000532961	0.00326322	0.00250287	0.00141074	0.00086644	0.00222814	0.00259573	0.00233301	0.00238868	0.000686832	0.000101596	0	0	0.00389414	0.00160109	0.00081336	0.00372527	0.00232051	0.000909546	0.00151447	0.00520717	0.00406981	0.0039575	0.000199378	0.00287938	0.00383403	0.00102443	0.000924303	0.00081336	0.00394116	0.00107544	0.00292183	0.00140973	0.000345092	0.00371411	0.0017236	0.0007573	0.000737209	0.00673973	0.000398713	0	0.00015248	0	0.000392851	0.0009413	0.0016124	0.00226358	0.00160997	0.0106798
413404	0.000490643	8.13659e-05	0.000165815	0.00143701	0.000823794	0.00387878	0.00254279	0.00211632	0.000762948	0.00107087	0.000912669	0.00261607	0.00178969	0.00372527	0.000675691	0.00384323	0.000872862	0.00123339	0.00136929	0.00086644	0.00201476	0.00209549	0.00529544	0.00651187	0.00074514	0.00800602	0.0038037	0.0035349	0.000976986	0.000392851	0.00539822	0.000424587	0.0020383	0.0052211	0.000195378	0.000909546	0.00539822	0.00136041	0.000925088	0.00800602	0.000824168	0.00201476	0.000508399	0.00326322	0.000762752	0.00435743	0.000831857	0.000280725	0.00292183
290317	0.00113947	0.00232202	0.000762752	0.000602198	0.00191089	0.00102443	0.00651187	0.00213204	0.000512057	0.000741047	0.000558603	0.00269315	0.00100452	0.000414141	0.00133548	0.000262839	0.00433072	0.000843437	0.00038039	0.00501748	0.000778051	0.00112358	0.00371411	0.00815826	0.00332331	0.00226887	0.00332331	0.000824168	0.00467406	0	0.0034846	0.00341694	0.00241805	0.00143701	0.00148883	0.000675691	0.00110848	0.00377527	0.00185473	0	0.00387878	0.0143747	0.000348285	0.00171338	0.000925088	0.00233301	0.0017236	0.00036067	0.00452114
326297	0.000361269	0.00144707	0.000345092	0.000992743	0.00129076	0.00237251	0.00150013	0.00100243	0.00353669	0.00231834	0.00128524	0.00296199	0.00496172	0.000101596	0.00121929	0.000686832	0.00157787	0.000505392	0.00496172	0.000404891	0.000195378	0.00183314	0.00434508	0.00170449	0	0.00406981	0.00149466	0.00372527	0.000851855	0.00159589	0.00191089	0.000532334	0.00289719	0.00125245	0.00125245	0.000229522	0.00140612	0.000167789	0.000505392	0.00142949	0.00226887	0.00106912	0.00548471	0.00144153	0	0.000167789	0.00185473	0.000262839	0.00272089
357804	0.00107544	0.000709061	0.00229365	0.00371411	0.00208034	0.00097234	0.00123339	0.000592582	0.00104141	0.00106912	0.000241697	0.000345092	0.000807646	0.00535369	0.00151688	0.00389414	0.00403337	0.00389414	0.000424587	0.000508399	0.000831857	0.00140973	0.000478193	0.00081336	0.00211711	0.00679927	0.000671368	0.000925088	0.0035349	0	0.00245465	0.00133548	0.000761272	0.0157825	0.00106716	0.000466428	0.000762948	0.00148883	0.00214045	0.000318766	0.00208034	0	0.00081336	0.00520717	0.000386883	0.00136929	0.00155568	0.0011169	0.000513579
350058	0.000613963	0.000488577	0.0020302	0	0.000199378	0.00125245	0.00548471	0.00294128	0.000476364	0.000709061	0.00243983	0.00191089	0.000999013	0.00094716	0.000191812	0.0020842	0.00183314	0.000490619	0.000779811	0.00230335	0.00241608	0.000657528	0.00109954	0.00114391	0.00289719	0.00261607	0.00214045	0.00457968	0.000329949	0.00195935	0.00219343	0.00159812	0.0004978	0.00311839	0.00211853	0.00231834	0.000723323	0.000860608	0.000237457	0.00306146	0.000490619	0.000144888	0.00163416	0.00222814	0.000424587	0.00071943	0.000904968	0.00219343	0.00184424
246195	0.00114765	0.00123713	0.000888916	0.000512057	0.00125715	0.00307734	0.00353669	0.000378922	0.000186594	0.00222553	0.0020842	0.000761275	0.00444493	0.00149466	0.00250287	0.000490619	0.00332331	0.00110789	0.00180918	0.00227098	0.00530517	0.000490643	0.00349823	0.00177907	0.00334492	0.00326322	0.000561659	0.000779811	0.00397863	0.000379879	0.00815826	0.000613963	0	0.000230674	0.00326322	0.00157787	0.000831857	0.00133548	0.00149053	0	0.00108724	0.000992743	0.000368573	0	0.00532728	0.00673973	0.00100271	0.00406981	0.000364147
349124	0.00349823	0.000262839	0.00254874	0	0.000364147	0.00131014	0.00231834	0.00059263	0.000364147	0.00673973	0.00136929	0.00114049	0.00265758	0.00136056	0.000364147	0.000781105	0.00084397	0.00131014	0.00161904	0.000401399	0.000289243	0.000496531	0.00114966	0.00596957	0.000183709	0.000888916	0.000963208	0	0.0011425	0.00132636	0.00184424	0.00029985	0.00242786	0.000297885	0.00161429	0.000182808	0.00232796	0.00123339	0.00254657	0.000985401	0.00159035	0.000644515	0.00433072	0.00435743	0.000807063	0.000195378	0.00371411	0.000843437	0.00172164
323850	0.00100271	0.0034846	0.0043838	0.00036067	0.000924303	0.00227098	0.00372527	0.000182808	0	0.000532334	0.00292183	0.00169593	0	0.00201235	0.000101596	0.00146341	0.000345092	0.00137189	0.00231834	0.00218144	0.00090442	0.0157825	0.00294128	0.00106272	0.00105501	0.00249346	0.00053298	0.00202754	0.00321339	0	0.00100271	0	0.00372527	0.00254591	0.00081336	0.00258601	0.00151688	0.000549553	0.000558603	0.000912669	0.00254279	0.00242786	0.00211711	0	0	0.00257952	0.00232051	0.00208391	0.000512057
349161	0.00260807	0.00226887	0.00211853	0.00122726	0.000644515	0.00211711	0.00520544	0.00321339	0.00530517	0.00275815	0.000458195	0.0106798	0.00205996	0.000813543	0.000185867	0.00259573	0.00326322	0.0078131	0.00211853	0.00191089	0.0154927	0.00063195	0.000229522	0.00218144	0	0.000513579	0.001971	0.000851855	0.00128524	0.00275815	0.00548471	0.000392851	0.000392851	4.20328e-05	0.000831857	0.00332256	0.00201476	0.00275815	0.00962729	0.000512057	0.000985401	0.000638703	0.000831857	0.000401827	0	0.00226358	0.0035663	0.00179571	0.00241608
414684	0.00350582	0.00395206	0.00284831	0.00174657	0.00218144	0.00250287	0.00149466	0.00168058	0.000456009	0.000185016	0.00532728	0.000364147	0.000297764	0.00233301	0.000209027	0.00254591	0.00136041	0.00197306	0.00155568	0.00256116	0.000919602	0.00144153	0.00332331	0.0141741	0.000490643	0.000478193	0.000912669	0.00205996	0.000580121	0.000229522	0.00520544	0.000921058	0.00064199	0	0.00184424	0.00470157	0.00109724	0.00110789	0.00100294	0.00249346	0.0052211	0.00146341	0.00406981	0.00523408	0.000824168	0	0.000709061	0.00071943	0.00265758
312153	0.00341694	0.000355727	0.00114765	0.00151688	0.00232352	0.00114049	0.0038134	0.000888916	0.000199378	0.000234141	0.00962729	0.000581669	0.000800688	0.00260807	0.00309904	0.00249346	0.000843437	0.000195378	0.000401399	0.00406981	0.00258601	0.000382177	0.00170327	0.00110848	0.00232796	0.0109754	0.000505392	0.000412119	0.00112358	0.00100243	0.00174972	0.00103179	0.00245465	0.00475032	0.00081979	0.00161429	0.000321453	0.00223664	0.00307734	0.00415788	0.000658766	0.00692759	0.000513579	0.00501748	0.00160109	0.000513579	0.0038037	0.00250287	0.00162328
369723	0.00150013	0.000985401	0.00163416	0	0.00123339	0.000762752	0.000288399	0.000781105	0	0.00151447	0.00097234	0	0.000916023	0.00124136	0.000580121	0	0.000355727	0.00149028	0.00147187	0.00146341	0.00161773	0.000545082	0.00539822	0.000321453	0.00233301	0.000230674	0.0106798	0.00128368	0.00470157	0.00127132	0.000761275	0.000401399	0	0.00673973	0	0.0109754	0.00114765	0.00174657	0.00151447	0.0014588	0.00232796	0	0.00147187	0	0.000378922	0.00232352	0	0.000613963	0.000412119
351627	0.00143701	0.00121929	0.000976986	0.0011169	0.000985401	0	0.000638703	0.00029985	0	0.00245006	0.00172083	0	0.00692759	0.00452114	0.00298603	0.00256116	0.00150013	0.00156012	0.000290754	0.000999013	0.00383403	0.00377527	0.00475032	0.00097234	0.00232051	0.00398664	0	0.000466428	0.0016116	0.00245465	0.00496172	0.00312332	0.00127132	0.00223664	0.00454846	0.00087546	0.000602198	0.000490643	0.0106798	0.0038037	0.00294128	0.000378922	0.00112356	0.000904968	0.00471588	0.000399505	0.00415788	0.000490643	0.00185473
376686	0.00296199	0.000490643	0.000230674	0.000185867	0.00160314	0.00071943	0.000921058	0.00346347	0.0143747	0.00159035	0.0011169	0.00140973	0.000488577	0.00114765	0.00178969	0.0043838	0.000501173	0.00208034	0.00191888	0.0043838	0.0004978	0.00191888	0.000157218	0.00128524	0.00397863	0.00269315	0.00110789	0.000318766	0.000458195	0.00149391	0	0.00230335	0.0102657	0.00520544	0.0011425	0.00128524	0.0014588	0	0.000778051	0.000779811	0.0036224	0.00123713	0.00179571	0.000290754	0.00227672	0.00237251	0.00349823	0.000823794	0.000925088
351605	0.00216234	0.000813543	0.00256116	0.00254874	0.00159812	0.00233301	0.00048494	0.000860608	0.000947175	0.00148422	0.00161773	0.00132636	0	0.000823794	0.00161773	0.00114049	0.00467406	0.00172164	0.00201476	0.000368573	0.00210698	0.000824168	0.000495508	0.00529544	0.00131014	0.00201235	0.000297764	0.00211711	0.00254591	0.000999013	0.000290754	0.000956525	0.00321339	0.00350582	0.00136929	0.000399505	0.00250287	0.00353669	0.00434508	0.00183314	0.00454846	0.00673973	0.000321453	0.000382177	0.000404891	0.000182808	0.00121929	0.000466428	0.00213204
390874	0.00222814	0.00210698	4.20328e-05	0	0.0078131	0.00086644	0.0043427	0.00090442	0.00211853	0.000800688	0.000992743	0.00307734	0.000262839	0.0004978	0.000775432	0.000209027	0.000580121	0	0.000386883	0.000581669	0.00153965	0.00307734	0.00055087	0.000495508	0.000297764	0.000916319	0.00048494	0	0.00191888	0.00059263	0.00048494	0.00548471	0.000225828	0.00389414	0.000843437	0.00137189	0.00208391	0.00226358	0.00145851	0.00380437	0.00114765	0.0016116	0.00090442	0.00125715	0.00169593	0.00211711	0.000807646	0.0078131	0.00257952
293826	0.000925088	0.00064199	7.35791e-05	0.0038037	0.00501748	0.00425399	0.00169334	4.20328e-05	0.00114049	0.000353292	0	0.00100452	0.00090442	0.00226887	0.00100271	0.00114966	0.00250287	0.00086644	0.00434508	0.00158948	0.00363695	0.00501748	0.000778051	0.000404891	8.60337e-05	0.00148883	0.00208391	0.00151688	0.000167789	0.000613963	8.13659e-05	0.00109954	0	0.000476364	0.0036224	0.000963208	0.00109954	0.00245465	0.000437805	0.00110071	0.00810797	0.00254591	0.00202754	0.0016124	0.000289243	0.000775432	0.00353669	0.00086644	0
452659	0.00159589	0.00081979	0.00371411	0.00800602	0.000694302	0.00384323	0.000361269	0.00108132	0.0011169	0.000101596	0.00335778	0.00159035	0.00245006	0.00102443	0.00109954	0.00038039	0.00201476	0.0109754	0.001387	0.000924303	0.000192816	0.00962729	0.00470157	0.00114765	0.00389414	0	0.00108724	0.00109724	0.00398664	0.000843437	0.00179571	0.00394116	0.00530517	0.000262839	0.000199378	0.0036224	0.000658766	0.000925088	0	0.0043838	0.000490643	0.0157825	0	0	0.00151447	0.000505392	0.00275815	0.00298603	0.00159812
381764	0.00183314	0.00151447	0.00100271	0.00172083	0.0017159	0.00150907	0.00332331	0.00183314	0.00144707	0.00147187	0.000290754	0	0.00312332	0.00115162	0.000558603	0.000813543	0.00232051	0.00325021	0.000778051	0.000302028	0.000392851	0.000379879	0.00962729	0.00197306	0.00201476	0.00117086	0.00651187	0.000321453	0	0.00150907	0.00272873	0.00146341	0.000779811	0.0016116	0.00372527	0.000230674	0.00200678	0.00149053	0.0011169	0.00156012	8.13659e-05	0.00467406	0.000516525	0.00394116	0.000398713	0.00810797	0.00535369	0.00112356	0.000184653
402881	0.00125715	0.00048494	0.00214045	0.000209027	0.00103179	0.00143701	0.00153965	0.000302028	0.001387	0.000345092	0.000532334	0.000900078	0.000581669	0.00371411	0.00113947	0.000165815	0.00245006	0.000341447	0.00107087	0.000229522	0.00115162	0.000592582	0.00261607	0.0154927	0.00133499	9.92424e-05	0.00292183	0	0	0.000558603	0.000658766	0.00110848	0.00053298	0.000368573	0.00110789	0.00063195	0.00149466	0	0.00395206	0	0.00496172	0.000513579	0.00089038	0.000400583	0.00800602	0.00163416	0.00238868	0.00180918	0.000883904
383372	0.00100452	0.0009413	0.000671368	0.00433072	0.00174972	0.000904968	0.000195378	0.00692759	0.00298603	0.000831857	0.00159035	0.000916023	0.000737209	0.00501748	0.000762752	0.00124136	0.00272873	0.00539822	0.00452114	0	0.00241805	0.00136929	0.00201235	0.00377527	0.00296199	0.00115162	0.000495508	0.000345092	0.000288399	0.000775432	0	0.000318766	0.00254657	0.000779811	0.000924303	0.000424587	0.00350582	0.00292183	0.00124136	0.00346022	0.00326322	0.000985401	0.00673973	0	0.00170327	0.00341694	0.00467406	9.92424e-05	0.00435743
416591	0.00173165	0.00185126	0.000921058	0.000919602	0.00349823	0.000737209	0.000561659	0.00140973	0.00261607	0	0.00337144	0.000807646	0.00149466	0.000737209	0.00033506	0.00159035	0.00202754	0.00208391	0.000297885	8.60337e-05	0.000404891	0.00287938	0.00353669	0.000341447	0.000587302	0.00089038	0.000288399	0.000513579	0.00202754	0.000741047	0.00349823	0.0143747	0.000478193	0.00384323	0.00165243	0.000348285	0	0.00962729	0.000348285	0.000192816	0.00136929	0.00434508	0.00150013	0.000822568	0.000400583	0.00337144	0.000592582	0.00312332	0.000302028
425104	0.000513579	0	0.0004978	0.00178969	0.00161904	0.00170327	0.00037957	0.001387	0.00124136	0.00532728	0.00341694	0.00086644	0.000883904	0.00149028	0.0035349	0.00186788	0.00124136	0.000157218	0.00170327	0.00237251	0.00197306	0.00158948	0.000956525	0.00208034	0.00384323	0.000199378	0.00389414	0.000761275	0.00326322	0.00294128	0.0036224	0.000397192	0.00125715	0.000904968	0.0017236	0.00037957	0.00232051	0.000800688	0.0052211	0.00141074	0.00673973	0.000490643	0.00535369	0.00516068	0.00136041	0.000800688	0.000512057	0.00810797	0.00180531
293614	0.00208034	0.00209549	0.00146341	0.000228075	0.00294128	0.00172083	0.00292183	0.000165815	0	0.0038037	0.00238308	0.000553335	0.00326322	0.00156012	0	0.0043427	0.0016124	0.000488577	0.0048274	0.00309904	0.001387	0.0009413	0.000490643	0.000737209	0.000237457	0.000580121	0.000501173	0.00332331	0	0.00107544	0.00296199	0.00090442	0.00155568	0.000318766	0.000369049	0.00380437	0.0020383	0.000921081	0.000800688	0.000581669	0.000288399	0.00177907	0.00102059	0.00380437	0.00520544	0.000209027	0.000321453	0.000401399	0.00055087
398579	0.00038039	0	0.00341694	0.000505392	0.00214045	0.000478193	0.00125245	0.00132636	0.000841603	0.000348285	0.00151447	0.00346022	0.000904972	0	0.000184653	0.00349823	0.000822568	0	0	0.0009413	0.000446316	0.00363695	0.00087546	0.00332109	0.00151447	0.00110789	0.00219343	0.00230335	0.0004978	0.000318766	0.00214045	0.00136929	0.00211632	0.000505392	0.000379879	0.000392851	0.000185016	0.00350582	0.00350582	0.000999013	0.000369049	0.00038039	0.00871335	0.000658766	0.00467406	0.00148422	0.0143747	0.0035349	0.00110789
350688	0.00535369	0.00231834	0.0017236	0	0	0.00240356	0.00151447	0.00261607	0.00226358	0.000581669	0.000822568	0.000355727	0.00110071	8.13659e-05	0.00173165	0.0010295	0.000741047	0.00332256	0.000883904	0.0157825	0.000399505	0.00292183	0.000101596	0.000694302	0.00145851	0.00457968	0.00350582	0.000329949	0.000800688	0.00353018	0.00168058	0.00038039	0.000412119	0.0036224	0.000446316	0.000183709	0.00425399	0.00211853	0.000280725	0	0.00140612	0.00418405	0	0.00211853	0.00451732	0.00157787	0	0.00163416	0.00038039
96561	0.000904972	0.000195378	0.000545082	0.00033506	0.000912669	0.00325021	0.00110071	0.00109954	0.0106798	0.000386883	0	0.00272873	0.000379879	0.000490619	0.00209549	0.000807063	0.00321339	0.00136929	0.00810797	0.00444493	0.00296199	0.00272802	0.000341447	0.00475032	0.000230674	0.00180531	0.00033506	0.00520544	0.000512057	0.00237251	0.000800688	0.000401827	0.00270756	0.000823794	0.000761275	0.00307734	0.00214045	0.000919602	0	0.00185126	0.000823794	0.00232051	0.00375516	6.80924e-05	0.000671368	0.0020302	0.00375516	0.00223664	0.00142949
403833	0.000404891	0.00087546	0.00815826	0	0.00397863	0.000924303	0.00530517	0.00123713	0	0.00213204	0.00037957	0.00084397	0.000709061	0.000297764	0.0141741	0.000505392	0.000924303	0.000396321	0.000549553	0.000131585	0.000458195	0.000904968	0.00071943	0.000225828	0.00140612	0.000368573	0	0.000192816	0.000195378	0.000400583	0.00257952	0.00425399	0.00037957	0.0141741	0.00201476	0.00325021	0.0109754	0.00168058	0.00520717	0.00157787	0.00245465	0.000379879	0.00140612	0.0035349	0.00231834	0.000916319	0.00174972	0.00143701	0
398578	0.0009413	0.00180531	0.000657528	0.00157787	0.0109754	0.00257952	0.00232051	0.00254279	0.00127647	0.00122726	0.00208391	0.00692759	0.000921058	0.00275815	0.00871335	0.00031607	0	0	0.00383403	0.00170327	0.00211853	0.00346022	0.00208034	0.00161429	0.00113947	0.00232796	0.00143701	0.00185126	0.00195935	0.00800602	0.00055087	0.000157218	0.000656538	0.00535369	0	0.000800688	0.000916023	0.00159035	0.00150907	0.00254874	0.000185867	0.00150013	0.000456009	0.00186788	0.00433072	0.00168922	0.00094716	0.00110848	0.00064199
357809	0.00170327	0.00150907	0.000921081	0.00161904	0.000456009	0.00532728	0.000781105	0.00475032	0.000446316	0.000490619	0.00124136	0.00211632	0.000749133	0.00227672	0.00197306	0.00309904	0.00651187	0.000412119	0.000900078	0.00254657	0.000488577	0.00871335	0.00103179	0.00151447	0.000446316	0.000382177	0.00133499	0.000446316	0.000412119	0.00232051	0.00174657	0.00322983	0.00114966	0.00467406	0.000956525	0.00211711	0.0004978	0.00100452	0.000192816	0.00123713	0.00377527	0.00520717	0.00191089	0.00560247	0.000185867	0.00089038	0.000353292	0.001387	0.00232051
324602	0.00081979	0.00471588	0.00150907	0.00162328	0.000382177	0.00451732	0.000400583	0.00350582	0.000741047	0.000167789	0.00106912	0.000904972	0.00371411	0.00083392	0.00435743	0.00334492	0.0020302	0.000199529	0.00237251	0.0078131	0.000386883	0.000587302	0.00451732	0.0017236	0.00218144	0.00260807	0.00380437	0.00087546	0.00692759	0.000478193	0.000925088	0.00110071	0.00168922	0.000386883	0.00097234	0.00372527	0.0038037	0	0.00136929	0.000963208	0.0034846	0.00186788	0.0014588	0.00141074	0.00218144	0.00100294	0.000182808	0.00031607	0.001971
288705	0.000924303	0.0143747	0.0039575	0.00149028	0.000843437	0.00272089	0.000508399	0.00262423	0.00496172	0.00172083	0.00128368	0.00064199	0.000424587	0.000947175	0.000401023	0.00372527	0.00241805	0.00392103	0.00242786	0.00114049	0.00387878	0.00395206	0.000186594	0.000297764	0.000843437	0.00106272	0.0109754	0.00535369	0.0016124	0.000123792	0.00169593	0.00284831	0.000289243	0.00296199	0.00240356	0.00089038	0.000476364	0.000532961	0.00107544	0.00123339	0	0.000288399	0.00125715	0	0.000916023	0.00142949	0.000505392	0.00195935	0.000204489
309803	0.000399505	0.000199378	0.00110848	0.000401827	0.00170327	0.00350582	0.00299898	0.000976986	0.00241805	0.00289719	0.00122726	0.00800602	0.00197306	0.00241608	0	0.00113042	0.00289719	0.00332331	0.00261607	0.00259573	0.000234141	0.00237251	0.000602198	0.000851855	0.00097234	0.00651187	0.000368573	0.000775432	0.000977364	0.00105501	0.00151447	0.000490619	0.000781105	0.00425399	0.0136883	0.000501173	0.000361269	0.00201235	0.00529544	0.00105501	0.0157825	0.000401399	0.0011169	0	0.0004978	0.000184653	0.000131585	0.00265758	0.000401827
491915	0.00156012	0	0.000909546	0.00170327	0.00149028	0.001971	0.000495508	0.00158948	0.000851855	0.000824168	0.00169593	0	0.00161773	0.000762948	0.00015248	0.000488577	0	0.000241697	0.000919602	0.000807646	0.00529544	0.000851855	0.00311839	0	0.00256116	0.000209027	0.000813543	0	0.00241608	0.00871335	0.000456009	0.000185016	0.00272802	0.0048274	0.00269315	0.000921081	0.00596957	0.00265758	0.00501748	0.00132636	0.000476364	0.00311839	0.00389414	0.000404891	0.00170449	0.000851855	0.00457968	0.00389434	0.00312332
340099	0.000823794	0.00651187	0.00254279	0.00272802	0.000234141	0.000458195	0.00159589	0.00501748	0.00418405	0.000976986	0.00325021	0.000800688	0.00389434	0.00168922	0.00108724	0.00284423	0.000229522	0.000883904	0.00128368	0.00147187	0.00089038	0.00257952	0.00810797	0.00149466	0.00346022	0.00433072	0.000762752	0.00185473	0.00223664	0.00100452	0.000516525	0.00305022	0.00539822	0.00174972	0.00312332	0.00287938	0.000545082	0.000437805	0.000553335	0.000234141	0.000191812	0.000157218	0.000824168	0.000781105	0.00418405	0.00299898	0.000956525	0.00232051	0.000401023
498761	0.000488577	0.001971	0.000192816	0.00184424	0.00332256	0.000414141	0.000123792	0.00298603	0.00186788	0.00110071	0.00232796	0.00178969	0.00292183	0.00107087	0.00185473	0.000508399	0.00161773	0.00213204	0.00064199	0.00160314	0.000382177	0.00205996	0.000824168	0.00104141	0.000749133	0.00143701	0.00160109	0.00156012	0.0078131	0.00156012	0.000921058	0.00208391	0.00325021	0.00501748	0.00346022	0.00226887	0.00238308	0.00332109	0.0109754	0.00433072	0.00259573	0.00256116	0.00475032	0.0043838	0.000399505	0.000446316	0.00265758	0	4.20328e-05
458817	0.000516525	0.0017159	0.00137189	0.000348285	0.0020383	0.00200678	0.000182808	0.00332109	0.00332109	0.00211632	0.000186594	0.000466428	7.35791e-05	0.000290754	0.00311524	0.000214402	0.00048494	0.000185016	0.000843437	0.000458195	0.000209027	0.00086644	0.00146341	0.00692759	0.00272802	0.00094716	0.000404891	0	0	0.000612565	0.00087546	0.00063195	0.00089038	0.00191888	0.000280725	0.000192816	0.00209549	0.000909546	0.000412119	0.0020383	0.000558603	0.000195378	0.00237905	0.00245465	0.000675691	0.00160109	0.000398713	0.000401827	0.00083392
505682	0.00105501	0.0154927	0.000144888	0.000841603	0.0052211	0.00296199	0.00031607	0.000971129	0.00322983	0	0.00132636	0.00284423	0.00037957	0	0.000183709	0.00127647	0.000807063	0.00403337	0.000488577	0.000214402	0.00815826	0.000999013	0.00148883	0.000348285	0.000741047	0.00168922	0.00159812	0.00059263	0.00059263	0.00161429	0.00115162	0.00208034	0.00265758	0.00312332	0.00123713	0.000355727	0.000581669	0.00392103	0.00174657	0.00296199	0.000900078	0.00371411	0.00029985	0.00962729	0.00380437	0	0.000399505	0.000424587	0.000225828
228400	0.0109754	0.00115162	0.00260807	0.00169593	0.00150013	0.000395344	0.00377527	0.00140612	0.000361269	0.00105501	0.000749133	0.00306146	0	0.000176131	0.00123713	0.0011425	4.20328e-05	0.00160997	0.0043427	0.00184424	0.000921081	0.00299898	0.00063195	0.00216234	0.000404891	0.00216234	0.00241805	0.00380437	0.00100294	0.00208391	0.000513579	0.000379879	0.00211711	0.00418405	0.00031607	0.00174972	0.00254279	0.00245006	0.00200678	0.00299898	0.0109754	0.00815826	0.000225828	0.00270756	0.000368573	0.00475032	0.00379733	0	0.00457968
392500	0.00311524	0.00254591	0.00800602	0.00136056	0.00106272	0.00810797	0.00173165	0.000262839	0.00265758	0.00121929	0.00307734	0.00200678	0.00211632	0.00298603	0.000587302	0.0036224	0	0.00136056	0.000176131	0.000916023	0	0.00218144	0.00059263	0.000185016	0.00110789	0.00150907	0.00208034	0.001387	0.00403337	0.00403337	0.000779811	0.00265758	0.0036224	0.000404891	0.00227098	0.00160997	0.00086644	0.00258601	0.000985401	0.00406981	0.00394116	0.00269315	0.00127132	0.00103179	0.00133548	0.00113042	0.000191812	0.00270756	0.00174972
481448	0.00100243	0.00055087	0.00298603	0.00397863	0.00112358	0.000446316	0.00081336	0.00496172	0.00548471	0.000694302	0.000476364	0.0004195	0.00532728	0.000761272	0.00353018	0.00178969	0.00201235	0.001971	0.0017159	0.00128368	0.0017236	0.00186788	0.00090442	0	0.00160997	0.000561659	0.00231834	0.000144888	0.000184653	0.000823794	0.000361269	0.00097234	0.00398664	0.00113042	0.00063195	0.0020842	0.00237905	0.00117086	0.00038039	0.00173165	0.00170327	0.00871335	0.00172083	0.00037957	0.0020842	0.000592582	0.0052211	0.00209549	0.00249346
395495	0.00332331	0.000131585	0.00131014	0.00363695	0.00170449	0.000123792	0.0020383	0.000992743	0.00140612	0.0020383	0.000204489	0.00444493	0.00250263	0.00063195	0.00048494	0.00149053	0.00240356	0.00202754	0.000182808	0	0.00064199	0.00163416	0.00238868	0.000761275	0.00383403	0.00037957	0.00326322	0.000157218	0.000778051	0.00108724	0.000184653	0.000290754	0.000921081	0.000841603	8.60337e-05	0.00171338	0.00307734	0.00296199	0.00219343	0.000860608	0.00452114	0.000401827	0.000496531	0.00287938	0.00055087	0.00270756	0.00200678	0.00467406	0.00262423
452637	0.00110848	0.00392103	0.000412119	0.00211711	0.00305022	0.00389434	0.001387	0.0038134	0.00053298	0.000516525	0.000899959	0.00871335	0.000199378	0.0136883	0.00114765	0.000613963	0.00149391	0.000800688	0.00284831	0.000985401	0.0035349	0.000192816	0.000686832	0.00395206	0.00179571	0.000924303	0.00074514	0.00383403	0.0143747	0.00106272	0.00106272	0.000580121	0	0.00053298	0.00185126	0.00102443	0.000657528	0.00284423	0.00211632	0.00529544	0.0016116	0.00275815	0.0004978	0.000899959	0.000230674	0.00219343	0.00149466	0.0017159	0.00403337
445932	0.00237251	0.00232051	0.000851855	0.00254279	0.00108132	0.00186788	0.00113947	0	0.000956525	0.0004195	0.000229522	0.00529544	0.000831857	0.00128524	0.00285125	0.00104141	0.000398713	0	0.00123713	0.000199378	0.000532334	0.00173165	0.00102059	0.000288399	0.00227672	0.00211632	0.000587302	0.00191888	0.00379733	0.00305022	0.00380437	0.00254874	0.000977364	0.00059263	0.00452114	0	0.000963208	0.00113947	0.00169593	0.000561659	0.00322983	0.00208034	0.00372527	0.00415788	0.000549553	0.000355727	0.00210698	0.0009413	0.00444493
320483	0.00087546	0.0043427	0.00216234	0	0	0.00223664	0	0.00208391	0.00444493	0.000888916	0.00332256	0.00201476	0.00296199	0.00149391	0.000230674	0.000904968	0.000490643	0.000516525	0.000532334	0.00107087	0.000185867	0.000490619	0.00147187	0.00520544	0.000392851	0.000364147	0.000490619	0.00183314	0.00064199	0.00109954	0.00231834	0.00651187	0.00532728	0.000512057	0.000199529	0.00136056	0.00353018	0.00038039	0.00372421	0.00372527	0.0035663	0.00311524	0.00109954	0.00029985	0.00548471	0.00200678	0	0.00104141	0.00219343
290315	0.00245006	0.00363695	0.00114391	0.00090442	0.00269315	0.000382177	0.00216234	0.00257952	0.00250287	0.00403337	0.00125715	0.000883904	0.00128368	0.0039575	0.00232202	0.000195378	0.000807646	0.00179571	0.00254657	0.00325021	0.0038134	0.00332109	0.00216234	0.00292183	0.000761272	0.000288399	0.00353018	0.00435743	0	0.000184653	0.00137189	0.000831857	0.00145851	0.00146341	0.000762948	0.00237905	0.00275815	0.000658766	0.000182808	0.000737209	0.00144707	0.0020842	0.00346022	0.00110848	0	0.00074514	0.00389434	0.000671368	0.00125715
373903	0.000976986	0.00305022	0.000613963	0.000225828	0	0.000807646	0.00102059	0.0017236	0.00415788	0.0034846	0.00174657	0.000587302	0.00109954	0.00089038	0.00692759	0	0.00165243	0.000234141	0.000888916	0.00287938	0.000822568	0.000262839	0.00150907	0.00113947	0.000355727	0.00523408	0.000823794	0.00322983	0.00121929	0.00211632	0.00147187	0.000581669	0.00312332	0.00089038	0.000976986	0.00394116	0.00133548	0.00227098	0.00100452	8.60337e-05	0.00560247	0.000686832	0.00149028	0.00219343	0.00209549	0.00227672	0.0009413	0.000396321	0.00216234
517417	0.00213204	0.00133499	0.000916319	0.00107544	0.00114049	0.00372421	0.00250287	0.00107544	0.00394116	0.00296199	0.000378922	0.00326322	0.00810797	0.00289719	0.00172164	0.00275815	0.000775432	0.000558603	0.00337144	0	0.00389434	0.000131585	0.00243983	0.001387	0.000505392	0.00285125	0.000192816	0.00160314	0.00123713	0.0020842	0.00140973	0.00241608	0.00238308	0.00307734	0.000488577	0	0.00106716	0.00153965	0.00106912	0.000851855	0.00168058	0.000658766	0.00383403	0.00311524	0.0157825	0.00254279	0.000280725	0.000971129	0.00031607
517418	0.00113042	0.000476364	0.00029985	0.00250263	0.00243983	0.000401827	0.00306146	0.00237251	0.00168922	0.00160109	0	0.000985401	0	0.00270756	0.000195378	0.000779811	0	8.49566e-05	0.000800688	0.000657528	0.0109754	0.00245465	0.00208391	0.00372527	0.000228075	0.000694302	0.000749133	0.00110789	0.000671368	0.00353669	0.00406981	0	0.00165243	0	0.000904968	0.00257952	0.00451732	0.0052211	0.00232051	0.000490643	0.00106716	0.000204489	0.000144888	0.00100294	0.00125245	0.00353669	0.000900078	0.000191812	0.00275815
452471	0.00160314	0.000289243	0.00457968	0.000392851	0.00254874	0.00125715	0.000225828	0.000225828	0	0.000781105	0.00309904	0.00063195	0	0.000241697	0.00218144	0.00201235	0.00179571	0.00168058	0.00197306	0.000496531	8.13659e-05	0.000458195	0.000580121	0.00285125	0.00227098	0.00539822	0.00321339	0.000186594	0.00159812	0	0.00232796	0.000904972	0.0043838	0.0038037	0.00149053	0.000912669	0.000675691	0	0.0039575	0.000345092	0.00241805	0.000466428	0.00226358	0	0.00144153	0.00249346	0.000977364	0.000214402	8.60337e-05
324925	0.00136056	0.00384323	0.00242786	0.00269315	0.00350582	0.001387	0	0.00380437	0.00403337	0.00272802	0.00383403	0.000318766	0.00107544	0.000904968	0.000513579	0.000199378	0.000186594	0.000496531	0.00160997	0.000199529	0.00299898	0.000401827	0.00257952	0.00810797	0.000401023	0.00100243	0.00089038	0.000185867	0.00172164	0.000361269	0.000686832	0.0052211	0	0.00379733	0.00241608	0.000761275	0.000199529	0.000396321	0.00452114	0.000505392	0.00467406	0.000446316	0.000558603	0.00530517	0.00229365	0.00208034	0.000345092	0.00341694	0.00178969
404380	0	0.00123339	0.000318766	0.00100243	0.000675691	0.00144153	0.00179571	0.00145851	0.000778051	0.0043838	0.000513579	0.00107544	0.000963208	0.00106716	0.00145851	0.00087546	0.00159035	0.00112356	0.00083392	0.00651187	0.000977364	0.000532334	0.00144153	0.00127132	0.00200678	0.000823794	0.000581669	0.00127132	0.00201476	0.00133499	0.000195378	0.00112358	0.00962729	0.00232051	0.00151447	0.000199529	0.00289719	0.000199529	0.000234141	0.00169334	0.00475032	0.000424587	0.00261607	0.00107544	0.000762948	0	0.00394116	0.00530517	0.00173165
309798	0.00140973	0.000737209	0.00232352	0.000925088	0.0004195	0	0.00232202	0	0.000321453	0.000184653	0	0.00232202	0.00560247	0.000807063	0.000289243	0.00265758	0.00346022	0.000761275	0.00353669	0.000709061	0.000396321	0.0014588	0.00211853	0.000749133	0.00110071	0.000638703	0.00184424	0.000399505	0.00535369	0.0007573	0.00651187	0	0	0.000353292	0.00108724	0.00226358	0.00160314	0.00254874	0.00389434	0.0009413	0.001971	0	0.0011425	0.000401399	0.00160314	0.00272802	0.00241608	0.000318766	0.0020842
309799	0.00232796	0.00059263	0.00222553	0.00265758	0	0.00415788	0.000398713	0.00136041	0.00064199	0.000401399	0.00403337	0.000341447	0.00394116	0.00285125	0.0011169	0.00532728	0.000656538	0.000658766	0.0038037	0.00059263	0	0.000478193	0.00444493	0.000290754	0	0.00144707	0.000976986	0.00161904	0.00161773	0.000192816	0.000297764	0.000762948	0.000353292	0.000412119	0.00496172	0.000761272	0.00311524	6.80924e-05	0.00284423	0.000404891	0.00149466	0	0.00363695	0.00202754	0.00100294	0.000476364	0.0157825	0	0.000321453
289376	0.00165243	0.000779811	0.0048274	0.00149466	0.00071943	0.00107544	0.00100294	0.00372527	0	0.00596957	0.00125245	0.00383403	0.000587302	0.00539822	0.00137189	0.000985401	0.00535369	0.00113042	0.00151447	0.00250287	0.000412119	0.00157787	0.00180918	0.00100243	0.00037957	0.00147187	0.00384323	0.00232202	0.00086644	0.00520544	0.00185473	6.80924e-05	0.00168058	0.00363695	0	0.00353669	0.000192816	0.00142949	0	0.00240356	0.000775432	0	0.00114966	0.00184424	0.000144888	0.00501748	0	0.000761275	0.00800602
322710	0.000476364	0.00418405	0.00871335	0.00233301	0.00520544	0.000495508	0.00321339	0.00285125	0.00128368	0.000241697	0.00379733	0.000229522	0.00103179	0	0.00053298	0.00529544	0.00168922	0.00238868	0.00202754	0.000613963	0.00265758	0.00306146	0.000191812	0.00305022	0.00530517	0.000592582	0.00148883	0.00353669	0.000437805	0.00117086	0	0.00151447	0.00201476	0.000694302	0.00254874	0.000290754	0.000412119	0.0010295	0	0.00114049	0.00516068	0.0009413	0.00133499	0.000458195	0.000392851	0.000545082	0.00131014	0.000182808	0.00074514
565575	0.000199378	0	0.0157825	0.000345092	0.00222814	0.00133548	0.00307734	0.00161773	0.00162328	0.00015248	0.00275815	0.00397863	0.000214402	8.60337e-05	0.000204489	0	7.35791e-05	0.000123792	0.00112356	0.00161429	0.000813543	0.00048494	0.00379733	0.000195378	0.00031607	0.00074514	0.00452114	0	0	0.00332109	0.000807063	0.000916023	0.00136041	0.00149028	0.000823794	0.00810797	0.00337144	0.000401827	0.00161773	0.00272802	0.00651187	0.00109954	0.000925088	0	0.00226887	0.00151447	0.000999013	0	0.00242786
484019	0.000549553	0.000214402	0.00238868	0.000613963	0.00117086	0	0.00241608	0.00146341	0.000592582	0.00112356	0.00177907	0.00108132	0.00172164	0.00145851	0.000872862	0.000341447	0.00180531	0.000290754	0.0017236	0.00245006	0.000348285	0.00147187	0.00435743	0.00213204	0.00149391	0.0136883	0.000916023	0.00451732	0.0017236	0.00209549	0.0136883	0.00148883	0.000558603	0.00233301	0.00363695	0.00161773	0.000176131	0.00496172	0.000176131	0.000638703	0.00048494	0.00185473	0.000397192	0.00529544	0.000379879	0.00311524	0	0.00285125	0.000404891
204536	0.00245465	0.000182808	0.000399505	0.000396321	0.000613963	0.00117086	0.000749133	0.000476364	0.000348285	0.00529544	0.00216234	0.00168922	0.000368573	0.00692759	0.00109724	0.00232796	0.00081979	0.00335778	0.000992743	0.0038134	0.00123339	0.00129076	0	0.00289719	0.000401399	0.00210698	0.00406981	0.00232352	0.00151447	0.000904972	0.00144153	0.00089038	0.000888916	0.00179571	0.00106272	0.000971129	0	0.000675691	0.000545082	0.00337144	0.00084397	0.000123792	0.00183314	0.00272089	0.000992743	0.000229522	0.000723323	0.000234141	0.000183709
515635	0.00287938	0.00377527	0.00305022	0.00257952	0.00375516	0.00962729	0.00143701	0.00238308	0.00037957	0.00800602	0.000671368	0.00309904	0.00153965	0.000919602	0.000290754	0.00230335	0.00149466	0	0.000553335	0.00679927	0.000545082	0	0.000361269	0.00149391	0.00269315	0.000822568	0.00128368	0.00392103	0.00311524	0.00810797	7.35791e-05	0.000496531	0.00322983	0.000490643	0.00144153	0.00097234	0.000924303	0.00055087	0.00123713	0.000289243	0.000458195	0.000458195	0.000241697	0.00250287	0.00210698	0.00149028	0.00306146	0.00256116	0.00186788
598659	0.00031607	0.0048274	0.00211711	0.000386883	0.000329949	0.000762948	0.000516525	0	0.0004195	0.00174657	0.00033506	0.000404891	0.000956525	0.00160997	0.00241805	0.00272089	0.000904968	0.000199378	0.00165243	0.00548471	0.00174657	0.000900078	0.000496531	0.00379733	0.000916319	0.00133548	0.00325021	4.20328e-05	0.00110789	0.000185016	0	0.000841603	0.000545082	0.000581669	0.00102443	0.00389414	0.00179571	7.35791e-05	0.0154927	0.000656538	0.00083392	8.13659e-05	0.00113947	0.000592582	0.000999013	0.0035349	0.00871335	0.00191089	0.00454846
395965	0.00397863	0	0.000581669	0.000183709	0.00195935	0.0038037	0.00298603	0.00114966	0.00201235	0.00692759	0.000587302	0.0009413	0.00169593	0.00254657	0.00226887	0.00141074	0.000496531	0.000414141	0.00475032	0.00144707	0.00100243	0.00148883	0.000466428	0.00259573	0.00815826	0.0039575	0.00125715	0.000709061	0.000822568	0	0	0.000888916	0.000658766	0.000883904	0.00815826	0.00350582	0.00031607	0.000165815	0.00102443	0.00195935	0.00064199	0.00113947	0.00086644	0.000971129	0.00275815	0.000824168	0.00161904	0.000395344	0.000505392
218208	0.00205996	0.00083392	0.00109724	0.00155568	0.00102443	0.000199529	0.00109954	0.000899959	0.0034846	0.00651187	0.00170327	0.000775432	0.000553335	0.00284423	0.000916023	0.000123792	0.00250263	0.000378922	0.00387878	0.000513579	0.000807063	0	0.000458195	0.0036224	0.00124136	0.0043427	0	0.000184653	0.000378922	0.00142949	0.00128368	0.0109754	0.00170327	0	0.00539822	0.000516525	0.00108724	0.0004195	0.000289243	0.00256116	0.000123792	0.0004195	0.00232352	0.000183709	0.000364147	0.00149391	0.000401399	0.00106716	0.00467406
272564	0	0.000872862	0.00332331	0.000199529	0.00238868	0.00191089	0.000341447	0.00254657	0.000225828	0.00114049	0.000781105	0	0.00146341	0.00218144	0.00160997	0.00209549	0.00174972	0	0.00151688	0.000512057	0.00379733	0.00389414	0.00161904	0.000971129	0.00332109	0.000101596	0.00155568	0.000379879	0.000912669	0.00147187	0.0009413	0.00346022	0.00123339	0.000976986	6.80924e-05	0.00205996	0.00321339	0.00435743	0.00406981	0.00110789	0.00384323	0.000361269	0.000512057	0.000985401	0.000437805	0.000289243	0.00110789	0.00520717	0.000912669
326427	0.00115162	0.000424587	0	0.00223664	0.00383403	0.0035349	0.000532334	0.00136929	0.00871335	0.00211711	0.00100243	0.00170449	0.000909546	0.000775432	0.000458195	0.0007573	0.00259573	9.92424e-05	0.000123792	0.000204489	0.00237905	0.000392851	0.00128368	0.00107544	0.000396321	0.00454846	0.00148422	0.00285125	0.00232796	0.000401399	0.00250263	0	0.000549553	0.00229365	0.00180531	0.00256116	0.00435743	0.000329949	0.00059263	0.00170449	0.00201476	0	0.000741047	0.00218144	0.00435743	0.00086644	0.00229365	0.000916023	0.00160997
396588	0.00114966	0.00520544	0.0136883	0.000414141	0.00100271	0.00673973	0.00136041	0.00296199	0.00211711	0.000476364	0	0.00144707	0.00254591	0.000412119	0	0.00241805	0.000214402	0.00417951	0.000321453	0.00127647	0.000612565	0.0010295	0.0154927	0.000131585	0.000723323	0.00205996	0.00165243	0.00159589	0.000686832	0.00029985	0.000761272	0.000656538	0.00128368	0.00346347	0.0011169	0.000737209	0.00516068	0.00183314	0.00284831	0.00029985	0.00325021	0.00245006	0.000230674	0.000512057	0.00226358	0.00029985	0.000412119	0.000686832	0.00151447
394503	0.00071943	0.000956525	0.00110071	0.000807646	0.000229522	0.000280725	0	0.00292183	0.00100452	0.00392103	0.00353018	0.00136929	0.0034846	0.000841603	0.00232051	0.00153965	0.000456009	0.00191888	0.000228075	0.000396321	0.00211632	0.00335778	0.00272089	0.000456009	0.00209549	0.000396321	0.00144153	0.00261607	0	0.00349823	0	0.000558603	0.00337144	0.00117086	0.00086644	0.000262839	0.000195378	0.0038134	0.00114391	0.00242786	0	0.00395206	0.00161429	0.00871335	0.00160997	0.000456009	0.0020842	0.00083392	0.00337144
455488	0.00250263	0.00216234	0.000602198	0.000399505	0.00064199	0.000185016	0.00133499	0.00170327	0.00406981	0.000458195	0.00350582	0.00353018	0.000382177	0.00086644	0.000823794	0.000532334	0.00173165	0.000916023	0.000977364	0.0035349	0.00151447	0.00125245	0.000872862	0.000496531	0.00136056	0.00114049	0.00243983	0.00186788	0.00238868	0.00180531	0	0.000230674	0.000290754	0	0.00219343	0.0020383	0	0.000581669	0.00168058	0.00284831	0.00114966	0.00240356	0.000843437	0.00163416	0.00242786	0.000262839	0.00149391	0.00451732	0.00470157
316067	0.00389414	0.00170327	0	0.000921058	0.00100294	0.00104141	0.000976986	6.80924e-05	0.000288399	0.000195378	0.00140612	0.00406981	0.0048274	0.00227098	0.0154927	0.000458195	0.000262839	0.00142949	0.00031607	0.00435743	0.00145851	0	0.0102657	0.000549553	0.000508399	0.000741047	0.00311524	0.00346022	0	0.000513579	0.00163416	0	0.00250263	0.00170449	0.00259573	0.00406981	0.00309904	0.00810797	0.0016116	0.00392103	0.00117086	0	0.00285125	0.00209549	0.00353018	0.0020842	0.000195378	0.000290754	0.000761275
434131	0.00284831	0.00292183	0.00159812	0.00109954	0.000558603	0.000399505	0.000823794	0.0143747	0.00108724	0.000396321	0.00800602	0	0.00152752	0.000781105	0.000505392	0.000392851	0	0.00165243	0.0136883	0.00211711	0.00516068	0.00114049	0.0035349	0.00287938	0.00249346	0.00081336	0.00191089	0.00232796	0.00249346	0.00169334	0.00425399	0	0.00254874	0.000992743	0.000549553	0.000476364	0.000823794	0.000508399	0.00148883	0.00516068	0.000992743	0.00161773	0.00238868	0.00417951	0.00184424	0.00132636	0.00387878	0.00158948	0.00334492
240015	0.00237905	0.00158948	0.00306146	0.000899959	0.000587302	0.00141074	0.00249346	0.000495508	0.00123713	0.00229365	0.000612565	0.000976986	0.0154927	0.00532728	0	0.000553335	0.00539822	0.000379879	0.000392851	0.000225828	0.00337144	0.0038037	0.000490619	0.00384323	0.00311839	0.00125715	0.00169593	0.00133548	0.00231834	0.000290754	9.92424e-05	0.00114391	0.00149028	0.00242786	0.000378922	0.00208034	0.00121929	0.00161773	0.00692759	0.00243983	0.00163416	0.00136041	0.000580121	0.000488577	0.00270756	0.000686832	0.00106716	0.000813543	0.00177907
595494	0.000167789	0.00346347	0.0016124	0.000532961	0.00090442	0.00375516	0.00395206	0.000290754	0.00083392	0.00256116	0.00149466	0.00102443	0.00201235	0.00133548	0.00322983	0.00548471	0.000228075	0.000851855	8.49566e-05	0.00186788	0	0.00415788	0.000644515	0.00169334	0.00230335	0.00520717	0.00117086	0	0.000921081	0.00418405	0.00153965	0.00150013	0.00269315	0.000237457	0.000916319	0.000496531	0.00272802	0.00332256	0.00417951	0.00444493	0.000488577	0.00298603	0.00394116	0.0052211	0.00321339	0.00149466	0.00305022	0.000404891	0.00137189
471853	0.00144707	0.00136929	0.000183709	0.00237251	0	0.00173165	0.00444493	0.00201476	0	0.000496531	9.92424e-05	0.00152752	0.00306146	0.00433072	0	0.00202754	0.00063195	0.000671368	0.0141741	0.000921081	0.00184424	0.00305022	0.00211711	0.000723323	0.00275815	0.00254657	0.00201476	0.0017236	0.000888916	0.000512057	0.00372527	0.00114049	0.00535369	0.00055087	0.00230335	0.000851855	0.00387878	0.00384323	0.00153965	0.00177907	0.000401827	0.000392851	0.00185473	0.00309904	0.000369049	0.00325021	0.00418405	0.000490619	0.000290754
471854	0.000184653	0.00245006	0.00501748	0.000532334	0.00197306	0.00177907	0.00379733	0.00148422	0.000532334	0.00110848	0.00100294	0.00156012	0.00121929	0.00185473	0.00152752	0.00254279	0.00137189	0.00262423	0.00133499	0.000976986	0.000851855	0.000364147	0.000992743	0.000396321	0.000401827	0.00113947	0.00230335	0.00231834	0.00287938	0.00201476	0.000414141	0.000963208	0.000675691	0.00108132	0.00226358	0.000412119	0.000396321	0.00160314	0.00149466	0.00232796	0.000131585	0.00136929	0.000694302	0.00272802	0.000516525	0.000353292	0.00325021	0.000131585	0
645127	0.00160997	0.00191089	0.00232796	0.00211632	0.000225828	0.000505392	0.00185126	0.00379733	0.00109954	0.00871335	0.00185473	0.00294128	0.000851855	0.00309904	0.000779811	0.000581669	0.000318766	0.00172083	0.00110848	0.00387878	0.000225828	0.00208391	0.00262423	0.000176131	0.00106272	0.00223664	0.000824168	0.000904972	0.0036224	0.00213204	0.00123713	0.00260807	0.00081336	0.000183709	0.00117086	0.000592582	0.00122726	0.0020383	0.000888916	0.000321453	0.00260807	0.00202754	0.00129076	0.00033506	0.00241805	0.00284831	0.00332256	0.00475032	0.00259573
525897	0.000241697	0.00090442	0.000329949	0.00114966	0.000992743	0.00155568	0.00258601	0.00398664	0.00146341	0.00233301	0.00227672	0.00055087	0	0.00106272	0.000761275	0.00470157	0.00103179	0.00226358	0.00205996	0.00108132	0.000709061	0.00179571	0.000656538	0.00159812	0.00305022	0.000404891	6.80924e-05	0.00152752	0.000956525	0.00222553	0.000644515	0.000675691	0.00262423	0.00195935	0.00337144	0.00106912	0.000209027	0.00341694	0.00292183	0.00128368	0.000353292	0.00227672	0.00306146	0.000397192	0.00240356	0.00815826	0.00205996	0.00153965	0.00871335
446462	0.000234141	0.00353669	0.00311839	0.00227098	0.000297764	0.000209027	0.00250263	0.000916319	0.00029985	0.00174972	0.00089038	0.00335778	0.00211711	0.00216234	0.000888916	0.0009413	0.0035663	0.000355727	0	0.00114765	0	0.000963208	0.00110789	0.00372421	0	0.00346347	8.60337e-05	0.00325021	0.00110848	0.00337144	0.000831857	0.000909546	0.000581669	0.00159812	0.00298603	0.00136041	0.000392851	4.20328e-05	0.00071943	0.000775432	0.00031607	0.00174657	0.00172164	0.000532334	0.00172083	0.0039575	0.00292183	0.00272873	0.00125245
525909	0.00211853	0.00195935	0.000355727	0.00471588	0.000446316	0.00114391	0.000101596	0.000675691	0.0036224	0.0048274	0.000456009	0.000671368	0.00104141	0.00223664	0.000165815	0.00102443	0.000199529	0.0014588	0.00254874	0.00210698	0.00157787	0.00124136	0.0007573	0.000368573	0.00387878	0.00157787	0.000977364	0.000638703	0.00180531	0.00110071	0.00312332	0.00124136	0.00191089	0.00112358	0.000204489	0.00241805	0	0.00115162	0.00031607	0.00230335	0.00157787	0.00334492	0	0.000807063	0.00353669	0.00059263	0.000516525	0.00172083	0.000778051
521097	0.00353669	0	0.00363695	0.0043838	0.00148422	0.000749133	0.00418405	0.00223664	0.000165815	0.000297885	0.000412119	0.00128368	0.00548471	0.00184424	0.000437805	0.000860608	0.0014588	0.000382177	0.000183709	0.00341694	0.000513579	0.00108724	0	0.000916319	0.00238868	0	0	0.00107087	0.00232202	0.000399505	0	0.0017236	0.0035663	0.000101596	0.00520544	0.00100452	0	0.000186594	0.00535369	0.000904968	0.00195935	0.000456009	0.00233301	0.000412119	0.00114765	0.00183314	0.000919602	0.000476364	0.00149466
521045	0.00151447	0.00105501	0.000532334	0.000412119	0.000761275	0.000602198	0.000396321	0.00349823	0.0010295	0.00353669	0.00015248	0.0014588	0.00108132	0.000602198	0.00335778	0.00108132	0.000466428	0.00158948	0.00114391	0.001387	0.000182808	0.000456009	0.00086644	0.00115162	0.00150013	0.00144153	0	0.0016116	0.00418405	0.00114049	0.00109724	0.000398713	0.00033506	0.000234141	0.0034846	0.00294128	0.00962729	0.00387878	0.00262423	0.00127647	0.000165815	0.00170327	0	0.000446316	0.00117086	0.000412119	0.00174657	0.00230335	0
446465	0.00692759	0.00523408	0.000490619	0.00210698	0.00223664	0.0038134	0.00312332	0.00258601	0.00259573	0.00298603	0.000182808	0.00201235	0.00114765	0.00242786	0	0.000925088	0.00113947	0	0.000558603	0.00114391	0.000508399	0.0020383	0.00516068	0.000241697	0.00270756	0.000658766	0.00298603	0.00241805	0.00094716	7.35791e-05	0.00112356	0.00106272	0.000424587	0	0.00170449	0.000437805	0.00346022	0.00270756	0.00334492	0.001971	0	0.00312332	0.000192816	0.000101596	0.00109954	0.00090442	0	0.000580121	0.000843437
526222	0.00962729	0.00110071	0.000288399	0.00349823	0.0136883	0.00136056	0.000369049	0.00113947	0.000545082	0.000501173	0.00146341	0.000321453	0.000656538	0.00090442	0	0.00692759	0.00311839	0.00272873	0.000348285	0.00962729	0.000123792	0.000176131	0	0.00249346	0.00219343	0.000123792	0.00064199	0.00417951	0.000183709	0.000900078	0.00128524	0.00222553	0.000501173	0.00144153	0.00168058	0.00110071	0.00287938	0.0016124	0.000225828	0.0017159	0.00151447	0.00185126	0.000912669	0.000176131	0.00112358	0.00394116	0.000204489	0.00284831	0.00156012
655815	0	0.000225828	0	0.00100271	0.000199529	0.0048274	0.000490619	0.00341694	0.000424587	0.000925088	0.00272802	0.00115162	0.00353669	0.000587302	0.000144888	0	0.000947175	0.000822568	0.00090442	0.000675691	0.00651187	0.00270756	0.00183314	0.00131014	0.0078131	0.000657528	0.00152752	0.0154927	0.00114765	0.00063195	0.00172083	0.00233301	0.00157787	0.00383403	0.00149028	0.00174657	0.000532961	0.00151447	0.00132636	0.00149028	0.0020383	0.00284831	0.000176131	0.000612565	0.00149053	0.00261607	0.00227672	0.00346347	0.00145851
579405	0.000424587	0.000399505	0	0.00127132	0.0038037	0.000297885	0.000424587	0.00184424	0.00227098	0.00307734	0.00392103	0.001387	0.00105501	0.000921081	0.00102059	0.00180531	0.00177907	0.000400583	0.00530517	0.000860608	0.00159035	0.00222553	0.00237251	0.000446316	0.00125715	0.00384323	0.00397863	0.00033506	0.00294128	0.000916319	0.000237457	7.35791e-05	0.00158948	0	0	0.00326322	0.00136056	0.0043427	0.000638703	0.00810797	0.00216234	0.00394116	0.00232051	0.00200678	0.000456009	0.00053298	0.00151688	0.00156012	0.0011169
561229	0.00257952	0.000192816	0.00148422	0.00238308	0.000184653	0.000561659	0.00163416	0.00178969	0.000401827	0.00124136	0.00173165	0.00100271	0.00059263	0.00232352	0.00174972	0.000924303	0.000364147	0.00395206	0.000723323	0.000532334	0.0048274	0.000424587	0.00245006	0.00103179	0.00106912	0.00349823	0.00210698	0.000458195	0.00548471	0.00258601	0.00106716	0.00309904	0	0.000761275	0.00560247	0.00084397	0.00136041	0.00530517	0.0038037	0.000185016	0.000230674	0.00200678	0.000353292	0.000414141	0.000241697	0	0.000532961	0.000513579	0.0020302
436113	0.000297885	0.00311524	0.00475032	0.000369049	0.000144888	0.00285125	0.000558603	0.0016124	0.00435743	0	0.000800688	0.000741047	0.00089038	0.00113042	0.000167789	0.00322983	0.000971129	0.0102657	0.000963208	0.00262423	0.000999013	0.00418405	0.00129076	0	0.00102443	0.000872862	0.00213204	0.00262423	0.0141741	0.000185867	0.000369049	0.00177907	0.00363695	0.000956525	0.00254279	0	0.00048494	0.00162328	0.00211853	0.00454846	0.0154927	8.49566e-05	0.00242786	0.00159812	0.00261607	0	0.000823794	0.00259573	0.00113042
583345	0.000364147	0.000280725	0.00036067	0.0020383	0.000228075	0.00332109	0.00112358	0.00232352	0.000919602	0.00159589	0.000916023	0.00106272	0.00180531	0.00418405	0.000379879	0.00269315	8.60337e-05	0.00107087	0.00141074	0.000723323	0.000558603	0.00202754	0.000297764	0.000807646	0.00063195	0.00211711	0.00433072	0.000992743	0	0.00128524	0.00375516	0.000657528	0.000916319	0.00109724	0.00406981	0.00415788	0.00230335	0.00114765	0.000186594	0.000723323	0.000214402	0.00306146	0.000921081	0.000131585	0.000977364	0.0141741	0.00148883	0.000361269	0.00363695
485917	0.00475032	0.00349823	0.00169334	0.00063195	0.0034846	0.00245465	0.00201235	0.0020383	0.000397192	0	0.00048494	0.00123339	0	0.00173165	0.00149391	0.000657528	0.000476364	0.00470157	0.00371411	0.000656538	0.00871335	0.00332256	0.00112358	0.00137189	0.00377527	0.00156012	0.000199378	0.000496531	0.00651187	0.00254591	0.00100243	0.00161773	0	0.000781105	0.00272089	0.00202754	0.00123339	0.00238868	0.00159812	0.000549553	0.00232352	0.000761272	0	0.0004195	0.000501173	0.00250287	0.00036067	0.00178969	0.000919602
469378	0.00372527	0.000612565	0.00048494	0.000999013	0.00254591	0.00219343	0.00226358	0.00114765	0	0.000321453	0.000872862	0.000694302	0.000395344	0.00471588	0.000280725	0.000186594	0.000185016	0.00106716	0.00311524	0.000237457	0	0.000234141	0.0016116	0.00454846	0.000488577	0.00159812	0.000386883	0.00162328	0.00241805	0.00679927	0.00332331	0.00145851	0.00219343	0.000199378	0.00372421	0.00201235	0.000956525	0.00137189	0.000302028	0.00160109	0.00122726	0.00197306	0.00107087	0.00341694	0.000737209	0.0009413	0.000262839	0.000437805	0.000414141
471857	0.00053298	0	0.00133499	0.000612565	0.000916023	0.00148883	0.00289719	0.00250287	0.00307734	0.001971	0.000924303	0.00272802	0.00243983	0.000992743	0.000466428	0.0143747	0.000288399	0.0038134	0.00124136	0.000592582	0.000602198	0.0004195	0.00102443	0.00184424	0	0.000587302	0.00170449	0.000123792	0.00055087	0.000553335	0.00160314	0.00071943	0.00238868	0.00136929	0.00270756	0.00272089	0.00452114	0.001971	0.000369049	0.00254591	0.00254591	0.000401023	0.000737209	0.00133548	0.00149466	0.00114966	0.00133548	0.00415788	0.00245006
523794	0.000386883	0.000456009	0.00232051	8.60337e-05	0.00063195	0.00208391	0	0.00197306	0.000992743	0.000580121	0.000183709	0.000123792	0.00161429	0.00261607	0.00962729	0.00169334	0.000183709	0.000318766	0.00470157	0.000843437	0	0.00232051	0.00227672	0.00029985	0.000397192	0.00160997	0.00259573	0.00871335	0.0154927	0.000545082	0.00596957	0.0106798	0.00083392	0.000545082	0.00294128	0.000843437	0	0.00178969	0.000999013	0.000199378	0.000807646	0.00962729	0.00146341	0.0154927	0.000909546	0.00161904	0.000382177	0.00529544	0.00433072
485918	0.00233301	0.000686832	0.00103179	0.00160314	0.00038039	0.000184653	0	0.00452114	0.00114966	0	0.000214402	0.00163416	0.00211853	0.000561659	0.00321339	0.00289719	0.00254279	0.000297764	0	0.00596957	0.000229522	0.00168058	0.00272873	0.00158948	0.00081979	0.000807063	0.000675691	0.00084397	0.00104141	0.000182808	0.00305022	0.0048274	0.00100452	0.000185016	0.00272873	0.00332109	0.00128368	0.000290754	0.00202754	0.00383403	0.000613963	0.00211711	0.0007573	0.00195935	0.00183314	0.0004195	0.00157787	0.00090442	0.00332109
479433	0.000329949	0.00156012	0.00403337	0.00389414	0.000508399	0.0017159	0.000916023	0.00523408	0.00136929	0.00363695	0.000580121	0.00185126	0.00100271	0.00084397	0.00332109	0.000749133	0.000131585	0.00237905	0	0	0.00084397	0.00309904	0.000404891	0.000924303	0.00201235	0.00168058	0.000602198	0.000167789	0.0014588	0.000921081	4.20328e-05	0	0.00163416	0	0.00179571	0.00113947	0.000495508	0.00520544	0.000900078	0.00457968	0.00081336	0.00183314	0.00161904	0.00123713	0.00148422	0.0036224	0.000580121	0.0043838	0.00243983
523791	0.00150907	0.00114966	0.000495508	0.00222553	0.00322983	0.00160997	0.00232796	0.0078131	0.000297885	0.000401827	0.0007573	0.000397192	0.00232352	0.00125715	0.00350582	7.35791e-05	0.00144707	0.000813543	0.00379733	0.000851855	0.00137189	0.00560247	0.000985401	0.00523408	0.00226358	0.00174657	0.00262423	0.000561659	0.000612565	0.000165815	0.000345092	0.00100452	0.0043427	0.00147187	0.00237251	0.00285125	0.00560247	0	0.00160314	0.00071943	0.00112356	0.000925088	0.000553335	0.000214402	0.000361269	0.00150013	0.00433072	0.000912669	0.00103179
313596	0.000401023	0.00284423	0.0011169	0.000400583	0.00231834	0.00250263	0.00170327	0.00033506	0.00107087	0	0.000490619	0.00180918	0.000401827	0.00169593	0.00149028	0.00100294	0.000545082	0.000545082	0.00395206	0	0.00183314	0.00143701	0.00241608	0.000182808	0.00520544	0.00227672	0.00133548	0.00298603	0.000992743	0.00173165	0.00100294	0.00213204	0.00160997	0.00127647	0.00213204	0.00109724	0.001387	0.000476364	0.000761272	0	0.00530517	0.00150907	0.000781105	0.00398664	0.00201235	0.00112356	0.000508399	0.00140612	0.0052211
485916	0.00148883	0.00270756	0.000924303	0.00129076	0.00162328	0.000401399	9.92424e-05	0.00800602	0.00148422	0.00223664	0.000329949	0.000437805	0.00322983	0.00211632	0.000501173	0.00174657	0.000195378	0.00321339	0.00245465	0.00036067	0.00962729	0.00433072	0.000532334	0.00435743	0.000977364	0.00284831	0.00149028	0.00097234	0.00128368	0.000401827	0.00335778	0.00289719	0.00231834	0.00560247	0.000234141	0.000186594	0.000290754	0.00326322	0.000397192	0	0.000302028	0.000999013	0.00033506	0.00149053	0.00289719	0.00254591	0.00108132	0.00171338	0
521095	0.00157787	0.00289719	0.000841603	0	0.00087546	0.00260807	0.00114049	0.000424587	0.00272802	0.000290754	0.00100452	0.00157787	0.000288399	0.00222814	0.00140612	0.000843437	0.00160997	0.000963208	0.00125245	0.00211853	0.00107544	0.00185473	0.000241697	0.000761272	0.00152752	0.000401023	0	0.000532334	0.00815826	0.00107087	0.00332109	0.00496172	0.000364147	0.00160109	0.00037957	0.0048274	0.00260807	0.000775432	0.00232202	0.000762752	0.000921081	0.0035349	0.000985401	0.000916319	0.00150907	0.00371411	8.60337e-05	0.00157787	0.0011425
479435	0.00259573	0.00109954	0.0016116	0.000971129	0.00158948	0.000947175	0.00201476	0.00516068	0.00454846	0.00114047	0.000437805	0.00150907	4.20328e-05	0.0020302	0.00417951	0.00149466	0.000348285	0.00124136	0.000361269	0.00149028	0.00800602	0.00596957	0.00219343	0.00250263	0.00433072	0.000549553	0.00108132	0.0106798	0.00311839	0.000638703	0.000318766	0.000775432	0.00031607	0.000592582	0	0.00103179	0.000379879	0.00230335	0.00306146	0.00377527	0.000737209	0.00222553	0.00332256	0.00143701	0.00031607	0.00229365	0.00332331	0.00125715	0.000741047
479431	0.00094716	0.00532728	0.00353018	0.000280725	0.00444493	0.0136883	0	0.00114049	0.000400583	0.0007573	0.00418405	0.00208391	0.00596957	0.000985401	0.000496531	0.000184653	0.00102059	0.000581669	0.00125715	0.00174972	0.0143747	0	0.00160109	0.000476364	0.00398664	0.000490619	0.00151447	0.000424587	0.00229365	0.00229365	0.000399505	0.00371411	0.00501748	0.00128368	0.00307734	0.000709061	0.00322983	0.00272802	0.00233301	0.00197306	0.00261607	0.000822568	0.0020302	0.00254657	0.00201476	0.0154927	0.000378922	0.00433072	0.000329949
471852	0.000762752	0.00219343	8.49566e-05	0.00226887	0.0011425	0.000658766	0.000613963	0.000851855	0.00332256	0.00089038	0.000977364	0.00325021	0.00230335	0.0052211	0.0143747	0.000144888	0.00434508	0.00341694	0.00962729	0.00152752	0.0007573	0.000386883	0.000779811	0.000912669	0	0.00172083	0.000165815	0.001971	0.000396321	0.0020383	0.001971	0.00162328	0.00444493	0.00237905	0.000123792	0.00151688	0.00372527	0	0.000899959	0.00081336	0.000883904	0.00216234	0.00387878	0.000501173	0.00087546	0	0	0.000501173	0.00231834
488538	0.00335778	0.00467406	0	0.000824168	0.00232051	0.00261607	0.00232352	0.000234141	0	0.0038134	0.000355727	0.00161904	0.000813543	9.92424e-05	0.00159035	0.000183709	0.00457968	6.80924e-05	0.0154927	0.00418405	0	0.000513579	0.00128524	0.00053298	0.000199529	0.000723323	0.000186594	0.00159812	0.00435743	0.000581669	0.00169334	0.00144707	0.000399505	0.00141074	0.00384323	0.0043838	0.00105501	0	0.000392851	0.000364147	0.00081979	0.000545082	0.00110789	0.00136929	0.000101596	0.00107087	0.00299898	8.60337e-05	0.0014588
574556	0.000204489	0.00153965	0	0	0.0048274	0.00406981	0.000183709	0.00245465	0.00249346	0.000761272	0.00129076	0.00161773	0.00470157	0.00159035	0.000694302	0.000382177	0.00140973	0.00394116	0.00332256	0.000904972	0.0078131	0.000807646	0.000671368	0.00520717	0.00036067	0.00100271	0.0052211	0.000860608	0.00260807	0.00265758	0.00262423	0.000456009	8.13659e-05	0.00349823	0.000214402	0	0.000400583	0.00110848	0	0.000184653	0.00284831	0.000234141	0.00651187	0.001387	0.000872862	0.000199378	0.0102657	0.00029985	0.00155568
446470	0.00451732	0.00213204	0.00375516	0.00254657	0.000392851	0.00197306	0.00223664	0.00218144	0.00143701	0.000737209	0.00103179	0.00146341	0.000924303	0.00150907	0.000318766	0.00107087	0.000397192	0.00223664	0.0016116	0.00535369	0.000762752	0	0.0052211	0.000899959	0.00208034	0.00137189	0.000638703	0.00210698	0	0.00083392	0.000280725	0.00350582	0.000167789	0.00523408	0.000355727	0.0043427	0.00114391	0	0.000813543	8.49566e-05	0.000495508	0.00332109	0.0004195	0.000228075	0.00265758	0.000587302	0.00208391	0.00454846	0
555778	0.000778051	0.00254657	0.00679927	0.00452114	0.00284423	0.000369049	0.00161904	8.13659e-05	0	0.00159812	0.00457968	0.00174657	0.000341447	0.00114966	0.000288399	0.00059263	0.00444493	0.0011169	0.00087546	0.00140612	0	0.00311524	0	0.00124136	0.00394116	0.00169334	0.000191812	0.000580121	6.80924e-05	0.000872862	0.000872862	0.000386883	0.00152752	0.000280725	0.00149466	0.00337144	0.00226887	0.000807646	0.00172164	0.0039575	0.00379733	0.00259573	0.000399505	0.000508399	0.00136056	0.00349823	0.00243983	0.00335778	0.000580121
502025	0.00074514	0.00108724	0.00132636	0.000592582	0.00321339	0.0014588	0.000144888	0.00195935	0.000458195	0.000999013	0.00169334	0.00372421	0.00311524	0.000532961	0.00102443	0.00123713	0	0.00180918	0.00397863	0.00457968	0.000329949	0.000909546	0.00200678	0.000458195	0.0048274	0.000925088	0.00090442	0.00346347	0.00289719	0.000822568	0.000558603	0.00294128	0.00122726	0.000446316	0.000592582	0.00112358	0	0.00089038	0.000345092	0.00233301	0.000904972	0.00433072	0.00265758	0.00142949	0.00245465	0.000831857	0.0136883	0.00063195	0.000762948
525898	0.000131585	0.00389434	0.000496531	0.000644515	0.00059263	0	0.00287938	0.000280725	0.00121929	0.00208034	0.00059263	0.00097234	0.000466428	0.00114391	0.00311839	0.00127132	0.00121929	0	0.000762752	8.49566e-05	0.0136883	0.000209027	0.0141741	0.0035663	0.000686832	0.00107544	0.000182808	0	0.00272873	0.00257952	0.00141074	0.000302028	0.00195935	0.00232796	0.0143747	0.00125245	0.00312332	0.00200678	0.00260807	0.000749133	0.00457968	0.00305022	0.00064199	0.000888916	0.00124136	0.001387	0.00372421	0.000199529	0.00089038
525903	0.00261607	0.00379733	0.000353292	0.00125245	0.000516525	0.000800688	0.00106272	0.00112358	0.00230335	0.00962729	0.00261607	0.00172164	0.00137189	0.0078131	0.000214402	0.000807646	0.001971	0.000900078	0.000831857	0.00037957	0.00128368	0.00250287	0.00389434	0.00102443	0.000496531	0.00114391	0.00031607	0.000963208	0.000399505	0.000228075	0.000297885	0.000883904	0.00306146	0.000176131	0	0.00222814	0	0.000144888	0.000762752	0.00475032	0.00249346	0.0078131	0.00245465	0.00053298	0.00086644	0.00170327	0.000656538	0.00375516	6.80924e-05
446469	0.00168058	7.35791e-05	0.00125245	7.35791e-05	0.00539822	0.00129076	0.00233301	0.000398713	0.00125245	0.000602198	0.00529544	0.00403337	0.00125715	0.000458195	0.001971	0.00471588	0	0.00260807	0.000369049	0.000400583	0.00177907	0.00211711	0.001387	0.00261607	0.000348285	0.00148422	0.0004195	0.00169593	0.0043838	0.00123713	0.000229522	0.000638703	0.00211853	0.00270756	0	0.000280725	0	0.00256116	6.80924e-05	0.00379733	0.00161773	0.000924303	0.000229522	0.00229365	0.00305022	0.00389414	0.00165243	0.00110071	0.000749133
1453429	0.00457968	0.000658766	0.00105501	0.00230335	0.00081336	0.00535369	0.0136883	0.0043838	0.00156012	0.000437805	0	0.0143747	0	0.00434508	0.00131014	0.000545082	0.000671368	0.000831857	0.00372527	0.0038037	0.00237251	0.00341694	0	0.00346347	0.00425399	0.00149466	0.00141074	0.00081979	0.00132636	0	0.00272089	0.0036224	0.00232796	0.00238868	0.00380437	9.92424e-05	0.00258601	0.00097234	0.00335778	0.000237457	0.00112358	0.00241608	0.00325021	0.00146341	0.000778051	0.00064199	0.00272802	0.000532334	0.000675691
530564	0.00137189	0.00539822	0.00335778	0.00242786	0	0.000860608	0.00211853	0.00226358	0.000369049	0.00209549	0.000741047	0.00433072	6.80924e-05	0.000237457	0.00337144	0.0035349	0.000561659	0.000592582	0.000478193	0.000378922	0.000512057	0.000992743	0.000185016	0.00673973	0.00122726	0	0.00467406	0.00394116	0.00415788	0.0004195	0.000186594	0.00262423	0.000762948	0	0.00201235	0.0038134	0.00245006	0.00037957	0.000199529	0.000341447	0.00133499	0.000851855	0	0.000532961	0.00337144	0.00245006	0	0.00117086	0.0109754
699246	0.00136929	0.00296199	0.00113947	0.000466428	0.0043427	0.00353669	0.000824168	0.00520544	0.00144153	0.00100271	0.000176131	0.00237251	0.00272873	0.0141741	0.00226358	0.00081979	0.000912669	0.00148883	0.00389434	0.00123339	0.00214045	0.00150907	0.000638703	0.00112356	0.000921058	0.0020302	0.0020383	0.00292183	0.00152752	0.000561659	0.000167789	0.00153965	0.000131585	0.0078131	0.00311839	0.000612565	0.00102059	0.00444493	0.000191812	0.00184424	0.00471588	0.00392103	0.00114049	0.0020302	0.00383403	0.00114047	0.00145851	0.00470157	0.000658766
469383	0.00679927	0.000558603	0.00384323	0.00191888	0.00535369	0.0007573	0.00205996	0.000345092	0.000396321	0.00136929	0.00178969	0.00470157	0.000229522	0.000912669	0.00106716	0.00260807	0.00170327	0.000612565	0.00289719	0.00226358	0.00284831	0.000241697	0.0004195	0	0.00962729	0.00256116	0.00341694	0.00117086	0.0052211	0.00254279	0.00152752	0.00122726	0	0.000225828	0.000904972	0.000204489	0.00269315	0.000553335	0.00223664	0.000909546	0.000723323	0.00144153	0.000302028	0.0048274	0.00349823	0.00109724	0.000686832	0.00452114	0.00106716
591001	0.000985401	0.000329949	0.00090442	0.0154927	0.000513579	0.00153965	0.00114047	0.000386883	0.000516525	0.000919602	0.00397863	0.00520717	0.000658766	0.00548471	0.00232796	0.000904972	0.00162328	0.00146341	0.000355727	0.00523408	0.00031607	0.000613963	9.92424e-05	0.00202754	0	0.00272802	0.000512057	0.000195378	0	0.0043427	0.000382177	0.00214045	0.00226358	0.00149391	0.000800688	0.00159589	0.00114049	0.00312332	0.00209549	0	0.00131014	0.000329949	0.00240356	0.00260807	0.00149028	0	0.00673973	0.00180531	0.000401399
526225	0.000909546	0	0.000400583	0	0.00201476	0.00287938	0.000956525	0.000656538	0.0154927	0.000399505	0.00349823	0.00332109	0	0.000368573	0.000841603	0	0.000762948	0.000656538	0.00103179	0.00140973	0.00103179	0.00231834	0.000262839	0.000424587	0.00048494	0.00160314	0.000956525	0.00332109	0.00560247	0.000807646	0.000355727	0.00560247	0.00375516	0.000290754	0.00156012	0.00170327	0.00107087	0.000657528	0.000580121	0.00113947	0.000199529	0.000843437	0	0.0038134	0.00103179	0.000379879	0	0.00149028	0.000131585
638303	0.000741047	0.00108132	0	0	0.00169593	0.00132636	0.00033506	0.00152752	0.00532728	0.000549553	0.00254657	0.00311524	0.00053298	0.00160109	0.00375516	0.0017236	0.00392103	0.000397192	0.000545082	0.00398664	0.00232051	0.00109954	0.00332109	0	0.00311524	0.00350582	0.000398713	0.000843437	0.000963208	0.0143747	0.00237905	0.00311524	0.000561659	0.00444493	0.000297764	0.00110789	0.000888916	0.0017159	0.000184653	0.0109754	0.00055087	0.000501173	0.00103179	0.000675691	0.0007573	0.00452114	0.00242786	0.000225828	0.00158948
580331	0.000237457	0.0043838	0.000404891	0	0.000185016	0.00140612	0.000199529	0.000397192	0.00232202	0.000508399	0.00200678	0.00211711	0.00240356	0.000165815	0.00223664	0	0.000613963	0.00377527	0.000368573	0.00394116	0.00114047	0.0039575	0.000761275	0.00243983	0.00184424	0.000398713	0.00516068	0.0016124	0.00146341	0.00262423	0.00172164	0.00238868	0.00177907	0.001971	0.00218144	0.000400583	0.000446316	0.00201476	0.00392103	0.00143701	0.00170449	0.000192816	0.00123339	0.00444493	0.00147187	0.00529544	0.00195935	0.00211632	0.00104141
580332	0.00180918	0.00071943	0.00287938	0.00197306	0.000822568	0.0017236	0.0078131	0.00142949	0.00145851	0.000909546	0.00810797	0.00159589	0.00140973	0.00133499	0	8.13659e-05	0.000192816	0.000587302	0	0.000919602	0.000228075	0.00240356	0.00210698	0.00238308	0.00395206	0.000241697	0	0.00150013	0.000775432	0.00169593	0.00238308	0.00081979	0.00074514	0.001387	0	0.00254657	0.00159035	0.00216234	0.00383403	0.000545082	0.00219343	0.000612565	0.00100243	0.00211711	0.0141741	0.00133499	0.00800602	0.00299898	0.00107544
522772	0.000737209	0.00033506	0.0011425	0.00211853	0.00435743	0.000709061	0.000912669	0.0011425	4.20328e-05	0.000404891	0.00380437	0.000302028	0.00071943	0.00334492	0.000924303	0.00325021	0.00200678	0.00249346	0.00029985	0.000123792	0.0010295	0.00104141	0.00398664	0.0043427	0.00109954	0.00159035	0.00159035	0.00284423	0.00250287	0.00149053	0.00109954	4.20328e-05	0.000396321	0.00226358	0.00435743	0.0007573	0.000709061	0.00123713	0.000355727	0.00145851	0.00159812	0.00128368	0.00081979	0.00475032	0.00232051	0.00031607	0.00140612	0.00127647	0.000807063
512564	0.00243983	0.00269315	0.00523408	0.00173165	0.0038134	0.00211632	0.00145851	0.00089038	0.00516068	0.00170449	0.00651187	0.00284831	0.000992743	0.00529544	0.00372421	0.00226358	0.00375516	0.00501748	0.000508399	0.00108724	0.00269315	0.000749133	0.00209549	0	0.00128368	0.000167789	8.13659e-05	0.000165815	0.00226358	0.00148422	0.00213204	0.000280725	0.00015248	0.00222814	0.000512057	0.00651187	0.00520544	0.00467406	0.00346022	0.00121929	0.00417951	0.00174972	0.000329949	0.00157787	0.00102059	0.00036067	0.000904972	0.00201235	0.00102059
572547	0.000437805	0.000824168	0	0	0.00202754	0.00332256	0	0.00137189	0.000101596	0.000191812	0.00289719	0.00337144	0.000638703	0.00031607	0.00305022	0.000318766	0.00160314	0.0034846	0	0.000612565	0.00470157	0.000612565	0.00089038	0.000401399	0.000204489	4.20328e-05	0.00036067	0.00094716	0.00129076	0.000241697	0.00149028	0.000288399	0	0.00211711	0.000709061	0.00105501	0.00346347	0.000355727	0.000195378	0.00114765	0.000749133	0.00143701	0.00243983	0.00109724	0.0102657	0.00156012	0.000912669	0.000237457	0.00322983
583355	0.000182808	0.00122726	0.00398664	0.00815826	0.000185867	0.00157787	0.00389434	0.00180531	0.000398713	0.00123339	0.00087546	0.00147187	0.000414141	0.000341447	0.00029985	0.00128368	0.00015248	8.60337e-05	0.000466428	0.00673973	0.000355727	0.001971	0	0.00109954	0.0106798	0	0.00311839	0.00174972	0.00306146	0.00140612	0.00475032	0.00169334	0.000401827	0.000516525	0.000318766	0.000992743	0.000230674	0.000558603	0.000775432	0.00172164	0.00102443	0.00105501	0.000345092	0	0.000199529	0.00256116	0.000976986	0.000369049	0.00053298
384676	0.00346347	0.000458195	0.000824168	0.00250287	0.00108724	0.00523408	0.00285125	0.00133548	0.00523408	0.00177907	0.00172164	0.000851855	0.000398713	0.000779811	0.00254279	0.00074514	0.00087546	0.000781105	0.000824168	0.000144888	0.00262423	0.0035663	0.0043838	0.00048494	0.00451732	0.000437805	0.00124136	0.00106716	0.00106912	0.00123339	0.00238868	0.00158948	0.000580121	0.0106798	0.000397192	0.00238308	0.00306146	0.00272089	0.00105501	0.000553335	0.000686832	0.00159589	0.00109724	0.0020383	0.00307734	0.000912669	0.00170449	0.0020842	0.00168058
37692	0.00201476	0.00238308	0.000424587	0.00679927	0.0020842	0.000297764	0.000553335	0.00053298	0.00232352	0.000947175	0.00143701	0.000490619	0.0007573	0.000204489	0.0106798	0.00112356	0.000761275	0.000225828	0.00102059	0.0102657	0.000414141	0.00087546	0.00250263	0.000741047	0.0038037	0.00516068	0.00284423	0.000516525	0.00144153	0.00163416	0.00415788	0.00226887	0.00185473	0.000963208	0.000400583	0.00530517	0	0.00232051	0.00178969	0.00209549	0.00254657	0.00548471	0.00074514	0	0.00434508	0.00265758	0.0043427	0	0.00287938
683837	0.00033506	0.000382177	0.000561659	0.000761275	0.000900078	0	0.000602198	0.00123339	8.60337e-05	0.000412119	0.00112356	0.000182808	0.0106798	0.0010295	0.00064199	0.000775432	0.0038037	0.00425399	0.0020383	0.00102443	0.000549553	0.00284831	0.000401023	0	0.00254591	0.00071943	0.00015248	0.00083392	0	0.00471588	0.0016124	0.000505392	0	0.00107087	0.0014588	0.00109954	0.00114966	0.000843437	0.00403337	0.00205996	0.000956525	0	0.000488577	0.00063195	0.00219343	0.000424587	0.000237457	0	0.000921058
243273	0.000512057	0	0.00520717	0.00214045	0.000956525	0.000424587	0.00363695	0.00384323	0.000824168	0.00149028	0.00108724	0.00100294	0.000671368	0.000558603	0.00452114	0.00110071	0.000992743	0.00962729	0.00113042	0.00475032	0.00038039	0.000355727	0.000921058	0.00180531	0.00467406	0	0.00146341	0.0017159	0.000364147	0.00109724	0.00136929	0.00272802	0.00651187	0.00159035	0.00229365	0.00219343	0.000395344	0.000204489	0.00090442	0	0.000101596	0.00113042	0.00496172	0.00312332	0.00105501	6.80924e-05	0.00651187	0.000157218	0.00100452
62977	0	0.00815826	0.00372527	0.00084397	0.00105501	0.00249346	0.00238868	0.000361269	0.00679927	0.00226887	0.000209027	0.0011425	0.000781105	0.00232796	0	0.000368573	0.0109754	0.00036067	0.00106912	0	0.00114966	0	0.0106798	0.00256116	0.000199378	0.000656538	0.00128524	0.00306146	0.00168058	0.00100271	0.000289243	0.00245465	0.00241608	6.80924e-05	0.000348285	0.000398713	0.0020842	0.00132636	0.00275815	0.000888916	0.00241608	0.000355727	0.00311839	0.000580121	0.00071943	0.00170449	0.00425399	0.000345092	0.000612565
290398	0.000872862	0.00103179	0.00227098	0.00326322	0.00242786	0.00346022	0.000397192	0.00055087	0.00222814	0.000561659	0.00258601	0.00114765	0.00048494	0.00064199	0.00269315	0.00222814	0.00149053	0.00104141	0.00321339	0.0014588	0.000860608	0.00031607	0.00306146	0.00387878	0.00415788	0.000675691	0.00372421	0	0.0039575	0.00074514	0.00467406	0.00452114	0.00254591	0.00173165	0.00169593	0.00227672	0	0.00516068	0.00326322	0.000495508	0.000532334	0.001971	0.000495508	9.92424e-05	0	0.00136041	0.00530517	0.000883904	0.00810797
326424	0.00109724	0.000185867	0.00107544	0.000723323	0.00298603	0.000353292	0.000401399	0.000395344	0.000495508	0.00312332	0.000144888	0.00237905	0.00403337	0	0.00036067	0.00353018	0.00560247	0	0.00334492	0.00452114	0.00048494	0.00055087	0.00114391	0.00230335	0.0016124	0.000369049	0.00238308	0.00171338	0	0.00245006	0.00332256	0	0.00257952	0.000401023	0.00144707	0.00104141	0.000904972	0.00140973	0.00074514	0.00110848	0.00087546	0.00299898	0.00110071	0.000686832	0.00112356	0.00180531	0.00346022	0.00254657	0.00539822
411154	0.001387	0.00159035	0.00353669	0.000860608	0.00113947	0.00433072	0.000401023	0.00403337	0	0.00232051	0.00191089	0.000424587	0.00284423	0.00229365	0.00140973	0.000157218	0.00238308	0	0.00159812	0.00127132	4.20328e-05	0.00100452	0.00307734	0.00299898	0.00185473	0.00415788	0.0141741	0.00560247	0.00377527	0.00380437	0.000396321	0.00380437	0.000209027	0	0.00457968	0.00159812	0.00145851	0.00144707	0.00270756	0.00211632	0.00107087	0.00539822	0.00380437	0	0.000761272	0.000382177	0.00245006	0.000176131	0.0136883
405948	0.00178969	0.000513579	0.00243983	0.00150013	0.00133499	0.0016116	0.00156012	0.000230674	0.00191089	0.000199529	0.0017236	0	0.00148422	0.00306146	0.00258601	0.00387878	0.0143747	0.00123713	0.00136056	0.00102059	0.0035663	6.80924e-05	0.000401827	0.00071943	0.00125245	0	0.00389434	0.00250287	0.00380437	0.00346022	0.00161429	0.00475032	0.000404891	0.00260807	0.000345092	0.0143747	0	0.000399505	0.00179571	0.00124136	0.000513579	0.000386883	0.00213204	0.00140973	0.00123339	0	0.00177907	0.000963208	0.00114049
448385	0.000392851	0.0016116	0.00692759	0.0038134	0.000883904	0.0004978	0	0.00242786	0.00136056	0.00104141	0.0034846	0.00233301	0.00177907	0.00185126	0.0009413	9.92424e-05	0.000686832	0.000262839	0.00435743	0.000490643	0.00332331	0.000813543	0.000488577	0.000237457	0.000476364	0.000581669	0.000775432	0.000355727	0.00109954	0.00136056	0.00097234	0.000488577	0.00335778	0.000184653	0.00048494	0.00433072	0.00087546	0.000345092	0	0.00038039	0.00272873	0.000505392	0.000723323	0	0.00241608	0.0035663	0.00106272	0.00136929	0.00195935
94624	0.00124136	0.00168058	0.000167789	0.00240356	0.00180531	0.00529544	0.000437805	0.000558603	0.000399505	0.000262839	7.35791e-05	0.000392851	0.00157787	0.00174657	0.00389434	0	0.00036067	0.00309904	0.00149028	0.00250263	0.000456009	0.000199529	0.00218144	0	0.00326322	0.00272089	0.00153965	0.0004195	0.00108132	0.00532728	0	0.00337144	0.000437805	0.00102059	0.0004978	0.00529544	0.00110789	0.000400583	0.00245006	0.00179571	0.00140973	0.00294128	0.00209549	0.00284831	0.000321453	0.000921081	0.00037957	0.00232352	0.000822568
360910	0.0043427	0.00332109	0.00596957	0.00516068	0.000741047	0.00185473	0.00117086	0.00249346	0.00185473	0.000318766	0.00160314	0.00298603	0.00454846	0.00241805	0.00202754	0.00205996	0.00127647	0.000182808	0.00163416	0.000262839	0.000985401	0.00180918	0.00165243	0.00129076	8.13659e-05	0.00560247	0.000241697	0.000414141	7.35791e-05	0.00141074	0	0.000508399	0.00275815	0.00087546	0.00174657	0.00238868	0.000378922	0.00311524	0.00140973	0	0.00150013	0.000553335	8.13659e-05	0.000824168	0.00211632	0.000386883	0.00015248	0.00353018	0.00114047
680198	0.00353018	0.00160314	0.00031607	0.00262423	0.000386883	0.00084397	0.00074514	0	0.0007573	0.000872862	0.00209549	0.000505392	0	0.00144153	0.0007573	0.0141741	0.00106272	0.000580121	0.0035349	0.00169593	0.00179571	0.00155568	7.35791e-05	0.00149053	0.000495508	0.000318766	0.00100243	0.000956525	0.00133499	0.00496172	0.00148422	0.00059263	0.000900078	0.000478193	0.00143701	0.000185867	0	0.00168922	0.000762948	0.00174972	0.000860608	0.00321339	0.00227098	0.000561659	0.00425399	0.000318766	0.000778051	0.000872862	0.00372421
637905	0.00162328	0.000860608	0.00162328	0.00332331	0.000904968	0.000404891	0.00081979	0.000144888	0.000800688	0.0035349	0.000508399	0.00260807	0.00346347	0.00332109	0.000401827	0.000800688	0.00230335	0.00071943	0.00100271	0.000549553	0.00275815	0.000800688	0.00335778	0.00140973	0.0016116	0.000488577	0.00539822	0.00148422	0.000280725	0.00350582	0.00265758	0.00125715	0.00272873	0.00159589	0.00322983	0.00375516	0.000762752	0.00170327	0.00125715	0.00241608	0.00341694	0.00444493	0.00133548	0.000977364	0.00114049	0.00140973	0.00250263	0.00287938	0.00471588
589865	0.00800602	0.000532334	0.00149391	0.00539822	0.00125245	0.00100243	0.00084397	0.00149028	0.000378922	0.000956525	0.0004195	0.00539822	0	0.000401023	0.00114049	0.00110789	0.00083392	0.00177907	0.000638703	0.00180531	0.00679927	0.000761275	0	0.000280725	0.000912669	0.000401399	0.00211711	0.000361269	0.00100452	0.000199529	0.000191812	0.00284423	0.000204489	0.00121929	0.00185473	0.0038037	0.0036224	0.000977364	0.00149391	0.00226887	0.00335778	0.00104141	0.00150907	0.000638703	0	0.00185126	0.000513579	0.0016124	0.00294128
572480	0.00160109	0.00383403	0.00160997	0.000186594	0.00136041	0.000545082	0.0011169	0.000561659	0.00015248	0.00106716	0.000262839	0.00160314	0.00425399	0.00815826	0.000883904	0.00346347	0.000851855	0.001387	0.00451732	0.00074514	0.000658766	0.00394116	8.13659e-05	0	0	0.00150013	0.0035663	0.0011425	0.00269315	0.00174972	0	0.00143701	0.00127647	0.00100294	0.00237905	0.000561659	0.000424587	0.000779811	0.00312332	0.00334492	0.000182808	0	0.00467406	0	0.00125715	0.000656538	0.000916319	0.00160109	0.00160109
643648	0.0011169	0.000237457	0.00064199	0.000368573	0.000824168	0.00159035	0.00325021	0.000167789	0.000553335	0.00451732	0.0035663	0.00137189	0.000512057	0.000956525	0.00392103	0.000234141	0.00292183	0.00254279	0.00081336	0.00063195	0.00209549	0.00434508	0.000587302	0.000602198	0.00110848	0.00191089	0.00081979	0.000999013	0.0038134	0.000237457	0.00114391	0.00074514	0.00679927	0.00125715	0.00254657	0.0141741	0.000694302	0	0.00475032	0.00962729	0.000545082	0.00529544	0.00270756	0.00160109	0.000513579	0.000841603	0.00114966	0.00170327	0.00108132
649638	0.00059263	0.00114049	0	0.000478193	0.00384323	0.00115162	0	0.00679927	0.00309904	0.000657528	0.00254874	0.00229365	0.00226358	0.00249346	0.00299898	0.00147187	0.00209549	0.00170449	0.00133548	0.000466428	0.00131014	0.00159035	0.00305022	0.000587302	0.000329949	0.000602198	0.000553335	0.00055087	0.000199529	0.000321453	0.000613963	0.00201476	0.00454846	0.00285125	0.00232796	0.00055087	0.000157218	0.000709061	0.00036067	0	0.00191089	0.000297764	0.00143701	0.000921081	0.000823794	0.00375516	0.0016124	0.00129076	0.000909546
640132	0.00127132	0	0.000199378	0.00053298	0.000532961	0.000318766	0.00114966	0.000831857	0.00140973	0.000762752	8.60337e-05	0.00209549	0.00241805	0.00053298	0.0011425	0.000396321	0.0043427	0.00383403	0.000214402	0.00137189	0.000956525	0.00254874	0.0017236	0.00031607	0.00380437	0.00106912	0.00112358	0.000737209	0.00350582	0.000195378	0.0035349	0.00434508	0.00102443	0.000228075	0.00810797	0	0.00403337	0.00114391	0.000401827	0.00210698	0.00227098	0.00471588	0.00520544	4.20328e-05	0.000495508	0.00127647	0.00209549	0.0043427	0.000262839
526224	0.000456009	0.00185473	0.00379733	0.00107087	0.00265758	0	0.000185867	0.00185473	0.00312332	0.00241608	0.00106716	0.00109724	0.00184424	0.00071943	0.00457968	0.00434508	0.000831857	0.00163416	0.00100294	0.000289243	0.0106798	0.000888916	0.000165815	0.00147187	0.00144153	0.0004978	0.00269315	0.00037957	0.00394116	0.00084397	0.00037957	0.0004978	0.00389434	0.00209549	0.00157787	0	0	0.000761272	0.00168922	0.00063195	0.000963208	0.00108132	0.00114047	0.000992743	0.00379733	0.000191812	0.00475032	0.00185126	0
446466	0.00179571	0.000841603	0.00122726	0.00249346	0.00147187	0.00241805	0.000241697	0.00125715	0.000345092	0.000778051	0.00136056	0.00169334	0.00387878	0.00272873	0.00332331	0.0048274	0.00149028	0.000762948	0.000345092	0.00107544	0.00106272	0.0154927	0.00191089	0.00152752	0.0034846	0.00180918	0.00237905	0.000553335	0.000532961	0.00334492	0.00211632	0.00223664	0.000280725	0	0.000545082	0.000558603	0.00270756	0.00383403	0.00186788	0.00191888	0	0.000883904	0.000234141	0.00128524	0.00142949	0.000925088	0.000297885	0.00081979	0.000199378
562970	0.000185016	0.000395344	0.000963208	0.00245006	0.000947175	0.00170449	0.00810797	0.000414141	0.000860608	4.20328e-05	0	0.000329949	0.00148883	0.00962729	0.000199529	0.00520544	0.00350582	0.00143701	0	0.00173165	0.00144153	0.00383403	0.00168058	0.00451732	0.00250263	0.000709061	0.000899959	0.00272802	0.000355727	0.000345092	0.000490619	0	0.00435743	0	0.0043838	0.00232352	0.00227672	0.00232202	0.00232796	0.000947175	0.0043838	0.0039575	0.00053298	0.000553335	0.00332331	0.000976986	0.00403337	7.35791e-05	0.000289243
639283	0.000297764	0.00145851	0.0141741	0.00071943	0.0016116	0.00272873	0.00392103	0.00159812	0.000925088	0.00387878	0.00171338	0.000872862	0.00141074	0.00353018	0.000656538	0.000241697	0	0.000553335	0.00262423	0.000185867	0.00195935	0.000549553	0.000761272	0.00143701	0.00157787	0.00496172	0.000437805	0.0007573	0.00516068	0.00124136	0.00289719	0.0136883	0.00216234	0.00142949	0.000921058	0.00539822	0.00398664	0.00241608	0.000204489	0.000490619	0.00398664	0.00155568	0.000414141	0.0036224	0.00216234	0.00800602	0.000229522	0.00128368	0.0038037
583358	0.0010295	0.00109724	0.00200678	0	0.00151688	0.00128368	0	0.00144707	0.00200678	0.000513579	0.00117086	0.00262423	0.0038037	0.00257952	0.000709061	0.00216234	0	0.00186788	0.00168922	0.00810797	0.000297885	0.000401399	0.000694302	0.00226887	0.000532961	0.00332331	0.000199529	0.00337144	0.000204489	0.00227672	0.00346347	0	0.00186788	0.000369049	0.00548471	0.000488577	0.00334492	0.00692759	0.00174972	0.000508399	0.00240356	0.0109754	0.000800688	0.0020842	0.00195935	0.00123713	0.0016116	0.000860608	0.00183314
666681	0.00548471	0.000302028	0.00185473	0.00332256	0.00398664	0.00800602	0.000446316	0.00254591	0.00132636	0.00133499	0.0020302	0.0039575	0.000775432	0.000382177	0.000369049	0.00172164	0.000321453	0.00211632	0	0.0004978	0.000369049	0.00103179	0.00112356	0.000638703	0.00033506	0.00262423	0.00109724	0.00679927	0	0.000592582	0.00149391	0.00157787	0.00259573	0.000899959	0.00216234	0.00144707	0.00529544	0.00257952	0.00170449	0.000657528	0.00185473	0.00063195	0.00123713	0.0136883	0.00048494	0.00174657	0.000558603	0.00112358	0.00296199
439292	0	0.00380437	0.000761275	4.20328e-05	0.000131585	0.00383403	0.00398664	0.00159035	0.000807646	0.00031607	0	0.00341694	0	0.00262423	0.000368573	0	0.00596957	0.000904972	0.00208391	0.00223664	0.00144707	0.000644515	0	0.00306146	0.000318766	0.00250287	0.000532334	0.00254591	0.00406981	0.000437805	0.00202754	0.00216234	0.00144153	0.00250287	0.000191812	0.00272802	0.000686832	0.00397863	0.000807646	0.00213204	0.00114049	0.00245465	0.00128524	0.00121929	0.000353292	0.00298603	0.00029985	0.00501748	0.00149391
582899	0.000446316	0.00107544	0.00470157	0.00205996	0.00172164	0.000516525	0.000321453	0.000401827	0.00133499	0.00237251	0.000512057	0.00218144	0.00229365	0.000183709	0.00245465	0.00467406	0.000921081	0.00673973	0.00148422	0.00106912	0.00124136	0.00132636	0	0.00254657	0.00258601	0.000800688	0.00071943	0.00109954	0.00292183	0.00153965	0.00692759	0.00397863	0.000741047	0.0109754	0.0048274	0.00243983	0.00457968	0.00102059	0.000723323	0.00100243	0.00158948	0.00208391	0.000971129	0.00179571	0.00254657	0.00418405	0.00132636	0.00107544	0.00651187
748727	0.00371411	0.00106272	0.00262423	0.00213204	0.000378922	0.00180918	0.00305022	0.000297764	0.000144888	0.00452114	0.000656538	0.000262839	0.00149028	0.000888916	0.00379733	0.00651187	0.00284423	0.000204489	0.00115162	0.000182808	0.000843437	0	0.00346347	0.00200678	0.0036224	6.80924e-05	0	0.0038037	0.00185126	0.000131585	0.00029985	0.0154927	0.00107087	0.00326322	0.00152752	0.0106798	0.00332109	0.0017236	0.0102657	0.00146341	0.00097234	0.000369049	0.0052211	0.00161773	0.000488577	0.00122726	0.000781105	0.000412119	8.13659e-05
759914	0.00063195	0.00223664	0.00174972	0.000262839	0.00081979	0.00149391	0.00496172	0.00103179	0.000237457	0.000466428	0.00186788	0.000289243	0.00269315	0.000378922	0.000225828	0.000919602	0.00305022	0.000947175	0.00238308	0.00285125	0.00433072	0.00249346	0.000386883	0.000532334	0.00162328	0.000831857	0.000345092	0.0141741	0.0017159	0.00375516	0.000378922	0.00053298	0.000144888	0.00155568	0.00125715	0.00240356	0.00673973	0.00149028	0.00160109	0.000671368	0.00299898	0.00254874	0.000400583	0.00170449	0.000807646	0.00332109	0.000392851	0.000167789	0.00129076
633147	0.0052211	0.00535369	0.000379879	0.00110071	0.000831857	0.00201235	0.000353292	0.000581669	0.00349823	0.00216234	0.00260807	0.00114966	0.00242786	0.00159812	0.000348285	0.000580121	0.00548471	0.00184424	0.0020302	0.00232051	0.000490619	0.000404891	0.00692759	0.00415788	0.000345092	0.000458195	0	0.00180918	0.00087546	0.00097234	0.000741047	0.0004195	0.00243983	0.000813543	0.000185016	0.00150013	0.00296199	0.00501748	0.00226358	0.00151447	0.000549553	0	0.00222814	0.000900078	0.00962729	0	0.000401827	0.00389414	0.00321339
644282	0.000262839	0.00294128	0.000101596	0.00532728	0.0016124	8.49566e-05	0.00322983	0.00269315	0.00962729	0	0.000658766	0.00270756	0.00254657	0	0.00216234	0.0020302	0.000612565	0.00349823	0.00523408	0.00258601	0.00178969	8.60337e-05	0	0.000909546	0.00121929	0.000956525	0.000807063	0.00153965	0.000302028	0.00184424	0.00150907	0.00109724	0.00223664	0.0034846	0.00389414	0.000916023	0.00129076	0.00433072	0.00177907	0.00692759	0.00129076	0.00349823	0	0	0.00272089	0.00100271	0.000822568	0.00532728	0.000191812
573413	0.000644515	0.00259573	0.000813543	0.00451732	0.00110789	0.00692759	0.00172083	0.00136056	0.000694302	0.00269315	0.000297764	0.00501748	0.00136929	0.000883904	0.000658766	0.00496172	0.000204489	0.00216234	0.00258601	0.000165815	0.00112358	0.00083392	0.000762948	0.0007573	0.000412119	0.000749133	0.000424587	0.000656538	0.0109754	9.92424e-05	0.00144707	0.00306146	0.000184653	0.000241697	0.000900078	0.000686832	0.00168922	0.00222814	0.000675691	0.00231834	0.00156012	0.00151688	0.000956525	0.00257952	0.00123713	0.00038039	0.001971	0.000297885	0.00560247
633149	0.00452114	0.00335778	0.00270756	0.00298603	0.00434508	0.00258601	0	0	0.000916319	0.00127647	0.00180918	0.000386883	0	0.00155568	0.00089038	0.00136056	0	0.00033506	0.00132636	0	0.000656538	0.000638703	0.000592582	0.00127647	0.000737209	0.00470157	0.000779811	0.000288399	0.000398713	0.000657528	0.00254874	0.00451732	0.000176131	0.00529544	0.00123339	0.00241608	0.00197306	0.000513579	0.00089038	0.00265758	0.000225828	0.00372421	0.00149466	0.00532728	0.00250287	0.00186788	0.00063195	0.00102059	0.00398664
610130	0.000779811	0.00256116	0.00261607	0.00064199	0.00153965	0.00332331	0.00108132	0.00106272	0.00063195	0.00222814	0	0.000813543	0.00375516	0.0016116	0.00334492	0.00191089	0.000289243	0.000741047	0.0102657	0.00471588	0.00160109	0.00177907	0.000971129	0.00800602	0.00241805	0.00031607	0.000456009	7.35791e-05	0.00184424	0	0.00089038	0.00406981	0.0009413	0.0043427	0	0.000490619	0.00100452	0.00197306	0.00299898	0.00349823	0.000831857	0.000888916	0.00108132	0.00122726	0.00272873	0	0.00159589	0.00673973	0.00341694
555079	0	0.00298603	0.000185016	0.000671368	0.0035663	0.00144707	0.00169593	0.00037957	0	0.0020302	8.13659e-05	0.00211853	0.00125245	0.000396321	0.0038134	0.00350582	0.00335778	0.00174972	0.001971	0.00299898	0.00114765	0.00107087	0.00191888	0.00322983	0.00321339	0.00081979	0.00444493	0.00256116	0.00214045	0.000183709	0.00287938	0.000545082	0.00222814	0.00470157	0.000404891	0.000401023	0.000186594	0.00141074	0.00226887	0.000956525	0.0020842	0.0141741	0.000644515	0.00294128	0.00871335	0.00165243	0.00237905	0.000386883	0.00147187
574087	0.00036067	0.00106912	0.00325021	0.000561659	0.00311524	0.00337144	0.000230674	0.00128524	0.000549553	0.00254591	0.00149053	0.000167789	0.000592582	0.00254279	0.00114047	0.000671368	0.00258601	0.0052211	0.000446316	0.0020383	0.0141741	0.00136041	0.00107544	0.00433072	0.00353018	0.000395344	0.00335778	0.00257952	0.001971	0.000658766	0.000775432	0.00403337	0.00153965	0.00208391	0.00395206	0.00173165	0.00155568	0.000872862	0.00213204	0.00272089	0.00470157	0.000321453	0.00529544	0.00285125	0.000912669	0.00125245	0.000225828	0.00115162	0.000341447
608506	0.00172083	0.000478193	0.000925088	0.00337144	0.00015248	0.0016124	0.00467406	0.00272802	0.0039575	0.00129076	0.000401399	0	0.00451732	0.00148422	0.00425399	0.000237457	0.00496172	0.000165815	0.00269315	0.000553335	0.00109954	7.35791e-05	0.00471588	0.00349823	0.000762752	0.00112358	0.000488577	0.00516068	0.000694302	0.00033506	0	0.00417951	0.00114765	0.00520717	0.000289243	0.000228075	0.00033506	0.00294128	0.000424587	0.0078131	0.00520717	0.00238868	0.00159035	0.000904972	0.0136883	0.000807646	0.00169593	0.00114047	0.000545082
644283	0.00810797	0.00284831	0.0043427	0.000921081	0.000191812	0.00651187	0.00108724	0.000921058	0.00375516	0.000495508	0.00548471	0	0.00094716	0.00157787	0.000916319	0.0157825	0.000709061	0.00144153	0.000999013	0.00275815	0.0034846	0.00289719	0.000318766	0.00074514	0.00103179	0.00087546	0.000401399	0.00129076	0.000404891	0.00185126	0.000395344	0.00810797	0.0078131	0.00169593	0.000396321	0.000512057	0.00100271	0.00395206	0.00435743	0.0038134	0	0.000185016	0.000131585	0.000199529	0.00140612	0.00363695	0.00254657	0.00169334	0.00305022
395494	0.000545082	0.000378922	0.00372421	0.000976986	0.00467406	0.00213204	0.0109754	0	0.000241697	8.60337e-05	0.00112358	0.00149053	0.00501748	0.00102059	0.00346022	0.000414141	0.0017159	0.00074514	0.00233301	0.000401023	0.00100452	0.000237457	0.00205996	0.00394116	0.00800602	0.000165815	0.00800602	0.00375516	0.000899959	0.00094716	0.00516068	0.00243983	0.0038037	0.000558603	0.00197306	0.00397863	0.000508399	0.000280725	0.00148422	0.00262423	0.00155568	0.000348285	0.000262839	0.00115162	0.00398664	0.000404891	0.00470157	0.00132636	0.00208391
573061	0.00398664	0.00094716	0.000553335	0.00201476	0.00094716	0.00284423	0.000157218	0.00560247	0.00275815	0.000364147	0.00371411	0.00210698	0.00081979	0.00161429	0.00128524	0.00145851	0.0020383	0.00094716	0.000921081	0.00257952	0.000199378	0.00121929	0.00143701	0.000490619	0.00294128	0.00520544	0.00202754	0.00384323	0.000345092	0.00325021	0.000675691	0.000321453	0.00254279	0.00107544	0.00036067	0.000924303	0.00149028	0.000976986	0.00322983	0.00223664	0.00520544	0.00100452	0.00216234	0.000297764	0.000761275	0.00250263	0.00117086	0.00106912	0.000851855
459349	0.00529544	6.80924e-05	0.00289719	0.00161773	0.00257952	9.92424e-05	0.000368573	0.00289719	0.00102059	0.000182808	0.000192816	0.000824168	0.00530517	0.00326322	0.00389414	0.00185126	0.00425399	0.00418405	0.000297764	0.0109754	0.00285125	0.00161429	0.000512057	0.000921081	0.00159589	0.00179571	0.00296199	0.0009413	0.000532334	0.000976986	0.00110789	0.00113042	0.000379879	0.00170327	0.00305022	0.000741047	0.000553335	0.00548471	0.000737209	0.00815826	0.00250287	0.000412119	0.00100452	0.00467406	0.00372421	0.000364147	0.000348285	0.000999013	0.000167789
59374	0.00377527	0.0109754	0.000899959	0.000195378	0.00371411	0.00055087	0.000496531	0.000671368	0.00183314	0.000985401	0.00202754	0.00257952	0.0020842	0.00520544	0.00227672	0.00257952	0.00260807	0.00053298	0.00332109	0.00104141	0	0.000501173	0.00535369	0.000490643	0.00202754	0.00241608	0.00109954	0.00110071	0.000297885	0.00377527	0.00136041	0.000781105	9.92424e-05	0.00371411	0.00418405	0	0.00112356	0.00100294	0.00191888	0.000992743	0.00800602	0.000516525	0.00102443	0.00036067	0.000749133	0.000225828	0.000478193	0.00015248	0.0036224
198628	0.0007573	0.000851855	0.000843437	0.00216234	0.00471588	0.00100452	0	0.00081979	0.00256116	0.00337144	0.00151688	0.00467406	0.00237905	0.00038039	0.00270756	0.00106272	0.00123339	0.00435743	0.00270756	0.000176131	0.00156012	0.000280725	0.0020383	0.000466428	0.000501173	0	0.0010295	0.00425399	0.00284423	0.00299898	0.00142949	0.00384323	0.00227672	0.000437805	0.00275815	0.00471588	0.00535369	0.000341447	0.000657528	0.00309904	0.000329949	0.0016124	0	0.000644515	0.000478193	0.00100243	0.000234141	0.00037957	0.00326322
563040	0.000921081	0.000553335	0.000513579	0.00272089	0.00296199	0.00113042	0.00149391	0.00115162	0.00284831	0.00272089	0.00159812	0.00174972	0.00523408	0.000185016	0.000919602	0.00109724	0.0035349	0.00232796	0.00232796	0.000545082	0.000686832	0.00285125	0.00136056	0.00133499	0.00254874	0.000532334	0.000904972	0.00254874	0.00254279	0.000490643	0.000478193	0	0.00285125	0.000900078	9.92424e-05	0.00254279	0.00117086	0.000392851	0.00136041	0.00216234	0	0.00384323	0.000478193	0.00296199	0.00122726	0.00379733	0.00372527	4.20328e-05	0.00127132
697303	0.000144888	0.000345092	0.00104141	0	0.00208391	0.00083392	0.00141074	0.00086644	0.0004978	0.000488577	0.00107544	0.00372527	0.00275815	0.000395344	0.000813543	0.000638703	0	0.00201235	0.00237905	0.00172083	0.00227098	0.000921081	0.0020302	0.0157825	0.00147187	0.000361269	0.000822568	0.00114765	0.00074514	0.0016116	0.0039575	0.000382177	0.00094716	0.00110071	0.000490643	0.00165243	0.00395206	0.00415788	0	0.00222553	0.000496531	0.000549553	0.00377527	0.00363695	0.00529544	0.00201235	0	0.00136056	0.000921081
550540	0	0.00232796	0.00530517	0.0106798	0.000401399	0.000656538	0.00415788	0.0043427	0.00238308	0.000558603	0.00113947	0.00548471	0.00415788	0.0035349	0.00397863	0.000992743	0.00417951	0.00294128	0.00172083	0.00530517	0.00191089	0.00471588	0.00397863	0.00383403	0.00372421	0.00241805	0.000860608	8.60337e-05	0.00169334	0.00451732	0.00102059	0.00114047	0.00147187	0	0	0.000919602	0.00241805	0.0038037	0.00184424	0.00398664	0.00185126	0.000414141	7.35791e-05	0.00451732	0.00260807	0.000183709	0.00250287	0.00392103	0.000101596
53442	0	0.00162328	9.92424e-05	0.0078131	0.000368573	0.00110789	0.000860608	0	0.00084397	0.00226358	0.000369049	0.00038039	0.00335778	0.00250263	0.000228075	0.00162328	0.00174657	0.00159812	0.00322983	0.000822568	0.00201235	0.00137189	0.0034846	0.0020842	0.00523408	0.00171338	0.00240356	0.00124136	0.000209027	0.00131014	0.00258601	0.000501173	0.000924303	0.00334492	0.000414141	0.00261607	0.000364147	0.00375516	0.00227672	0.00417951	0.00332331	0.00232796	0.000613963	0.000549553	0	0.00168058	0.000157218	0.000675691	0.00532728
314260	0.00673973	0.00146341	0.000800688	0.000686832	0.00205996	0.0106798	0.00211711	0.000513579	0.00180918	0	0.00150013	0	0.00160997	0.000182808	0.000341447	0.00197306	0.00397863	0.00151447	0.0014588	0.00560247	0.00226358	0	0.000355727	0.000919602	0.00141074	0.00105501	0.000888916	0.00115162	0.000657528	0.00087546	0.000329949	0.00087546	0.000495508	0.00197306	0.00227672	0.000658766	0.000512057	0.00434508	0.00532728	0.00226358	0.00179571	0.00100243	0	0.00148883	6.80924e-05	0.000478193	0.00113042	0.000392851	0.000378922
313595	0.000345092	0.00133548	0.0017159	0.000737209	0.00183314	0.00037957	0.0034846	0.000185867	0.00160109	7.35791e-05	0.00346347	0.00679927	0.00124136	0.000456009	0.000843437	0.00243983	0.000401399	0.00270756	0.00033506	0.00243983	0	0.00213204	0.0043427	0.00272089	0.00170327	0.00064199	0.000800688	0.000176131	0	0	0.00185126	0.000644515	0.000921058	0.00871335	0.000656538	0.00233301	0.00433072	0.00174972	0.000916319	0	0.00337144	0.000191812	0.000458195	0.00185126	0.000831857	0.00254874	0.000386883	0.000241697	0.00254657
565655	0.000800688	0.000241697	0.00128368	0.00137189	0.00516068	0	0.00185473	0.00108724	0.000737209	0.00169593	0.00084397	0.00232051	0.00151688	0.000348285	0.0016116	0.000561659	0.000558603	0.00112358	0	0.0052211	0.00036067	0.00444493	0.00337144	0.00081979	0.00211853	0.00059263	0.000204489	0.00254657	0.00124136	0.0011425	0.00222814	0.000592582	0.00115162	0.000131585	0.00249346	0.000956525	0.000592582	0.0102657	0	0.00535369	0.00307734	0.00287938	0.00071943	0.00306146	0.00168922	0.0143747	0.00208034	0.000230674	0.000458195
546269	0	0.000379879	0.000872862	0.00094716	0.00084397	0.00289719	0.00222553	0.00535369	0.000234141	0.00132636	0.00165243	0.00332331	0.00227672	0.000289243	0.00275815	0.00125715	0.00159589	0.00114765	0.000823794	0.00350582	0.000904968	0.00081979	0.000904972	0.000508399	0.000822568	0.000612565	0.0017236	0.00523408	0.00332256	0.00125245	0.00053298	0.001971	0.000234141	0.000912669	0.00349823	0.000872862	0.00231834	0.00417951	0.000382177	0.00270756	0.00226358	0.000476364	0.00299898	0.00692759	0.00121929	0.000186594	0.000199378	0.00380437	0
762948	0.0102657	0.00142949	0.000290754	0.00501748	0.00053298	0.00222553	0.000831857	0.00312332	0.000602198	0.000176131	0.0048274	0.00053298	0.00457968	0.00211711	0.000545082	0.00237251	0.000602198	0.00055087	0.00871335	0.00335778	0.00140973	0.00174972	0.00226887	0.00123339	0	0.00222814	0.00132636	0.00180531	0.00200678	0.00172164	0.000204489	0.00172083	0.00395206	9.92424e-05	0.00127647	0.000478193	0	0.00163416	0	0.000532334	0.000612565	0.000229522	0.00170449	0.00810797	0.000490643	0.000549553	0.00392103	0.000398713	0.00152752
608538	0.00155568	0.00299898	0.0038134	0.0034846	0.00179571	0.00226358	0.00962729	0.000947175	0.000488577	0.00109954	0.00516068	0	0.00102059	0.00259573	0.00191089	0.000466428	0	0.000919602	0.00107544	0.0017236	0.000476364	0.00108132	0	0.0020302	0.00435743	0.00307734	0.000378922	0	0.00038039	0.000587302	0.0043838	0.000761272	0.00415788	0.00651187	0.00256116	0.00107087	0.00810797	0.000378922	0.00250263	0.00161773	0	0	0.00152752	0.000831857	0.000904972	0.00223664	0.00434508	0.00148883	0.000379879
572479	0.000841603	8.49566e-05	0.00142949	0.000916319	0.0011169	0.00232352	0.00115162	0.00110789	0.000412119	0.00243983	0.000807063	0.00149391	0.000580121	0.00219343	0.00214045	0.00191888	0.0157825	0.00379733	4.20328e-05	0.00168058	0.00457968	0.00160314	0	0.00191089	0.000602198	0.00403337	0	0.000909546	0.00332331	0	0.00232352	0.00064199	0.000976986	0.00200678	0.00071943	0.00183314	0.0020302	0.0043838	7.35791e-05	0.00350582	0.000921058	0.00262423	0.000364147	0.00332256	0.000709061	0.00871335	0.00257952	0.00434508	0.000348285
756272	0.00238308	0.00548471	0.00094716	0.00146341	0.00372527	0.0039575	0.00110848	0.00241608	0.000985401	0.0109754	0.000345092	0.0035349	0.00434508	0.00335778	0.00454846	0.00110848	0.00516068	0.00363695	0.00398664	0.00815826	0.00102059	0.00353669	0.00415788	0	0.00149053	0.0017159	0.00161904	0.000289243	0.000297764	0.00218144	0.000587302	0.00152752	0.000466428	0.0020302	0.00105501	0.000613963	0.00180918	0.000191812	0	0.00312332	0.000592582	0.00470157	0.0078131	0.00151447	0.000490619	0.000638703	0.00384323	0.00296199	0.00123713
648757	0.00209549	0.00434508	0.000458195	0.00144153	0.0009413	0.000341447	0.000904972	0.000532334	0.000671368	0.000749133	0.000496531	0.00387878	0.000612565	0.00143701	0.00451732	0.000437805	0.00145851	0.0017236	0.00195935	0	0.00309904	0.00237905	0.00107087	0.00133548	0.000657528	0.000761272	0.000289243	0.0020842	0.00230335	0.00152752	0.00245006	0.00287938	0.000778051	0.00679927	0.00128524	0.00114047	0.00180531	0.00152752	0.000341447	0.00100452	0.000466428	0.00168922	0.00417951	0.00275815	0.00222553	0.00123339	0.00539822	0.00053298	0.00081979
298654	0.000321453	0.0017236	0	0.000558603	0.00250263	0	0	0.00435743	0.000329949	0.00353018	0.000860608	0.000456009	0	0.000851855	0.0109754	0.00114047	0.00673973	0.00122726	0.00292183	0.00216234	0.00160314	0.00238868	0.00100452	0.000963208	0.00089038	0.000378922	0.000549553	0.00596957	0	0.000378922	0.000823794	0.000587302	0.00392103	0.00201235	0	0.00392103	0.001971	0.00136056	0.00104141	0.0102657	0.00395206	0.000587302	0	0.000762752	0.00384323	0.000823794	0.00529544	0.00159812	0.00036067
632518	0.000781105	0.00800602	0.000883904	0.00183314	0.00191888	0	0.00107087	0.00161429	0.0048274	0.00444493	0.00163416	0.00523408	0.0004978	0.00346347	0.000397192	0.00418405	0.000749133	0.00284423	0.000822568	0.001971	0.00332109	0.000671368	0.000345092	0.00375516	0.00596957	0	0.00172083	0.00692759	0.000658766	0	0.000348285	0.00200678	0.00200678	0.00332331	0.00353669	0.00467406	0.00298603	0.00033506	0.000183709	0.000831857	0.00186788	0.00254279	0.000101596	0.00185473	8.60337e-05	0.000185867	0.00272089	0.000144888	0.00229365
632292	0.00520544	0.00516068	0.00087546	0.00383403	0.000183709	0.000234141	0.0043838	0.000800688	0.00071943	0.00679927	0	0.00418405	0.000297885	0.0004195	0.000860608	0.00272873	0.00227098	0.000466428	0.00177907	0.0004195	0	0.00127132	0.00160314	0.000999013	0.00237905	0.0007573	0.0157825	0.0043427	0.00222814	0.0109754	0.000971129	0.00332109	8.49566e-05	0.000466428	0.0154927	0.000214402	0.00219343	0	0.00102059	0.000123792	0.000348285	0.000581669	0.00539822	0.00128368	0.00168058	0.00530517	0.00815826	0.00332109	0.00406981
649349	0.000176131	0.0157825	0.000176131	0.000185016	0.00145851	0.000904972	0.000909546	0.000209027	0.00197306	0.00097234	0	0.00015248	0.00160314	0.000824168	0.00170327	0.000549553	0.00158948	0.00048494	0.00143701	0.000456009	0.000437805	0	0.00383403	0.00087546	0.000947175	0.00161429	0.00223664	0	0.00127132	0.00435743	0.00350582	0.00258601	0.00210698	0.00454846	0.000229522	0.000657528	0.000549553	0.00158948	9.92424e-05	0.000658766	0.000675691	0.000131585	0.0020842	0.000191812	0.00325021	0.000329949	0.00103179	0.00377527	0.000288399
656519	0.00185126	0.00692759	0.000401399	0.00148422	0.00230335	0.00230335	0.00102443	0.0009413	0.00174972	0.00179571	0.000280725	0.000580121	0.00383403	0.00205996	0	0.000587302	0.00037957	0.000888916	0.00692759	0.00114047	0.00169593	0.000369049	0	0.00102059	0.000904972	0.00152752	0.00232796	0	0.000581669	0.0004978	0	9.92424e-05	0.000229522	0.000916023	0.000392851	0.00457968	0.00151447	0.00146341	0.0004195	0.000396321	0.000297885	0.00332331	0.00454846	0.00596957	0.00296199	0.00467406	0.00172164	0.000329949	0.00133548
632348	0.00102059	0.00452114	0.00392103	0.000807063	0.00560247	0.00294128	0.00029985	0.0011169	0.000290754	0.000378922	0.00211853	0.00287938	0.00467406	0.00108724	0.00106272	0	0.000883904	0.00159589	0.00403337	0.00232202	0.00389414	0.00149466	0.000289243	0.0017159	0.00250287	0.00296199	0.000658766	0.00177907	0.00151688	0.000737209	0.00104141	0.00227672	0.00159812	0.000658766	0.00222814	0.000549553	0	0.000501173	0.000532334	0.000872862	0.00106272	0.00350582	0.000395344	0.00102443	0.000512057	0.00560247	0	0.00201476	0.000237457
509193	0.0154927	0.00501748	0.0020842	0.00195935	0.000581669	0.000412119	0.00155568	0.000977364	0.000395344	0.00195935	0.00237905	0.00334492	0.00147187	0.00394116	0.00237905	0.000823794	0.000694302	0.000549553	0.000580121	0.0039575	0.000723323	0.00261607	0.000532961	0.00254874	0.00160109	0.001387	0.00250263	0.00100271	0.00353669	0	0.00254279	0.00363695	0.00090442	0.000199529	0.000476364	0.00158948	0.00195935	0.00309904	0.00100243	0.000382177	0.00435743	0.00232352	0.00108724	0.00114047	0.00326322	0.0004978	0	0.0035663	0.000382177
536019	0.00109954	0.00350582	0.00102059	0.000888916	0.00149391	0.00596957	0.000992743	0.000612565	0	0.00520717	0.00160997	0	0.00150013	0.00142949	0.000749133	0.0034846	0.00254591	0.000456009	0.00048494	0.00064199	0.00117086	0.000860608	0.0014588	0.00237905	0.00516068	0.00810797	0.000167789	0.000888916	0.00114047	0	0.001387	0.00471588	0.00258601	0.00532728	0.000399505	0.00180531	0.000353292	0.000912669	0.00155568	0	0.00063195	0.00800602	0.000778051	0.000505392	0.00392103	0.00081979	0.00389414	0.00144707	0.0004978
643561	0.000395344	0.00306146	0.000516525	0.00108132	0.000341447	0.00174657	0.00149053	0.000501173	0.00332331	0.000123792	0.00425399	0.000723323	0.00418405	0.000916319	0.00371411	0.00100243	0.000762752	0.000916319	0.00186788	0	0.00150907	0.00115162	0.00131014	0.00560247	0.0010295	0.000289243	0.000185016	0.00270756	0.0020842	0.00287938	0.000904972	0.00127647	0.000516525	0.000123792	0.00265758	0.000580121	0.000824168	0.00285125	0.000909546	0.00059263	0.00200678	0.000807646	0.00110848	0.00114966	0.0143747	0.000348285	0	6.80924e-05	0.00238308
643562	0.000368573	0.00417951	0.000749133	0.00104141	0.00673973	0.000230674	0.00384323	0.000919602	0.00397863	0.000185867	0.000228075	0.000656538	9.92424e-05	0.000225828	0.00161429	0.000916319	0.0004195	0.00081336	0.000657528	0.00346347	0.000401827	0.00258601	0.00389414	0.000800688	0.00168922	0.00254279	0.000184653	0.000101596	0.00334492	0.00214045	0.00210698	0.000204489	0.000841603	0.000909546	0.00325021	0.00162328	0.00265758	0.00155568	0.00371411	0.000513579	0.000364147	0.00136056	0.00451732	0.00679927	0.00202754	0.000501173	0.00260807	0.00213204	0.000860608
649639	0.000807063	0.00037957	0.00106912	0.00165243	0.00150907	0.000558603	0.00090442	0.00309904	0.000644515	0.00232352	0.000831857	0.00398664	0.00074514	0.00180918	0.00186788	0.000400583	0.000395344	0.00155568	0.00219343	0.000401827	0.00289719	0.000781105	0.00501748	0.00084397	0.000971129	0.00219343	0.000229522	0.00053298	0.00106272	0.00296199	0.000185016	0.000262839	0.00379733	0.00258601	0.00090442	0.000883904	0.00294128	0.00127132	0.00106272	0.00539822	0.00306146	0.00152752	0.000581669	0	0.00311839	0.00218144	0	0.0020383	0.00136929
662755	0.000947175	0.00241805	0.000505392	0.00548471	0.000209027	0.00417951	0.00168922	0.000192816	0.00169334	0.0157825	0.00109724	0.000414141	0	0.00152752	0	0.000101596	0.00197306	0.00059263	7.35791e-05	0.00202754	0.000401023	0.00269315	0.000843437	0.00265758	0.0004195	0.00125245	0.000157218	0.00227672	0.000321453	0.0014588	0.00159812	0.00081336	0.00184424	0	0.000505392	0.00086644	0.00169593	0.00059263	0.000919602	0.00229365	0.000516525	0.000382177	0.001971	0.00350582	0.000883904	0.00153965	0.00147187	0.00425399	0.000157218
653733	0.00161904	0.000404891	0.00128524	0.000581669	0.00213204	0.00178969	0.00433072	0	0.000184653	0.00520544	0.000392851	0.000749133	0.00159035	0.00250287	0.00238308	0.00148883	0.000813543	0.00102443	0	0.00211632	0.00172164	0.0136883	0.0016124	0.00516068	0.0109754	0.00322983	0.00123713	0.000368573	0.00254657	0.0011169	0.00457968	0.000737209	0.00171338	0.00227672	0.00109724	0.00159035	0.000671368	0.00289719	0.00083392	0.00394116	0.00415788	0.00363695	0.00094716	0.00106716	0.00311524	0.00211632	0.00171338	0.00033506	0.00218144
663278	0.00171338	0.000921058	0.00197306	0.0035349	0.000476364	0.000229522	0.000488577	0.000321453	0.00031607	0.00140612	0.00031607	0.00071943	0.000195378	0.00272802	0.00097234	0.000401023	0.000916023	0.000361269	0.000364147	0.00153965	0.00127647	0.000488577	0.00163416	0.000184653	0	0.000185867	0.0102657	0.0036224	0.00444493	0.00254874	0.000241697	0.00418405	0.00434508	0.000192816	0.000466428	0.000241697	0.00213204	0.00048494	0.00254279	0.000131585	0.00287938	0.0011169	0.00259573	0.00147187	0.000382177	0.000561659	0.000176131	0.000458195	0.00332331
642492	0.000397192	0.00218144	0.00148883	0.00289719	0.00425399	0.00161773	0.0007573	0.00871335	0.00269315	0.00321339	0.000341447	0.000234141	0.00353018	0.00137189	0.000532961	0.00200678	0.000404891	0.00160314	0.000289243	0.00254279	0.00205996	0.000396321	0.00136041	0.00195935	0.000386883	0	0.000478193	0.00108132	0.000999013	0.00389434	0.00334492	0.000199529	0	0.00292183	0.000737209	0.00191888	0.00377527	0.000956525	0.00265758	0.00191089	0.00137189	0.00159812	0.000976986	0.000368573	8.49566e-05	0.00180918	0	0.00113042	0.00110071
682795	0.00159035	0.000671368	0.00179571	0.000508399	0.00055087	0.000364147	0	0	0.00178969	0	0.00149028	0.00184424	0.00321339	0.00299898	0.0052211	0.00332256	0.000532334	0.000501173	0.00191089	0.000234141	0.000496531	0.00089038	0.00258601	0.000437805	0.000176131	0.000985401	0.000831857	0.000916319	0.00185473	0.00150013	0.00113042	0.00299898	0.00332331	0.00162328	0.000613963	0.00262423	0.00651187	0.000185016	0.000396321	0.000516525	0.00548471	0.000741047	0.0048274	0.000199378	0.00144707	0.00548471	0.0141741	0.00191888	0.00122726
401053	0.000860608	0	0.00383403	0	0.000355727	0.00548471	0.000501173	0.000909546	0.00389434	0.000638703	0	0.00133499	0.00349823	0.000318766	0.00256116	0.00371411	0.00211632	0.00810797	0.000592582	0.000414141	0.00208391	0.000924303	0.000364147	0.00380437	0.00475032	0.00389414	0.00151688	0.0011169	0.00272802	0.00272873	0.00389434	0.00209549	0.000904968	0.000508399	0.00231834	0.00145851	0.000386883	0.00125245	0.000241697	9.92424e-05	0.000382177	0.000165815	0.00222553	0.00232051	0.00243983	0.000709061	0.000581669	0.000976986	0.00272873
694427	0.00144153	0.00560247	0.00211632	0.000762752	0.00029985	0.00110071	0.00086644	0.000488577	0.000199529	0.00136056	0.00346022	0.000183709	0.00406981	0.00457968	0.00208391	0.0016124	0.00529544	0.00296199	0.000749133	0.000947175	0.00159589	0.00064199	0	0.00232051	0.000191812	0.00184424	0.00163416	0.000675691	0.00452114	0.000398713	0.00377527	0.000741047	0.000800688	8.49566e-05	0.000657528	0.00275815	0.000977364	0.00337144	0.00353018	0.000456009	0.000412119	0.000977364	0.00229365	0.00520544	0.00180531	0.001971	0.000185867	0.000822568	0.000400583
658172	0	0.0020383	0.00467406	0.000329949	0.00334492	0.0078131	0.00144153	0.00150013	0.000195378	0.00384323	0.00287938	0.000904968	0.000900078	0.000288399	0.000176131	0.00211632	0.000925088	0.00398664	0.00250263	0.00161773	0.000580121	0.000976986	0.000199378	0.000841603	0.000919602	0.00033506	0.00195935	0.00284831	0.00083392	0.000456009	0.000353292	0.00191888	0.000613963	0.00063195	0.000778051	0.000401827	0.000355727	0.00243983	0.00149028	0.000401827	0.00127647	0.00496172	0.00346347	0.00168058	0.00115162	0.00179571	0.000318766	0.000741047	0.00161773
869211	0.00110071	0.0004978	0.00210698	0.000496531	0.00548471	0.000192816	0.00055087	0.00210698	0.0157825	0.000131585	0.00090442	9.92424e-05	0.00127647	0.000904972	0.00037957	0.00084397	0.00122726	0.00305022	0.000512057	0.00389414	0.000741047	0.000225828	0	0.00168058	0.000883904	8.13659e-05	0.000947175	0.00029985	0.000638703	0.000686832	0.00160997	0.00133499	0.0016116	0.000321453	0	0.00184424	0.00254874	0.001387	0.00415788	0.00219343	0.000800688	0.00140612	0.000900078	0.000241697	0.00097234	0.000230674	0.000228075	0.00254591	0.00211711
710696	0.000581669	0.00141074	0.00102443	0.000176131	0.000723323	0.000185867	0.00211632	0.00149391	0.000587302	0.00496172	0.00256116	0.00250287	0.00106716	0.00372421	0.00560247	0.00241608	0.00131014	0.00387878	0.000230674	0.00307734	0.00159812	0.00673973	0.00174657	0.000204489	0.000290754	0.00230335	0.00454846	0.000237457	0.00165243	0.00191089	0.00114966	0	0.00107544	0.000501173	0.00153965	0.0052211	0.00249346	0.00349823	0.00651187	0.00371411	0.000398713	0	0.000919602	0.00152752	0.00205996	0.00232796	0.00161773	0	0.00415788
644966	0.00470157	0.00171338	0	0.00133548	0.000288399	0.00299898	0.00160314	0.0036224	0.0109754	0.00113042	0.00201235	0.000241697	0.00298603	0.00292183	0.00081336	0.00222553	0.000157218	0.00114049	0	0.00029985	0.00136041	0.000167789	0.00180531	0.0143747	0.00231834	0.000545082	0.0048274	0.000947175	0.000762752	0.00081979	0.00159589	0.00346347	0	0.00094716	0.00089038	0.00349823	0.000992743	0.000404891	0.0014588	0.00363695	0	0.00149391	0.00174972	0.00254279	0.00094716	0.00084397	0.00136056	0.00249346	0.00153965
859654	0.000123792	0.00160997	0.000297764	0.00237905	0.000490619	0.0011425	0.00272873	0.000580121	0.00160314	0.00108724	0.00081336	0.000185867	0.000182808	0.00272089	0.00144707	0.00100452	0.00435743	0.00133499	0.000709061	0.000192816	0.000290754	0.00250263	0.000397192	0.000823794	0.00371411	0.000157218	0.00692759	0.00158948	0.000237457	0.00415788	0.00299898	0.000225828	0.00114391	0.000399505	0.00596957	0.00363695	0.00100243	0.000456009	0.0078131	0.00241805	0	0.00232202	0.00125245	0.00208391	0.000395344	0.00161429	0.000602198	0.000186594	0.0039575
943945	0.00418405	0.000400583	0.00219343	0.00142949	0	0.00262423	0.00136929	0.00147187	0.000904968	0.00037957	0.000761272	0	0.00309904	0.00530517	0.00213204	0.00363695	0.00261607	0.000762752	0	0.000355727	0.0004195	4.20328e-05	0.00106912	0.00242786	0.00160314	0.00395206	0.00520544	0.00197306	0.00137189	0.000446316	0.000123792	0.0020383	0.00384323	0.00265758	0	0.00213204	0.000297764	0.00036067	0.00151688	0.00397863	0.0143747	0.00201235	0.000888916	0.000921058	0.00186788	0.000400583	0.00179571	0.00081336	0.00311839
693979	0.00168922	0.00112358	0.000580121	0.00457968	0.00226358	0.0102657	0.00335778	0.00284831	0.00363695	0	0.000778051	0.00226358	0.00122726	0.00406981	0.000824168	0.00520717	0.00218144	0.00227672	0.00254279	0.000823794	0.00270756	0	0.00284423	0.00122726	0.00335778	0.000496531	0.000348285	0.00395206	0.000397192	0.00168058	0.00156012	0.00227098	0.0010295	0.00132636	0.00100452	0.00387878	0.00169334	0.00177907	0.000976986	0.00148883	0.00211853	0.00114391	0.0016116	0.00201476	0.0106798	0.00425399	0.00332109	0.000656538	0.000561659
749222	0.00250287	0.000505392	0.00161429	0.00200678	0.000192816	0.000644515	0.00132636	0.000184653	0.00243983	0.00173165	0.00197306	0.000191812	0.00112358	0.0038037	0.00117086	0.00392103	0.00245465	0.00406981	0.00214045	0.00170449	0.00475032	0.000822568	0.000185867	0.000779811	0.00501748	0	0.00104141	0.000397192	0.000904972	0.00149466	0.00249346	0.000228075	0.000183709	0.00548471	0.000302028	0.000532334	0.00177907	0.000580121	0.00108724	0.000361269	0.00107544	0.00535369	0.00335778	0.000912669	0.00185473	0.00240356	0.00254279	0.00679927	0.00395206
688270	0.000532334	0.00211711	0.00100243	0.00377527	0.00312332	0.00191888	0.000762948	0.00155568	0.00384323	0.00471588	0.00029985	0.00363695	0.0011169	0	0.000912669	0.00299898	0.00125715	0.00256116	0.00127647	0.00434508	0.000675691	0.00219343	0.0136883	0.00033506	0.000888916	0.000775432	0.00110848	0.000401399	0.00090442	0.00341694	0	0.00100294	0.0136883	0.00692759	0.00398664	0.000157218	0.00523408	0.00157787	0.000513579	0.000214402	0.0009413	0.00307734	0.00059263	0.00178969	0.000401827	0.000392851	0.00596957	0.000495508	0.00171338
709986	0	0.00312332	0.000262839	0.000318766	0.000976986	0	0.0016116	0.00326322	0.00219343	0.000587302	0.000762752	0.00107087	0.000490643	0.00350582	0.00292183	0.000612565	0.0011169	0.00128524	0.00185126	0.000495508	0.00037957	0.000214402	0.00530517	0.00038039	0.00127647	0.000386883	0.00272089	0.00144707	0.000395344	0.00102443	0.00031607	0.00269315	0.000199378	0.0039575	0.000241697	0.00150907	0.00147187	0.00100243	0.00109954	0.00322983	0.000345092	0.00102443	0.00191888	0.000490619	0.00332256	0.000675691	0.000490643	0.000508399	0.000165815
577650	0.0157825	0.00201476	0.00063195	0.00169334	0.00149466	0.00254657	0.00208391	0.00036067	0.00150907	0.00260807	0.000401827	0.000532334	0.000921081	0.000476364	0.000382177	0.00150907	0.000182808	0.000841603	0.00148883	0.00090442	0.000280725	0.00256116	0.00332256	0.000553335	0.000399505	0.000912669	0.000290754	0.00214045	0.00238308	0.00171338	0.0141741	0.000297885	0.000185867	0.00259573	0.00112356	0.00186788	0.000458195	0.000916023	0.00254874	0.00232202	0.000694302	0.000813543	0.00144707	0.0043427	0.00452114	0.0043838	0.0106798	0.00162328	0.00114966
641491	0.00104141	0.00261607	0.000241697	0.0036224	0.00048494	4.20328e-05	0.00161773	0.00272873	0.00262423	0.00227098	0.000398713	0.00158948	0.00168922	0.000909546	0.0043838	0.000297764	0	0.000824168	0.000851855	0.00125245	0.00232352	0.00015248	0.00227098	0.00083392	0.00108132	0.000807646	0.00114966	0.00245006	0	0.000488577	0.00284831	0.000999013	0.0007573	0.00254874	0.00289719	0.00180918	0.00148422	0.00053298	0	0.00086644	0.000184653	0.00114765	0.000656538	8.60337e-05	0.000581669	0.00151688	0.00211853	0	0.00237251
858215	0.00107087	0.00112356	0.00226887	0.00496172	0.000580121	0.00048494	0.00157787	0.000545082	0.00284423	0.00262423	0.00222814	0.00457968	0.00144153	0.00269315	0.00346347	0.00172083	0	0.00140612	0.00287938	0.000532961	0.00141074	0.00371411	0.000228075	0.000214402	0.00114391	0.00108132	0	0.00372421	0.00383403	0.00227098	0.00105501	0.00131014	0.0048274	0.00110848	0.00379733	0.000999013	0.00363695	0.000157218	0.000209027	0.00106716	0.00148883	0.00257952	0.000638703	0.0009413	0	0.00332331	0	0.000399505	0.00418405
158189	0.00177907	0.00372527	0.00520544	0.00520544	0.00140612	0.00298603	0.00337144	0.000400583	0.000297764	0.00059263	0.00149391	0.000912669	0.000412119	0.00389434	0.000424587	0.00530517	0.00132636	0.00083392	0.00309904	0.00209549	0.00097234	0.000985401	0.00372527	0.00312332	7.35791e-05	0.00161773	0.00183314	0.000883904	0.000400583	0.00307734	0.0038037	0	0.00174657	0.000638703	0.000401023	0.000131585	0.000587302	0.0141741	0.00269315	0	0.00275815	0.00230335	0.00195935	0.00254591	0.000234141	0.00284423	0.00153965	0	0.000209027
867900	0.0004978	0.00285125	0.000904968	0.00168922	0.00165243	0.000925088	0.00501748	0.00237905	0.00237905	0.0011169	0.000505392	0.00081336	0.000516525	0.000329949	0.000851855	0.00306146	0.00238868	0.00109954	0.000229522	0.00113947	0.00113947	0.000925088	0.00259573	0.00201476	0	0.00232051	0.0036224	0.00114966	0.00296199	0.00292183	0.00229365	0.0102657	0.00149391	0.00157787	0	0.000446316	0.0016124	0.00398664	0.00114765	0.00548471	0.00434508	0.00516068	0.000709061	0.00105501	0.00158948	0.000749133	0.00307734	0.000321453	0.000956525
645991	0.0038134	0.00191888	0.00123713	0.00114765	0.00800602	0.000490619	0.00170449	0.000516525	0.00094716	0.0078131	0.000843437	0.00149028	0.00144707	0.00240356	0.00377527	0.000872862	0.00530517	0.00389434	0.00457968	0.00261607	0.00520544	0	0.00140612	0.00210698	0.000192816	0.00548471	0.00470157	0.00307734	0.00242786	0.00232352	0.00081336	0.000992743	0.00029985	0	0.000860608	0	0.00232202	0.0048274	0.0017159	0.00114047	0.00272089	0.00137189	0.00353669	0.00106272	0.000971129	0.00160314	0.000587302	0	0.00261607
762903	0.000353292	0	0.000186594	0.00112358	0.00168058	0.00232796	0.00127647	0	0.00380437	0.00202754	0.00250287	0	0.000401399	0.000123792	0.00260807	0.00122726	0.000909546	0.00679927	0	0.00229365	0.0016116	0.000912669	0	0.00341694	0.00272089	0.00222553	0.00087546	0.00133499	0.00015248	0.00222814	0.00387878	0.00242786	0	0.000860608	0.00115162	0.00036067	0.000976986	0.00083392	0.0020842	0.00651187	0.00109954	0.000779811	0.00258601	0.00305022	0.00496172	0.00406981	0.0035349	0.000382177	0.000516525
868864	0.00467406	0.00241608	0.000592582	0.00186788	0.000775432	0.00107087	0.00210698	0.000841603	0.000807063	0.00232796	0.00372527	0.00435743	0.000762752	0.000924303	0.00136929	0.00159812	0.00147187	0.00015248	0.000762948	0.0043427	0.00161429	0.0016124	0.0038037	0.00241805	0.00372527	0.00195935	0.00287938	0.000822568	0.000553335	0.000781105	0.00433072	0.000466428	0.000985401	0.00306146	0.00173165	0.0017159	0.00150907	0.00475032	0.000956525	0.000587302	0.000580121	0.00417951	0.00211632	0.00160314	0.0043427	0.00962729	0.00160997	0.000199378	0.00223664
717774	0.00387878	0.0035349	0.00227672	0.000490643	0.00287938	0.00156012	0.00346022	0.00104141	0.00596957	0.00131014	0.00053298	0.00254874	0.000144888	0.000209027	0.00284831	0.000675691	0.00222553	0.00530517	0.000921058	0.000925088	0.000671368	0.00114047	0.00520544	0.00240356	0.00156012	0.00211853	9.92424e-05	0.00223664	0.000916319	0.00112358	0.00114765	0.000561659	0.00353018	0.00081979	0.00341694	0.000947175	0.000329949	0.00143701	0.00037957	0.0016116	0	0.00651187	0.00815826	0.00191089	0.00169334	0.00226887	0.000379879	8.49566e-05	0.00029985
760142	0.00015248	0.000741047	0.00275815	0.00238868	0.00306146	0	0	0.000369049	0.00103179	0.00389434	0	0.000186594	0.0004195	0.00015248	0.00177907	0.00242786	0.00136929	0.000872862	0.000516525	0.00375516	0.00346022	0.00230335	0.000553335	0	0.00161904	0.00237905	0.00038039	0.000781105	0.00371411	0.000329949	0.000985401	0	0.00292183	0.00245006	0.000888916	0.00322983	0.0143747	0.000297764	0.00146341	0.00100294	0.0038134	0.0106798	0.00962729	0.00250263	0.000167789	0.00311839	0.00106912	0.00100452	0.000532334
755732	0.000675691	0.000167789	0.00160109	0.0004195	0.000345092	0.0010295	0.00520717	0.0010295	0.00159035	0.000912669	0.00161429	0.00165243	0.00149053	0.000580121	0.00142949	0.00238868	0.00387878	0.00141074	0.000532961	0.00520544	0.000400583	0.00142949	0.00270756	0.00254591	0.000781105	0.000280725	0.00237251	0	0.000289243	0.00155568	0.00131014	8.49566e-05	0.00383403	0.00240356	0	0.0004195	0.00223664	0.000382177	0.00112356	0.000183709	0.00149028	0.00810797	0.00501748	0.00233301	0.00146341	0.00285125	0.000985401	0.000549553	0.00106912
880072	0.00127647	0.000656538	0.000999013	0.00379733	0	0.00150013	0.00471588	0.00106912	0.000513579	0.000532961	0.000851855	0.000412119	0.000947175	0.000157218	0.00183314	0.000182808	0.000414141	0.00149391	0.000302028	0.00136929	0.00107087	0.0038134	0.00467406	0.000558603	0	0.00394116	0.00161773	0.000209027	0.000516525	0.000947175	0.000379879	0.00185126	0.00100271	0.0007573	0.0078131	0.0020302	0.000807646	0.00322983	0.000602198	0.00375516	0.00209549	0.000297885	0.0143747	0.00108132	7.35791e-05	0	0.000101596	0.00257952	0.000185016
700015	0.000919602	0.00457968	0.000501173	0	0.00496172	0.00161904	0.000395344	0.000241697	0.00170449	8.13659e-05	0.000709061	0.00106912	0.00169334	0	0.00227098	0.00229365	0.00332256	0.00125715	0.00501748	0.00272873	0.00140612	0.00379733	0.00113947	0.00535369	0.00375516	0.00501748	0.000318766	8.13659e-05	0.0004195	0.00151447	0.00226358	0.00523408	0.000813543	0.00140973	0.000977364	0.000899959	0.00037957	0.00172164	0.00250287	0.000592582	0.000512057	0	0.00104141	0.000123792	0.00114391	0.00136056	0.000644515	0.00289719	0.00379733
869210	0.000355727	0.000185016	0.00321339	0.00059263	0.0106798	0.000999013	0.000404891	0.000183709	0	0.00238308	0.00384323	0.0136883	0.00162328	0.00112358	0.00201235	0.000446316	0.00141074	0.00292183	8.60337e-05	0.0106798	0.000186594	0.0017236	0.00312332	0	0.000658766	0.00309904	0.00265758	0.00114049	0.000353292	0.00055087	0.000368573	0.00470157	0.000843437	0.0016124	0.000741047	0.00112356	0.00375516	0.00109724	0.000916023	0.00467406	0.000424587	0.00254657	0.00262423	0.00169593	0.00173165	0.00105501	0.00086644	0.00332331	0.000369049
622488	0.00334492	0.000186594	0.00168058	0.0157825	0.00171338	0.000386883	0.00177907	0.000379879	0.00451732	0.000671368	0.000379879	0.00230335	0.00223664	0	0.00232352	0.00673973	0.0078131	0.00144707	0.000456009	0.00160997	0.00180531	0	0.000916319	0.00178969	0.00165243	8.60337e-05	0.00169334	0.000241697	0.000185867	0.00161773	0.00243983	0	0.00232051	0.00287938	0.0141741	0.00398664	0.000165815	0.00100271	0.00131014	0.00144153	0.00136041	0.00309904	0.00321339	0.00123339	0.000225828	0.000378922	0.000925088	0.00222553	0.000581669
218496	0.00112356	0.000800688	0.00151447	0.0020842	0.000921058	0.00237905	0.00457968	0.001971	0.00292183	0.00110789	0.000401023	0.0141741	0.00250287	0.0043838	0.00115162	0	0.00227672	0	0.00169593	0.0034846	0.000214402	0.00169593	0.00241805	0.00326322	0.00180918	0.0043838	0.000999013	0.000671368	0.00143701	0.00560247	0.000561659	0.00149028	0.00151688	0	8.49566e-05	0.00177907	0.00242786	0.00815826	0.000612565	0.00084397	0	0.00532728	0.00241608	0.00114049	0.00238308	0.00110071	0.00321339	0.00222814	0.00124136
243090	0.00433072	0.000437805	0.00312332	0.00180531	0.0157825	0.000241697	0.000800688	0.00124136	0.000183709	0.000392851	0.00205996	0.00475032	0.00191888	0.00435743	0.00074514	0.00036067	0.00114765	0.00210698	0.00208034	0.00053298	0.00200678	0.000228075	0.00560247	0.00156012	0.00064199	0.000841603	0.00307734	0.00131014	0.00800602	0.000925088	0.000963208	0.00210698	0.000456009	0.000807063	0.000658766	0.00229365	0.00222814	0.00227672	0.00596957	0.000558603	0.00451732	0.00162328	0.00254591	0.0039575	0.00155568	0.00037957	0	0.000185016	0.00256116
273121	0.000341447	4.20328e-05	0.000369049	0.000424587	0.001387	0.00145851	0.00380437	0.00377527	0.000561659	0.000545082	0.00259573	0.00029985	0.00145851	0.000831857	0.00211711	0	0.00520544	0.00871335	0.000925088	0.00113042	0.000921058	0.00227098	0.00815826	0.00128368	0.00560247	0.0035663	8.49566e-05	0.00452114	0.000382177	0.00106716	0.00071943	0.00444493	0.00372421	0.000513579	0.000851855	0.00031607	0.000656538	0.00254657	0.000230674	0.0052211	0.000916319	0.000280725	0.000841603	0	0.00089038	0.00292183	0.00160109	0.00150013	0.00516068
243265	8.49566e-05	0	0.00240356	0.00201235	0.000399505	0.00151447	0.000237457	0.0034846	0.000971129	0.00227672	0.000424587	0.000204489	0.00150907	0.00294128	0.00200678	0.0038134	0.00038039	0.00298603	0.00346022	0.00240356	0	0.000761272	0.00238308	0.00389434	0.0141741	0.000476364	0.000971129	0	0	0.00146341	0.00123339	0.00205996	0.00109954	0.000919602	0.00159035	0.00298603	0.00161773	0.000762948	0.00115162	0.00403337	0.00425399	0.000592582	0.0102657	0.00159035	0.000318766	0.00245465	0.000289243	0.00435743	0.00100294
216432	0.00158948	0.00131014	0.00170449	0.00128368	0	0.00501748	0.00346347	0.00174657	0.00222553	0.00523408	0.000234141	0.00392103	0.00237251	0.000496531	0.00240356	0.000192816	0.000737209	0.00110848	0.00145851	0	0.00168058	0.00296199	0.00296199	0.000925088	0.00434508	0.0020383	0.00383403	0.000545082	0.00245465	0	0.000199378	0.00123339	0.00452114	0.00115162	0	0	0.000184653	0.000831857	0.000512057	0.000424587	0.000378922	0.000956525	0.00337144	0.00110071	0.0043838	0.00232051	0.00183314	0.000288399	0.00230335
1511	0.00332109	0.00097234	0.00115162	0.00100294	0.00114765	0.000909546	0.00269315	0.00962729	0.000613963	0.00372421	0.0106798	0.00185473	0.0010295	0.00871335	0.00161904	0.00560247	0.000237457	0	0.00230335	0.00470157	0.00202754	0.00387878	0.000176131	0.00125245	0.000131585	0.00270756	0.00162328	0.0014588	0.000841603	0.00200678	0.00353669	0.00129076	0	0.00148422	0.00170327	0.00168922	0.00159812	0.00213204	0.000414141	0.00232051	0.00392103	0.00169593	0.00169334	0.00113042	0.000851855	0.00294128	0.000490619	0.00800602	0.000800688
548479	0.00272873	0.000831857	0.000392851	0.00015248	0.000841603	0.00243983	0.00174972	0.000199529	0.000466428	0.00230335	0.00074514	0.00241608	0.00114049	0.000400583	0.00800602	0.000888916	0.000401023	0	0	0.00532728	0.00548471	0.00232352	0.00201476	0.000297885	0.0017236	0.000297885	0.0016116	0.00211632	0.000749133	0.000899959	0.00094716	0.0007573	0.00114047	0	0.00332331	0.00223664	0.000185867	0.00254591	0.00377527	0.0157825	0.00128368	0.0136883	0.00155568	0.00332109	0	0.000490643	0.00227098	0.000516525	0.000904972
565042	0	0.000992743	0	0.00128524	0.000762948	0.00309904	0.00262423	0.00596957	0	0.0010295	0.00226887	0.00516068	0.00163416	0.000397192	0.000199378	0.00015248	0.000478193	0.000364147	0.00406981	0.00165243	0.00454846	0.00272873	0.00334492	0.0016124	0	0.00237251	0.000761275	0.00272089	0.00161904	0.0052211	0.000401827	0.000921081	0.000157218	0.00165243	8.13659e-05	0.000329949	0.000561659	0	0.00341694	0.00335778	0.0010295	0.00151447	0.000612565	0.000386883	0.00084397	0.00158948	0.00173165	0.000545082	0.0009413
436717	0.000414141	0.000904968	0	0.00123713	0.000779811	0.00452114	0.000176131	0.000490619	6.80924e-05	0.00346022	0.00311839	0.00090442	0	0.000612565	0.00128368	0.00394116	0.00100243	0.0039575	0.0157825	9.92424e-05	0	0.000956525	0.00673973	0.000904968	0.000613963	0	0.00306146	0.00406981	0.00309904	0	0.00353018	0.000899959	0.000302028	0.000778051	0.000131585	0.00435743	0.000779811	0.000545082	0.000490619	0.00160997	0	0.00100271	0.000561659	0.000761272	0.000775432	0.00113947	0.000364147	0.0011425	0.00160314
768066	0.00815826	0.000516525	0.00161773	0.00218144	0.0141741	0.00395206	0.00387878	0.000762948	0.0020842	0.00150907	0.00539822	0.00112358	0.00325021	0.00048494	0	0.00055087	0.00172083	0.00136041	0.0039575	0.000762752	0.00148883	0.00151447	0.000807646	0.00100452	0.000382177	0.00107087	0.00377527	0.0039575	0.000101596	0.000186594	0.00117086	0.000400583	0.00218144	0.00435743	0.000919602	0	0.000101596	0.00160997	0.00162328	0.00332109	0.00289719	0.00326322	0.000191812	0.000558603	0.00254591	0.00398664	0.00059263	0.0038037	0.0043427
926569	0.00434508	0.00081336	0.00272802	0.00031607	0.000167789	0.00108724	0.00105501	0.00471588	0.00110789	0.000916319	0.0009413	0.00195935	0.00398664	0.00245465	0.00083392	0.000199529	0.00115162	0.00471588	0.00100452	0.0016116	0.00539822	0.00094716	0.00048494	0.00501748	0.00071943	0.00209549	0	0.00454846	0.00337144	0.0043838	0.00157787	0.00692759	0.00305022	0.0043838	0.00529544	0.0039575	0.00475032	0.00242786	0.00143701	0.00679927	0.00332256	0.000613963	0.00350582	0.00081336	0.000476364	0.000900078	0.00334492	0.000289243	0.000318766
936155	0.00258601	0.00332256	0.000184653	0.000191812	9.92424e-05	0.000397192	0.00454846	0.000587302	0.000904972	6.80924e-05	0.00102443	0.00226887	0.00186788	0.00158948	0.00539822	0.00337144	0.00346347	0.0020842	9.92424e-05	0.00306146	0.00146341	0.0004978	0.000545082	0.000824168	0.00284423	0.000843437	0.00127647	0.00104141	0.00178969	0.00309904	0.00178969	0.00389414	0.000919602	0.00380437	0.00033506	0.000508399	0.00074514	0.0020842	0.00172083	0.000199529	0.000501173	0.00415788	0.00219343	0.00243983	0.00037957	0.00387878	0.000899959	0.000992743	0.000807646
941640	0.00201235	0.00265758	0.000947175	0.00417951	0.00155568	0.00029985	0.00053298	0.000446316	0.00089038	0.000478193	0.000289243	0.00150013	0.00452114	0.00104141	0.00090442	0.000516525	0.000977364	0.00127132	0.00250287	0.0007573	0.00249346	0.00516068	0.000883904	0.00171338	0.00272873	0.00292183	0.00673973	0.00233301	0.00298603	0.000904968	0.00341694	0.00254591	0.00055087	0.00149466	0.000671368	0.00200678	0.00406981	0.000397192	0.00363695	0.00089038	0.000414141	0.00107087	0.00332109	0.000289243	0.000401399	0.000532334	0.00213204	0.0154927	0.00392103
708248	0.000813543	0.000947175	0.00158948	0.00325021	0	0.00496172	0.000971129	0.00532728	0.00160997	0	0.000723323	0.00133548	0.00161904	0	0.00535369	0.00208391	0.00285125	0.00496172	0.000675691	0.00185473	0.00222814	0.00123339	0.00372421	0.00211711	0.00086644	0.00242786	0.00256116	0.00305022	0.00117086	0.00202754	0.00162328	0.000404891	0.000318766	0.00090442	0.00110071	0.00379733	0.00185473	0.000214402	0.00238308	0.00109724	0	0.00110071	0.000404891	0.00059263	0.000414141	0.00191089	0.00125715	0.00372527	0.00475032
760011	0.00128368	8.60337e-05	0.00015248	0	0.000412119	0.000400583	0.000399505	0.00265758	0.0035663	0.00081336	0.00294128	0.00222814	0.000478193	0.00169334	0.00380437	0.0014588	0.00110071	0.00548471	0.000737209	0.00380437	0.0052211	0.00038039	0.0009413	0.000414141	0.00114966	0	0.00245465	0.000225828	0.00232352	0.000963208	0.000883904	0.00107087	0.000297764	0.00243983	0.00149391	0.000321453	0.00470157	0.0154927	0.00516068	0.000144888	0.00284423	0.00260807	0.00106912	0.00272873	0.00178969	0.00272089	0.000775432	0.000658766	0.0034846
546271	0	0.000919602	0.0009413	0.00131014	0.000165815	0.00185126	0.00146341	0.00031607	0.00155568	0.00375516	0.00123713	8.49566e-05	0.00133548	0.000466428	0.0048274	0.00415788	0.00475032	0.00311524	0.000658766	0.00055087	9.92424e-05	0.00233301	0.00285125	0	0.00150907	0.00055087	0.00110071	0.00170449	0.00149466	0.000549553	0.00209549	0.0035663	0.000382177	0.000924303	0.00210698	0.00114391	0.0010295	0.000824168	0.00261607	0.00208034	0.00201235	0.000437805	0.00038039	0.000909546	0.00346022	0.0048274	0.000488577	0.000496531	0.00150907
879243	0.000831857	0.00475032	0.00202754	0	0.00144153	0.0035663	0.0036224	0.000101596	0.000262839	0.00272873	0.0004978	0.000561659	0.000329949	0.000401827	0	0.00214045	0.00151447	0.000723323	8.13659e-05	0.00151688	0.00142949	0.00243983	0.0078131	0.000545082	0.00159035	0.000184653	0.00136056	0.000297764	0.00496172	0.00149028	0.00392103	0.00142949	0.00403337	0.00275815	0.00394116	0.00038039	0.00241608	0.00173165	0.000581669	0.00222814	0.00205996	0.000807063	0.00532728	0.00353669	0.00064199	0.000581669	0.00113947	0.00496172	0.00128368
747365	0.00081336	0.00173165	0.00123339	0.000341447	0.00272089	0.000437805	0.00161429	0.00149053	0.00036067	0.00397863	0.00227098	0.00238868	0.000165815	0.00307734	0	0.00254874	0.00159812	0.00161773	0.00800602	0.00174657	0.000823794	0	0.000195378	0.000675691	0.000831857	0	0.00136041	0.00140973	0.0020383	0.00289719	0	0.000368573	0.000956525	0	0.00208034	0.00144153	0.000912669	0.000561659	0.00311839	0.00152752	0.00270756	0	0.00177907	0.00211632	0.00237905	0.000737209	0.00112356	0.00398664	0.00197306
906968	0.0136883	0.00015248	0.000195378	0.00387878	0.000532334	0.00205996	0.00123713	0.000237457	0.000761272	0.00258601	0.000999013	0	0.000225828	0.000297885	0.00185126	0.0011169	0.00127132	0.00250263	0.00296199	0.000505392	0.00272089	0.000157218	0.0035663	0.00136056	0.0157825	0.00250263	0.00415788	0.000823794	0.000592582	0.00159035	0.00470157	0.00160109	0.00117086	0.00124136	0.00127132	0.000395344	0.00256116	0.00108132	0.00454846	0.00311839	0	0.0038134	0.00114765	0.00800602	0.000345092	0.000361269	0.00259573	0.000558603	0.00815826
690850	0.00172164	0.00341694	0.001387	0.00307734	0.00159589	0.00146341	0	0.00133499	0.00229365	0.00063195	0.00394116	0.00258601	0.000369049	0.00380437	0.00471588	4.20328e-05	0.00140612	0.000956525	0.00307734	0.000361269	0.00243983	0.00117086	0.00185473	0.00160997	0.000545082	0	0.00160997	0.00147187	0.000446316	0.0035349	0.000209027	0	0.000378922	0.00284831	0.000424587	0.000191812	0.000749133	0.000778051	0	0.000378922	0.000199378	0.00341694	0.000761272	0.00133499	0	0.00269315	0.00211711	0.00523408	0.000199529
590998	0.00332256	9.92424e-05	0.000204489	0.000658766	0.00249346	0.00163416	0.00213204	0.00371411	0.000912669	0.000424587	0.00140973	0.00305022	0.00227098	0.00403337	0	0.00346022	0.00256116	0.00064199	0.0007573	0.000899959	0.000378922	0	0	0.000513579	0.000101596	0.00186788	0.00334492	0.00157787	0.0020302	0.00015248	0.00241805	0.0010295	0.000775432	0.00113947	0.00254591	0.00454846	0.00172164	0.00195935	0.00523408	0.000925088	0.00269315	0.000241697	0.00341694	0.00102059	0.0020383	0.00238308	0.00548471	0.00151688	0.00298603
1209989	0.00152752	0.00250287	0.00160314	0.00172164	0.000612565	0.00560247	0.0016124	0.00383403	0.00209549	0.00102059	0.00114391	0.000101596	0.0102657	0.00444493	0.000781105	0	0.000505392	0.00800602	0.000807063	0.00169334	0.0043427	0.00692759	0	0.00112358	0.0043838	0.00305022	0.00275815	0.00444493	0.00144707	0.00387878	0.000638703	0.000209027	0.0157825	0.00232352	0.00226887	0.000378922	0.00174972	0.00372527	0.000872862	0.000800688	8.49566e-05	0.00031607	0.00418405	0.0010295	0.000505392	0.00258601	0	0.000638703	0.00371411
697281	0.000658766	0.00038039	0.000512057	0.000977364	0.00871335	0.00148422	0.00383403	0.000329949	0.00227672	0.00214045	0.00115162	0.0038037	0.00249346	0.0014588	0.000398713	0	0.000361269	0.000185867	0	0.00312332	0.00256116	0.00153965	0.000280725	0.00392103	0.000280725	0.00311839	0.00245006	0.000214402	0.00125715	0.0078131	0.00311524	0.00353669	0	0.000709061	0.000516525	0.00332331	0.0004195	0	0.00332331	0.00523408	0.000761275	0.00087546	0.00197306	0.00384323	0	0.000297764	0	0.00197306	0.000841603
715451	0.000592582	0.000412119	0.0154927	0.00103179	0.00109724	0.00346347	0.00434508	0.00151688	0.00133548	0.00241805	0.000737209	0.00245465	0.000872862	0.00451732	0.00155568	0.00218144	0.00272089	0.000921081	0.00149391	0.00132636	0.000824168	0.00141074	0.00222553	0.000386883	0.00183314	0.000234141	0.000355727	0.00275815	0.00114049	0.000912669	0.00168922	0.00117086	0.00113947	0.00214045	0.000813543	0.000807646	0.00341694	0.000823794	0.00457968	0.000976986	0.000761272	0.000214402	0.00523408	0.0004978	0.00100243	0.00106272	0.000761272	0.00127132	0.00115162
875328	0.00232202	0	0.001971	0	0.000321453	0.000919602	0	0.000204489	0.00272873	0.00238868	0.0052211	0.000921058	0	0.000302028	0.00162328	0	0.000490619	0.000398713	0.000761272	0.000437805	0.00397863	0.00275815	0	0.000412119	0.00406981	0.000761275	0.00171338	0.00132636	0.00053298	0.00089038	0.00211711	0.00238308	0.00110071	0.00250263	0.00151688	0.00516068	0.00205996	0.00150013	0.00496172	0.000476364	0	0	0	0.000209027	0.00151688	0.000613963	0.000329949	0.00394116	0.00387878
491952	8.60337e-05	0.000900078	0.00151688	0.00231834	0.00211711	0.00087546	0.0035663	0.00102059	0	0.000779811	0	0.00560247	0.000841603	0.00523408	0.00125715	0.00169593	0.00384323	7.35791e-05	0.000191812	0.000348285	0.00451732	0.00133548	0.000762752	0.00335778	0.00240356	0.00063195	0.000228075	0.000369049	0.00258601	0.00113042	0.000924303	0.00211853	0.00389414	0.00222553	0	0.00346022	4.20328e-05	0.00249346	0	0.00285125	0.000478193	0.000404891	0.000775432	0.000378922	0.000592582	0.000395344	0.00159035	0.0017236	0.00222553
768492	0.00108724	0.000644515	0.00117086	0.00209549	0.00148883	0.000824168	0.0020842	0.00322983	0.00149466	0.00372527	0.00471588	0.00349823	0.00129076	0.00384323	0.000644515	0.000999013	0.000638703	0.00451732	0	0.00081336	0.00444493	0	0.000822568	0.00307734	0.00223664	0.00136041	0.00394116	0.00287938	0.00307734	0.000396321	0.00227672	0.00467406	0.00161429	0.0020383	0.000508399	0.000976986	0.000644515	0.00232796	0.00258601	0.00168058	0.00113042	0.0011425	0.00107544	0.000496531	0.00232352	0.00296199	0.000290754	0.00109724	0.000899959
545695	0.00048494	0.000392851	0.000437805	0.000904972	0.000404891	0.0109754	0.00222814	0.000822568	0.000368573	0.00102443	0.0043838	0.00171338	0.00110789	0.000191812	0.00596957	0.000899959	0.00237251	0.00231834	0.00363695	0.0011169	0.00272873	0.000288399	0.00127647	0	0.00210698	0.00337144	0.000369049	0.000512057	0.000675691	0.00219343	0.000192816	0.000195378	0.00377527	0.000824168	0.000553335	0.00211853	0.000781105	0.00214045	0.00180918	0.00155568	0.00178969	0.00231834	0.00444493	0.00230335	0.00232796	0.0034846	0.00312332	0.00177907	0.00523408
545694	0.000761272	0.00257952	0.000532961	0.000580121	0.000101596	0.00053298	0.000841603	0.00815826	0.00326322	0.000921081	0.000841603	0.00144153	0.0016124	0.000399505	0.000229522	0.00226887	0.00353018	0.00520717	0.000225828	0.00292183	0.000183709	0.00107544	0.000581669	0.000904972	0.000289243	0.00377527	0.000921058	0.00341694	0	0.00208034	0.00150013	0.000364147	0.00113042	0.00114391	0	0.00371411	0.000516525	9.92424e-05	0.00173165	0.00372421	0.00110071	0.00081979	0.0038134	0.00161429	0.001971	0.00397863	0.0014588	0.00321339	0
857087	0.00322983	0.000694302	0.00395206	0.00332109	0.00216234	0.00467406	0.00147187	0.000824168	0.00114047	0.000355727	0.00229365	0.000860608	0.00334492	0.000229522	0.00287938	0.00406981	0.000761272	0	0.00113947	0.00160109	0.00104141	0.00265758	0.00169593	0.000382177	0.000398713	0.000976986	0	0.00353018	0.00112356	0.000671368	0.00306146	0	0.000414141	0.000214402	0.00530517	0.00232796	0.00243983	0.000361269	0.00241608	0.00149053	0.00146341	0.00127647	0.00398664	0.00496172	0.00673973	0.00272873	0.00962729	0.00133548	0.00383403
717773	0.00149466	0.00679927	0.00149466	0.00102443	0.00233301	0.00259573	0.000580121	0.000176131	0.00184424	0.00064199	0.000199378	0	0.00159812	0.00174972	0.00229365	0.000167789	0.000401827	0.000289243	0.00380437	0.00195935	0	0.000123792	0.00309904	0	0.000532334	0.00173165	0.000195378	0.000396321	0.000823794	0.00673973	0.0052211	0.00127132	0.00284423	0.00335778	0	0.000353292	0.000822568	0.00321339	0.00287938	0.00129076	0	0	0.00186788	0.00149028	0.000723323	0.0011425	0.00089038	0.0014588	0.00133499
696281	0.000508399	0	0.00332109	0.000781105	0.000921081	0.000368573	0.000921081	0.000214402	0.00254279	0.00114765	0.00152752	0.000549553	0.00245465	0.00226358	0.00651187	0.00151447	0.00151688	0.000302028	0.00256116	0.00326322	0.00108132	0.00214045	0.000399505	0.00254279	0.000437805	0.000302028	0.0039575	0	0.00156012	0.00168922	0.000999013	0.000341447	0.000612565	0.00158948	0.00104141	0.00178969	0.0078131	0.00452114	0.00232352	0.00158948	0.000289243	0.000478193	0.00392103	0.000657528	0.00053298	0.000437805	0.00285125	0.000401023	0.000456009
743718	0.00384323	0.00237905	0.00081979	0.00232051	0.00211853	0.000781105	0.00140612	0.00433072	0.000414141	0.000851855	0.00180531	0.0007573	0.00151447	0.000822568	0.000963208	0.0016116	0.00107544	0.000508399	0.000899959	0.00242786	0.0020302	0.00222814	0.00311524	0.000807063	0.00535369	0.00159589	0.00084397	0.000508399	0.00349823	0.00137189	0	0.00275815	0.00148883	0.000822568	0.00121929	0.00149466	0.00415788	0.00063195	0.00222553	0.0035349	0.000144888	0.000318766	0.000749133	0.000778051	0.000341447	0.00222553	0.00284831	0.0109754	0.00211632
945711	0.00229365	0.000899959	0.000297885	0.000749133	0.00962729	0.0043427	0.00131014	0.00284423	0.00321339	0.00133548	0.000985401	0.000157218	0.00160109	0.000184653	0	0.00086644	0.00123713	0.000353292	0	0.000824168	0.0020383	0.0011169	0.000612565	0.00241608	0.00226887	0.00379733	0.00232051	0.00127647	0.00392103	0.000302028	0.00309904	0.000458195	0.00261607	0	0.00168922	0.000671368	0.00127647	0.000466428	0.000144888	0.000904972	0.00311839	0.00219343	0.000532961	0.00238868	0.00233301	0.00457968	0.00269315	0.00535369	0.000228075
365046	0	0.00143701	0.00233301	0	0.00209549	0.00326322	0	0.000807063	0.00467406	0.00383403	0.00133548	0.00243983	0.000192816	0.00148883	0.000490619	0.000397192	0.00962729	0.00152752	0	0.00033506	0.000364147	0.00679927	0.000919602	0.00015248	0.000378922	0	0.00532728	0.00165243	0.00186788	0.00272802	0.000401023	0.0020302	0.00272089	0.000392851	0.00258601	0.00596957	0.00183314	0.00269315	0.00117086	0.00435743	0.000781105	0.00211632	0.001387	0.00240356	0.00284831	0.00259573	0.00123713	0.000302028	0.000353292
795359	0.000822568	0.00152752	0.00254657	0.00114391	0.000762752	0.00124136	0.00124136	0.0035663	0.000924303	0.000379879	0.00332331	0.000613963	0.00433072	0.00161904	0.00108132	0.00298603	0.00108724	0.00259573	0.000400583	0.00112358	0.00113042	0.000495508	0.00394116	0.00036067	0.00322983	0.00104141	0.000872862	0.000694302	0.00384323	0.00114047	0.000131585	0.00321339	0.00349823	0.000361269	0.00172083	0.00029985	0.00384323	0.00131014	0.00237905	0.00237251	0.00309904	0.000919602	0.000872862	0.00205996	0	0.000401827	0.00258601	0.00150907	0.00501748
545776	0.000165815	0.00150013	0.00350582	0.00535369	0.000290754	0.00149466	0.00122726	0	8.49566e-05	0.00156012	0.00110789	0.00241805	0.0109754	0.000437805	0.00470157	0	0.0016116	0.00191089	0.00232202	0.00332331	0.000992743	0.00128524	0.00100243	0	0.0038134	0.00214045	0.000225828	0.00038039	0.00168922	0.00692759	0.0014588	0.000399505	0.000476364	0.000458195	0.0035663	0.0078131	0.00090442	0.00457968	0.000658766	0.00294128	0.00523408	0.0017159	0.00142949	0.00150907	0.00179571	0.00216234	0.000476364	0.00149466	0.000176131
667014	0.00530517	0	0.00143701	0.00185473	0.000602198	0.00100271	0.00100271	0.00209549	0.000191812	0.000228075	0.00145851	0.00114047	0.00132636	0.00100243	0.000302028	0.000321453	0.0102657	0.00346022	0.000396321	0	0.00230335	0.00539822	0.00114049	0.00222553	0.00392103	0.00038039	0.00272873	0.000478193	0.00155568	0.00211853	0.000101596	0	0.000904972	0.000204489	7.35791e-05	0.00372421	0.00113947	0.00529544	0.0035349	0.00148422	0.000657528	0.00173165	0.000762948	0.00148422	0.00530517	0.00143701	0.000496531	0.00241805	0.00059263
688269	0.000302028	0.00100452	0.000737209	0.000229522	0.00272873	0.000302028	0.000414141	0.000883904	0.00086644	0.000302028	0.00210698	0	0.000230674	0.00346022	0.00146341	0.000956525	0.0048274	0.00272802	0.000505392	0.00133548	0.00673973	8.13659e-05	0.000302028	0.00148422	0.00197306	0.0078131	0.00257952	0.00100452	0.0011169	0.00122726	0.00122726	0.00170327	0.00346022	0.00272802	0.00084397	0.00289719	0.000401827	0.00205996	0.00163416	0.00180918	0.00501748	0.000290754	0.00122726	0.000297885	0.00081336	0	0.00170327	0.0136883	0
593907	0.0078131	0.000234141	0.00180531	0.00398664	0.00184424	0.00539822	0.000671368	0.000985401	0.000392851	0.00398664	0.000779811	0.0020302	0.000131585	0.0017236	0.000399505	0.000900078	0.0007573	0.000686832	0.000561659	0.000800688	0.00311839	0	0.00151447	0.00398664	0.00149466	0	0.00174972	0.000985401	0.000545082	0.00197306	0.00346022	0.00107544	0.00129076	0.00321339	0.0043427	0.000379879	0.0136883	0.000841603	0.00123339	0.0141741	0.0011169	0.00475032	0.000762752	0.0109754	0.00109724	0.00015248	0.00150907	0.00184424	0.00962729
717231	0.00129076	0	0	0	0.00529544	0.000401023	0.000737209	0.00117086	0.00038039	0.0035663	0.000123792	0.00197306	0.000545082	0.0143747	0.0036224	0.000495508	0.00112356	0.00434508	0.00129076	0.00260807	0.000466428	0.00152752	0.000899959	0.0043838	0.000379879	7.35791e-05	0.00150907	0.000977364	0.000186594	0.00140973	0.0010295	0.00168922	0.000602198	0.0010295	0.00233301	0.00155568	0.00053298	0.00136929	0.00201235	0.00064199	0.00363695	0	0	0.00172083	0.000860608	0	0	0.0106798	0.00148422
573569	0	0.00287938	0.0035663	0.00394116	0.000916319	0.00379733	0.0141741	0.00311839	0.000204489	0	0.00451732	0.000822568	0.00520544	0	8.49566e-05	0.00170449	0.00334492	0	0.000656538	0.0035663	0.000184653	0.00346347	0.000558603	0.00113042	0.000872862	0.000400583	0.000395344	0.00389414	0.00031607	0.00174657	0.00084397	0.00114765	0.00087546	0.00211853	0.000912669	0.000456009	0.000921058	0.00332331	0.0016124	0.000807063	0.00109724	0.000723323	0.00159812	0.00208034	0.00102443	0.000185016	0.000860608	0.00305022	0.00307734
696127	0.0016116	0.000157218	0.00071943	0.00294128	0.00261607	0.00335778	0.00100243	0.00125245	0.00171338	0.000414141	0.000382177	0.00103179	0.00117086	0.00322983	0.000971129	0.00285125	8.49566e-05	0.000985401	0.00168058	0.00123713	0.00306146	0.00815826	0.000613963	0.00063195	0.00539822	0.000553335	0.00125245	0.00178969	0.000971129	0.000297885	0.000424587	0.000686832	0.000671368	0.00151688	0.00375516	0.00074514	0.00186788	0.00147187	0.00520544	0.00501748	0	0.00218144	0.0157825	0.00125245	0.00143701	0.00125715	0.00532728	0.000916319	0.00112356
744872	0.00444493	0.00406981	0.00322983	0.00258601	0.00470157	0.00321339	0.000904968	0.000657528	0.00177907	0.00106272	0	0.00322983	0.000644515	0.00475032	0.00122726	0.00177907	0.0038134	0.000288399	0.00209549	0.00048494	0.00162328	0.00232202	0.00114765	0.00298603	0.00389434	0.00100294	0.0143747	0.00377527	0.00305022	0.000985401	0.000851855	0.000192816	0.00232202	0.00110789	0.000192816	0	0.0157825	0.00074514	0.00241805	0.00250287	0.000185016	0.00109724	0.000237457	0.000924303	0.00232202	0.00230335	0.00298603	0.00962729	0.000280725
1038929	0.000318766	0.00810797	0.00147187	0.00305022	0.00114391	0.000329949	0.000318766	0.0014588	0.00136041	0.00200678	0.000225828	0.00222553	0.0020383	0.00097234	0.00516068	0	0.000513579	0.000513579	0.00071943	7.35791e-05	0.00081979	0.000872862	0.00108132	0.00173165	0.000709061	0.00114047	0.00242786	0.00015248	0.00089038	0.00172083	0.000400583	0.000851855	0.000237457	0.00151447	0.000807646	0.00197306	0.000841603	0.00108724	0.00418405	0.000807646	0.000341447	0.00530517	0.00470157	0.0157825	0.000694302	0.000488577	0.0011425	0.000400583	0.00284423
880070	0.00392103	0.00309904	0.00168922	0.00256116	0.00353669	0.00275815	0.000813543	0.00084397	0.000909546	0.00815826	0.00520717	0.00033506	0.00260807	0.00395206	0.00815826	0.000501173	0.0043838	0.0035349	0	0.0020302	0.0039575	0.00136056	0.0109754	0.00165243	0.000656538	0.00392103	0.00106272	0.00434508	0.000496531	0.00335778	0.00363695	0.00140973	0	0.00305022	0.00171338	0.00163416	0.00168058	0.000237457	0.00180531	0.00269315	0.00074514	0.000860608	0.000123792	0.00031607	0.00152752	0.00306146	0.00184424	0.00311839	0.00100271
765910	0.000916023	0.00036067	0.00149028	0.00108724	0.00815826	0.00081979	0.000466428	0.00334492	0.00337144	0	0	0.00275815	0.001971	0.00186788	0.00296199	0.000191812	0.00155568	0.00433072	0.000437805	0.00467406	0.00053298	8.49566e-05	0.00254657	0.00270756	0.000976986	0.000916023	0.00197306	0.000592582	0.000478193	0.00548471	0.0043427	0	0.00298603	8.60337e-05	0.00038039	0.000904972	0.000182808	0.000297885	0.000297885	0.00434508	0.00090442	0.0043427	0.00117086	0.00353018	0.00127132	0.00335778	0.00692759	0.0141741	0.000185867
886377	0.00110789	0.00425399	0.00249346	0.000490619	0	0	0.000199378	0.00250263	0.00216234	0	0.00038039	0.000737209	0.0020302	0.00033506	0.00174657	0.00131014	0.00094716	0.000101596	0.00216234	0.00150013	0.00161904	0	0.00094716	0.000561659	0.00100243	0.00163416	0.00285125	0.00105501	0.000185016	0.00530517	0.00250287	0.00147187	0.00106716	0.00398664	0.00501748	8.60337e-05	0.000302028	0.00114047	0.000395344	0.00037957	0.000644515	0.00250263	0.00349823	0.000318766	0.00692759	0.00322983	0	0.00379733	0.000496531
1075106	0.000229522	0.00530517	0.00183314	0.00148883	0.000176131	0.000775432	0.00679927	0.000195378	0.00417951	0.00128368	0.00596957	0.000395344	0.00149391	0.000185867	0.00136041	0.00097234	0.00114391	0.000561659	0.000458195	0.00254874	0.00692759	0.0036224	0.00299898	0.00191888	0.000779811	0.000183709	0.0043427	0.00113947	0.000613963	0.00321339	0.0078131	0.00128524	0.000999013	0.0017159	0.00800602	0.000775432	0.00208034	0.000230674	0.00272873	0.00136929	0.00100452	0.0048274	0.00208391	0.00337144	0.00363695	0.00133548	8.49566e-05	0.00103179	0.000355727
1069534	0.00523408	0.00172083	0.00169593	0.00287938	0.00114047	0.000186594	0.00254591	0.00673973	0.00090442	0.00560247	0.000638703	0.000956525	0.000302028	0.00520717	0.00157787	0.000532961	0.0017236	0.00132636	0.000353292	0.00115162	0.00254591	0	0.000925088	0.00231834	0.00174657	0.00529544	0.00149053	0.00169334	0.00285125	0.00136929	0	0.00226358	0.00104141	0.000947175	0.000963208	0.00143701	0.00097234	0.000612565	0.000709061	0.00081979	0.00183314	0.00226358	8.60337e-05	0.000581669	0.000397192	0.000495508	0.000971129	0.000414141	0.000123792
1036743	0.00102443	0.00242786	0.00053298	0.00125715	0.000204489	0	0	0.000872862	0.0035349	0.000883904	0.000644515	0.000297885	0.000345092	0.00375516	0.000237457	0.00113947	0.00208391	0.000761272	0.00226358	0.00201235	0	0.0016116	0.000214402	0.00161773	0	0.00299898	0.000302028	0.000476364	0.00387878	0.000395344	0.00284423	0.00108724	0.00160109	0.000401827	0.000580121	0.00218144	0.00692759	0.00161904	0.000532961	0.000414141	0.00272802	0.0035663	0.00289719	0.000883904	0.00211711	0.00205996	0.00107544	0.00260807	0.000592582
856793	0.00238868	0.000512057	0.00059263	0.000549553	0.00185473	0.00201476	0.00294128	0.000401023	0.000229522	0.000204489	0.000925088	0.0004978	0.00226887	0.00170449	0.00238868	0.000345092	0	0.000749133	0.00184424	0.000761275	0.000495508	0.000580121	0.00214045	0.00123713	0.00307734	0.00128524	0.0009413	0.000899959	0.0035663	0.00211711	0.000288399	0.00326322	0.0038134	0.00133548	0.00962729	0.000364147	0.00454846	0.00156012	0.00539822	0.000355727	0.000813543	9.92424e-05	0.0043427	0.00100271	0.00395206	0.000762948	0.000446316	0.00064199	0
1085623	0.000888916	0.000963208	0.00294128	0.00074514	0.000401023	0.000167789	0.00107544	0.000508399	0.0043838	0.00197306	0.000919602	0.00100243	0.00332109	0.000199529	0.000741047	0.000976986	0.00153965	0.00169334	0.000985401	0.00178969	0.00226887	0.00810797	0.000456009	0.00148883	0.00100294	0	0	0.00415788	0.00159589	0.0017236	0.000921081	0.000925088	0.00174972	0.0154927	0.000262839	4.20328e-05	0	0	0	0.00074514	0.00104141	0.00106272	0.000658766	0.000369049	0.0048274	0.00152752	0.00395206	0	0.00520544
1008459	0.000580121	0.00233301	0.00191089	0.000800688	0.000488577	0.00214045	0.00238308	0.000900078	0.000496531	0.00083392	0.00238868	0.000478193	0.00287938	0.00114049	0.00233301	0.00160109	0.00219343	0.00106912	0.00284423	0.00232796	0.000613963	0.000297764	0.00053298	0.000921058	0.0154927	0.00238868	0	0.00209549	0.000229522	0.00242786	0.000490643	0.00148422	0.00226887	0.000657528	0.000638703	0.00425399	0.00202754	0.00346022	0.000478193	0	0.00250263	0.000912669	0.00379733	0.00289719	0.000924303	0.00471588	0.00081336	0.00815826	0.000761272
717772	0.00249346	0.000353292	0.000971129	8.13659e-05	0.000813543	0.00454846	0.00191089	0.00406981	0.00147187	0.00292183	0.00254591	0.000925088	0.000400583	0.00121929	0.00289719	0.00094716	0.000587302	0.000401827	0.00226887	0.0011425	0.000638703	0.00162328	0.00350582	0.00871335	0.00123713	0.00233301	0.00201235	8.49566e-05	0.000341447	0.00256116	0.00451732	0.000229522	0.00520544	0.00372527	0.00183314	0.00272873	0	0	0.001387	0.000369049	0.000229522	0.00033506	0.00312332	0.00298603	0.000131585	0.00232202	0.00074514	0.00418405	0.00163416
713585	0.000723323	0.00159589	0.00153965	0.00350582	0.000919602	0.000761272	0.00137189	0.00232051	0.00529544	0.00048494	0.00395206	0	0.00173165	0.00202754	0.000345092	0.00108724	0	0.00467406	0.00156012	0.000779811	0.00307734	0	0.00211632	8.60337e-05	0.00353669	0.00435743	0.00962729	0.00137189	0.00160997	0.000501173	0.000157218	0.00229365	0.00209549	0.00114966	0.000437805	0.00216234	0.00226358	0	0.00243983	0.000395344	7.35791e-05	0.000737209	0.000392851	0.00269315	0	0.00326322	0.00249346	0.00122726	0.000638703
765911	0.00337144	0.00230335	0.00145851	0.00149053	0.00114966	0.000290754	0.00125715	0.00160314	0.00112358	0.00501748	0.00470157	0.00530517	0.000101596	0.00117086	0.00245006	0.000909546	0.00191089	0.00149053	0.00146341	0.000329949	0.00125245	0.0109754	0.00229365	0.00457968	0.00254657	0.00029985	0.00211632	0.000386883	0.00172083	0.0035663	0.00379733	0.00150907	0.00307734	0.000872862	0.00292183	0.000921058	0.00094716	0.000353292	0	0.00208391	0.00191888	0.000831857	0.00100294	0.00089038	0.000686832	0.000345092	0.00294128	0.00262423	0.00150013
243274	0.00114049	0.000909546	0.00133548	0.00241805	0.000157218	0.00063195	0.00142949	0.00161904	0.000822568	0.00141074	0.00231834	0.00312332	0.00015248	0.00127647	0.00063195	0.00332331	0.00815826	0.00384323	0.00415788	0.00144153	0.000581669	0.000675691	0.00156012	0.00389414	0.000209027	0.00284423	0.00086644	0.00218144	0.00389434	0.000883904	0.00106912	0.000199378	0.000400583	0.000761272	0.00332109	0.00560247	0.00089038	0.0011425	0.00121929	0.00133548	0.00123713	0.00142949	0.00516068	0.000513579	0.00335778	0.000843437	0	0.00074514	0.000397192
754035	0.00265758	0.00163416	0.00114049	0.00144707	0.0004978	0.00109954	0.000386883	0.00214045	0.00129076	0	0.0136883	0.000762948	0.00156012	0	0.00159589	0.00539822	0.00172164	0.00307734	0.000397192	0.00395206	0.00326322	0.00337144	0.00179571	0.00232796	0.00174972	0.000671368	0.00232352	0	0.000476364	0.000761275	0.000262839	0.000860608	0.00227098	0.000355727	0.00142949	0.000369049	0.00292183	0.000195378	0.000378922	0.00114391	0.00177907	0.000167789	0	0.000490643	9.92424e-05	0	0.00149053	0.000831857	0.001387
768704	0.00596957	0.00113947	0.000228075	0.0141741	0.00109954	0.00211853	0.000234141	0	0	0.00146341	0.00237251	0.000401827	0.000505392	0.000709061	0.000904968	0.00227672	0.000495508	0	0.00074514	0.000956525	0.00346347	0.000101596	0.00232202	0.00371411	0.00673973	0.000883904	0.00260807	0.000921081	0.0043427	0.00108132	0.00530517	0.0043838	0.00496172	0.000490619	0.000341447	0	0.000229522	0.00081979	0.00375516	0.000167789	0.000368573	0.00435743	0.00226887	0.000182808	0.00128524	0.00201476	0.000186594	0.00087546	0.00377527
871968	7.35791e-05	0.000401827	0.00114047	0.000230674	0.00250287	0.000694302	0.00311524	0.000228075	0.000353292	0.0017159	0.000446316	0.00059263	0.000321453	0.000401399	0.00262423	0.00679927	0.000860608	0.000924303	0.00173165	0	0.00170327	0.00174657	0.00232051	0.00109724	0	0.00418405	0.00123339	0.00155568	0.00679927	0.00178969	0.000412119	0.00172164	0.000182808	0.000382177	0.00209549	0.00501748	0.000397192	0.0143747	0.00285125	0.0143747	0.00233301	0.00169334	0.00127647	0.00651187	0.0011169	0.00149053	0.00055087	0.000341447	0.00105501
767817	0.000209027	0.000545082	6.80924e-05	0.00296199	0.00394116	0.000916023	0.00183314	0.0039575	0.000490643	0.00084397	0.00230335	0.000761272	0.00107087	0.000144888	0.00434508	0.00292183	0.00471588	0.000999013	0.000401827	0.00110848	0.00211711	0.00110789	0.00403337	0.00055087	0.00205996	0.000228075	0.000925088	0.00471588	0.00173165	0	0.000501173	0.00257952	0.00172164	0.0136883	0.000581669	0.00015248	0.000741047	0.00232352	0.000490643	0	0.000741047	0.000580121	0.00692759	0.00177907	0.00560247	0.000466428	0.00296199	0.00128524	0.000345092
1045855	0.00389434	0.00262423	0.0109754	0.0017159	8.60337e-05	0	0.00162328	0	0.000185016	0.000446316	0.000302028	0.00114391	0.000532334	0.00123713	0.00395206	0.000741047	0.00178969	0.0043838	0	0.00238308	0.000976986	0.0011425	0.00064199	0.00284423	0	0.00102059	0	0.00179571	0.00346022	8.49566e-05	0.00205996	0.00121929	0.00136056	0.00191089	0.000971129	0.0010295	0.0106798	0.000671368	0.00240356	0.000466428	0.00372527	0.000656538	0.00114391	0.000737209	0.00214045	0.000512057	0.00115162	0.00353669	0.00121929
771875	0.00174657	0.0007573	0.00269315	0.00275815	0.00227098	0.0036224	0.00692759	0	0.000976986	0.00180918	0.00398664	0.000592582	0.00097234	0.000280725	0.00112356	0.000395344	0.0009413	0.00529544	0.000686832	0.000321453	0.00321339	0.000779811	0.00226358	0.00245006	0.00532728	0.00174972	0.000992743	0.00213204	0.00115162	0.00523408	0	0.000176131	0.00467406	0.00346022	0.000398713	0	0.000638703	0.00261607	0.00325021	0.0036224	0.00265758	0.00048494	0.00136041	0.00094716	0.000921058	0.00596957	0.00100243	0.00145851	0.000888916
985665	0.000379879	0.000398713	0.0106798	0.00232352	0.00128368	0.00137189	0.00140973	0.000956525	0.000977364	0.00100243	0.00104141	0.0017159	0.00417951	0.00496172	0.000262839	0.00380437	0.00363695	0.0048274	0.00211632	0.0154927	0	0.000199378	0	0.00444493	0.00159812	0.000399505	0.00346022	0.000401827	0.000781105	0.00179571	0.00063195	0.00392103	0.00038039	0.000612565	0.00147187	0.000495508	0.00532728	0.000904968	0.00094716	0.000977364	0.00871335	0.000900078	0.0009413	0.00104141	0.000658766	0.000956525	0.000761275	0.00048494	0.00211853
768706	0.00086644	0.00128368	0.00106716	0.000912669	0.0039575	0.00184424	0.000456009	0.000658766	0.00074514	0.00349823	8.49566e-05	0.000947175	0.000976986	0	0.00171338	0.0035663	0.00100271	0.000280725	0	0.00149391	0.000963208	0.00149391	0.00125245	0.000157218	0.00379733	0.000321453	0.00102059	0.000191812	0.00174972	0.00036067	0.00149466	0.000843437	0.00185126	0.00417951	0.00140612	0.00169334	0	0.00379733	0.000456009	0.000602198	0.00529544	0.00172164	0.00384323	0.00237251	0.000165815	0.000761272	0.00031607	0.00871335	0.00227672
640081	0.00539822	0.00149391	0.00159589	0.0004978	0.00222553	0.00160314	0.00180918	0.00232202	0.00815826	0.000675691	0.00254279	0	0.000823794	0.00201476	0.00205996	0.0004195	0.001387	0	0.000280725	0.00363695	0.00227672	0	0.0020842	8.49566e-05	0	0.0009413	0.00305022	0.00090442	0.000709061	0.000204489	0.000182808	0	0.00143701	0.00269315	0.00160314	0.00444493	0.00191089	0.00560247	0.000496531	0.000919602	0.00406981	0.00103179	0.0136883	0.00815826	0.000183709	0.00516068	0.0039575	0.00055087	0.00346022
158190	0.00520717	0.000401399	0.00086644	0	0.00325021	0.00389414	0.00159812	0.00174972	0.000382177	0.0052211	0.0109754	0.00332256	0.00143701	0.000404891	0.00195935	0.00123339	0.000919602	0.00651187	0.00294128	0.000904968	0.00123713	0.0106798	0.0038134	0.000361269	0.000186594	0	0.00179571	0.00309904	0.00208391	0.00100294	0.0038134	0.00353018	0.0106798	0.00150907	0.0020302	0.000638703	0.000985401	0.00114049	0.000749133	0.00180531	0	0.000353292	0.0038037	0.000329949	0.00679927	0.00147187	0.00322983	0.00113947	0.00157787
926562	0.00163416	0.000971129	0.00037957	0.00086644	0.00136056	0.000592582	0.000656538	0.00159589	0.00106716	0	0.00174972	0.000899959	0.00294128	7.35791e-05	0.000157218	0.000289243	0.00071943	0.00245465	0.000398713	0.00159589	0.00129076	0.000437805	0.00298603	0.00153965	8.49566e-05	0.00106716	0.000123792	0.00216234	0.000290754	0.00392103	0.00136056	0.001387	0.00133499	0.000561659	0.001387	0.00679927	0.0017159	0.00202754	0.00112358	0.00165243	0.00113947	0.00168058	0.00232796	0.00150013	8.13659e-05	0.000288399	0.00516068	0.00395206	0.00128524
720554	0.00114047	0.0004195	0.00377527	0.00177907	0.00403337	0.00418405	6.80924e-05	0.00156012	0.000209027	0.00178969	0.00218144	0.000398713	0.000495508	0.0011169	0.00153965	0.000602198	0.00237905	0.00211711	0.00243983	0.00100271	0.00353018	0.00150013	0.00106716	0.000353292	0.000581669	0.00371411	0.00238868	0.00810797	0.000761275	0.00064199	0.00311839	0.000762752	0.00169334	0.00294128	0.000644515	0.00384323	0.00800602	0.00284831	0.000361269	0.00530517	0.00160314	0.00180918	0.00149053	0.00201235	0.000209027	0.000558603	0.00146341	0.00254874	0.00114765
941638	0.00406981	0.000318766	0.00548471	0.00083392	0.00180918	7.35791e-05	0.00417951	0.000843437	0	0.00127132	0.000602198	0.000199378	0.00389414	0.00237905	0.00110789	0	0.00309904	0.0038037	0.00229365	0.000424587	0.00106912	0.0034846	0.00240356	0.00086644	0.000321453	0.00178969	0.000297885	0.00258601	0.00211853	0.000412119	0.0109754	0.00211711	0.000496531	0.00156012	0.00100243	6.80924e-05	0.00216234	0.000888916	0.00230335	0.000195378	0.00262423	0	0.000290754	0.0011425	0.00180918	0.00241805	0.00160314	0.000919602	0.00170449
203275	0.00326322	0.000916319	0.000191812	0	0	0.00015248	0.000761275	0.000924303	0.00335778	0.000553335	0.00372421	0.00123713	0.000977364	0.00109954	0.00184424	0.0017159	0.00161429	0.000778051	0.000496531	0.000398713	0.00375516	0.00170449	0.000288399	0.000186594	0.00106716	0.00346022	0.00254591	0.00114391	0.00102443	0.000262839	0.00107087	0	0.00142949	0.00177907	0.000186594	0.00114765	0.00163416	0.000228075	0.000368573	0.00127132	0.00962729	0.00059263	0.000671368	0.000779811	0.00104141	0.000909546	0.0048274	0.000165815	0.00325021
1111676	0.00210698	0.000778051	0.000985401	0.00147187	0.00335778	0.00349823	0.000587302	0.00191888	0.00208391	0.000841603	0.00214045	0.000963208	0.00529544	0.000345092	0.000723323	0.000921058	0.000379879	0.00029985	0.000476364	0.000353292	0.000397192	0.00397863	0.00177907	0.00260807	0	0.00434508	0.00177907	0.00201235	9.92424e-05	0.000382177	0.00197306	0.00372421	0.00191888	0.000587302	0	0.00250287	0.00548471	0.00425399	0.00216234	0.00107087	0.00037957	0.0007573	0	0.00114391	0	0.000123792	0.00081979	0.000378922	0.00272802
767434	0.000843437	0.00151688	0.00272089	0.00311839	0.00311839	0.00270756	0.000779811	0.00100294	0.0016124	0.00535369	0.00219343	0.000924303	0.00159589	0.000321453	0.00467406	0.00115162	0.00532728	0.00148422	0.000841603	0.000369049	0.000204489	0.000762948	0.00242786	0.000822568	0.00208391	0.0048274	0.00233301	0.00232051	0.00147187	0.00322983	0.00520717	0.000165815	0.000851855	0.00172083	0.000209027	0.000234141	0.00071943	0.00260807	0.000401399	0.000280725	0.000446316	0.000921081	0.00284831	0.000364147	0.00213204	0.00185473	0.00053298	0.00240356	0.0004195
889378	0.000348285	0.00128524	0.000348285	0.00241608	0.00353018	0.00372527	0.00159035	0.000199378	0.00673973	0.000199378	0.000824168	0.00141074	0.00435743	0.000899959	0.00169593	0.00379733	0.0004978	0	0.000976986	0.00105501	0.000501173	0.00127647	4.20328e-05	0.00144153	0.000558603	0.00245465	0.000909546	0.00226887	0.00520544	0.000368573	0.0017236	0.00128368	0.0039575	0.00311524	0	0	0.0038134	0.00128524	0.00103179	6.80924e-05	0.00153965	0.00055087	0.0035349	0	0.00149391	0.000924303	0.00451732	0	0.00306146
929556	0.00383403	0.00179571	0.00110789	0.00038039	0.00127647	6.80924e-05	0	0.00127132	0.000686832	0.00249346	0.00560247	0.00434508	0.00520717	0.00377527	0.000956525	0.0109754	0.0039575	0.000297885	0.00529544	0	0.00185126	0.00254279	0.00425399	0.00258601	0.00229365	0.000919602	0.00115162	0.00349823	4.20328e-05	0.00285125	0.00121929	0.0017159	0.000199529	0.00415788	0.00108132	0.00284831	0	0.00454846	0.00159035	0.0048274	0.00106912	0.00170449	0.00210698	0.00322983	0.000638703	0.00520717	9.92424e-05	0.000123792	0.00149053
929713	0.00325021	0.00113042	0.000656538	0.00109724	0.00107087	0.000512057	0	0.00180918	0.0052211	0.00163416	0.000921081	0.00172083	0.00102443	0.00560247	0.000592582	0.000490643	0.000963208	0.000392851	0.000378922	0.00208034	0.00415788	0.00457968	0.000192816	0.000401827	0.000612565	0.0016116	0.00403337	0.000437805	0.000234141	0.000508399	0.000841603	0.000513579	0.000992743	0.00103179	0.00158948	0.0016124	0.000144888	0	8.60337e-05	0.00087546	0.00110848	0.0020383	0	0.00083392	0.0109754	0.00346347	0.00152752	0.00349823	0.0043838
871963	0.00299898	0.00337144	0.00218144	0.000234141	0.0102657	0.000587302	0.00112356	0.00232796	0.00151688	0.00180531	0.001971	0.00148422	0.00113947	0.000741047	0.0102657	0	0.000658766	0.00312332	0.000612565	0.000345092	0.00229365	0.00110071	0.00123339	0.00530517	0.000512057	0.00321339	0.000761272	6.80924e-05	0.00284831	0.00226358	0.00232202	0.000348285	0.0016124	0.00161904	0.00238868	0.00136929	0.00261607	0.000123792	0.000228075	0.00160314	0.00238308	0.00160314	0.000446316	0.000656538	0.0078131	0.000860608	0.00326322	0.000904968	0.00180918
756499	0.00285125	0.00110848	0.00083392	0.00384323	0.000512057	0.000549553	0.000382177	0.00170449	0.00152752	0.000807646	0.000288399	0.000144888	0.000228075	6.80924e-05	0.00100243	0.000512057	0.00195935	0.00520544	0.000404891	0.000912669	0.000321453	0.000561659	0.00223664	0.00425399	0.00137189	0.000412119	0.000516525	0.00520717	0.00962729	0.00284831	0.00535369	0.00375516	0.00800602	0.00387878	0.0109754	0.000602198	0.000872862	0.000532334	0	0.00218144	0.00372421	0.000495508	0.00113042	0.00259573	0.00372527	0.000602198	0.00038039	0.000921058	0
700598	0.00148422	0.00132636	0.00171338	0.00029985	0.000182808	0	0.0052211	0.00171338	0.000532961	0.00210698	0.000165815	0.00180531	0.00183314	0.000553335	0.00107087	0.00596957	0.00106716	0.000807646	0.00259573	0.00272802	0.00112356	0.000505392	0.00148422	0.00470157	0.0043427	0.0038134	0.00387878	0.00140612	0.00218144	0.000157218	0.000581669	0.00174972	0.00810797	0.00325021	0.000992743	0.0035349	0.00158948	0.0039575	0.000947175	0.00131014	0.00160109	0.000289243	0.000228075	0.00349823	0.00197306	0.00161773	0.00178969	0.00245465	0.00520717
1142511	0.000999013	0.00346022	0.00144153	0.000237457	0.00232796	0.00363695	0.000924303	0.00165243	0.00157787	0.00137189	0.00114047	0.000348285	0.00216234	0.000749133	0.00529544	0.000229522	0.000512057	0.0136883	0.00548471	0.000841603	0.00168922	0.000184653	0.000501173	0.00334492	0.000675691	0.00387878	0.000280725	0.000401023	0	0.000956525	0.00083392	0.00372527	0.000822568	0.000182808	0.00132636	0.00346347	0.000234141	0.00325021	0.000613963	0.00298603	0.0048274	0.00211853	0.00307734	0.000545082	0	0.00651187	0.00222814	0.00173165	0
931626	0	0	0.00418405	0.000656538	0.00241805	0.00530517	0.00127132	0.000404891	0.00294128	0.00250287	0.0157825	0.00292183	0.00140612	0.00337144	0.00148422	0.00245465	0.000675691	0.00254591	0.000513579	0.000749133	0.00238308	0.000290754	0.000505392	0.0004195	0.00107544	0.00110071	0.0011169	0.00389434	0.00107087	0.00260807	0.000778051	0.00349823	0.00350582	8.13659e-05	0.00296199	0.00083392	0.000613963	0	0.00113042	0.000157218	8.60337e-05	0.000209027	0.000977364	0.001971	0.00444493	0	0.00496172	0.00457968	0.000297885
696125	0	0.00435743	0.00112356	0.000182808	0.000999013	0.00114765	0.000378922	0.00114391	0.0017159	0	0	0.00395206	0.00172083	0.000532334	0.0020842	0.00353669	0.00211853	0.000737209	0.00036067	0.000490619	0.00173165	0.000446316	0.000321453	0.000398713	0.0009413	0.000899959	0.00100271	0.000658766	0.000379879	0.00053298	0.0007573	0	0	0.00163416	0.00162328	7.35791e-05	0.000297885	0.00389414	0.00433072	0.000209027	0.000392851	0.00249346	0.000165815	0.000800688	0.00258601	0.00169593	0.00163416	0.00294128	0.0048274
765952	0.00108132	0.00174657	0.000157218	0.00435743	0.000186594	0.000392851	0.000888916	0.00173165	0.00127132	0.00100294	0.000613963	0.000992743	0.000185016	0.000778051	0.00211853	0.00112358	0.00299898	0.00516068	0.0143747	0.00214045	0.0017159	0.0141741	0.00249346	0.000167789	0.00168058	0.00287938	0.00284831	0.00163416	0.0157825	0.000364147	0.00454846	0.00055087	0.000824168	0.000364147	0.00284423	0.00230335	0.00254657	0.000288399	0.0007573	0.00159035	0.0038037	0.00161904	8.49566e-05	0.00535369	0.000192816	0.00159812	0.00254591	0.00170449	0.00240356
1048245	0.000638703	0.00155568	0.00209549	0.00156012	0.00377527	0.00136041	0.00230335	0.00153965	0.000182808	0.000992743	0.0102657	0.00125715	0.00305022	0.00123339	0.00038039	0.00454846	0.00214045	0	0.00213204	0.00112356	0.000553335	0.001387	0.000225828	0.00170327	0.00341694	0.00140612	0.000321453	0.000505392	0.00226887	0.000401023	0.00321339	0.00272089	0.00146341	0.00322983	0.00100271	0.00114966	0.0043427	0.00169593	0.00397863	7.35791e-05	0.000779811	0.000341447	0.000369049	0.00117086	0.000496531	0.000899959	0.000532334	0	0.00170327
1144275	0.000561659	0	0.00387878	6.80924e-05	0.00133548	0.0052211	0.00227672	0.00230335	0.00123339	0.000505392	0.000807646	0.00083392	0.000348285	0.00810797	0.00306146	0.000824168	0.000341447	0.00081979	0.000101596	0.00311839	0.00136929	0.00349823	0.00104141	0.00284831	0.00146341	0.0014588	0.000686832	0.00229365	0.00170449	0.0017159	0	0.000924303	0.00112358	0.000348285	0.00241805	0.00064199	0.000921081	0.000398713	0.00332109	0.000761275	0.00231834	0.000921058	0.000355727	0.00160997	0.000781105	0.00162328	0.000437805	0.0034846	0.000488577
945713	0.000228075	0	0.00173165	0.000364147	0.00113042	0.00133499	0.000364147	0.00254874	0.00191888	0.00379733	0.00195935	0.000921081	0.00350582	0.000762752	0.000822568	0.00174972	0.000101596	0.00285125	0.0010295	0.000341447	0.0009413	0.000658766	0	0.000883904	0.000184653	0.00086644	0.000176131	0.000762752	0.00389414	0.000709061	0.00398664	0.000355727	4.20328e-05	0.0014588	0.00232202	0.000532961	0.00102443	0.000921058	0.000592582	0.00115162	0.00115162	0.00226887	0.000297885	0.00144707	0.00470157	0.00109954	0.00383403	0.00137189	0.00250263
997761	0.00254591	0.000401023	0.0004195	0.00185126	0.000657528	0.00457968	0.000657528	0.00205996	0.00100271	0.00149466	0.00241608	0.00232796	0.00272802	0.00208391	0.000488577	0.00155568	0.00089038	0.00238308	0.000916023	0.00161904	0.00394116	0.00161773	0.00125715	0.00296199	0.000904968	0	0.000985401	0	0.00084397	0.0009413	0	0.0078131	0.00548471	0.00144707	0.0016116	0.00305022	0.00125715	0.00106912	0.000123792	0.000412119	0.00169593	0.00094716	0.00136929	0.000775432	0.00245006	0.000813543	0.00102059	0.000204489	0.000532961
754476	0.00136041	0.00140612	0	0.00106912	0.00651187	0.000488577	0.000290754	0.000364147	0.00110848	0.00237905	0.00284423	0.00962729	0.00133499	0.00125245	0.0020302	0	0.00257952	0.000709061	0	0	0.000237457	0.00053298	0.000860608	0	0.00169334	0.00467406	0.00471588	0.00800602	0	0.00332331	0.000341447	0.00520544	0.00309904	0.00226887	0.000401399	0.000167789	0.000807063	0.0157825	0.00394116	0.00108132	0.00539822	0.00191888	0.00156012	0.00161904	0.00312332	0.0016116	0.000883904	0.000297764	0.00168922
1154756	0.00140612	0.00178969	0.00152752	8.49566e-05	8.49566e-05	0.00394116	0.000401827	0.00810797	0.00471588	0.000613963	0	0.000779811	0.00038039	0.00106912	0.00259573	0.00149028	0.00398664	0.000638703	0.00377527	0.00245465	0.00170449	0.000144888	0.000437805	0.00679927	0.00128524	0.00962729	0.00147187	0.00174657	0.00208034	0.000199378	0.000228075	0.0011425	0.000925088	0.000656538	0.00335778	0.00692759	0.00165243	0.0078131	0.00140612	0.000883904	0.0016124	0.00145851	0.000947175	0.00241608	0.00106716	0.00155568	0.00560247	0.00417951	0
630626	0.00055087	0.000361269	0.000395344	0.00232796	0.000561659	0.00232051	0.00596957	0.00177907	0.00097234	0.00094716	0.00679927	0.000919602	0.00179571	0.000228075	0.000925088	0.00254657	0.00146341	0.000904968	0.00159035	0	0.00238868	0.00398664	0.00284831	0.000488577	0.00094716	0.000644515	0	0.00122726	0.00141074	0.00241608	0.00036067	0.00398664	0.000912669	0.00184424	0.00214045	0.00520717	0.00305022	0.00094716	0.000399505	0.0016124	0.00334492	0.00128524	0.00151688	0.000709061	0.00161773	0.00346022	0.00230335	0.000397192	0.00425399
760154	0.00532728	0.00240356	0.000977364	0.00284831	0	0.00377527	0.00038039	0.00064199	0.00299898	0.000963208	0.000775432	0.00153965	0.00114391	0.000167789	0.000532334	0.00156012	0.00394116	0.00114966	0.00150907	0.00156012	0.000737209	0.00145851	0.000329949	0	0.00170449	0.00108724	0.00425399	0.00141074	0.00036067	0.0038134	0.00434508	0.00102443	0.00425399	0.00299898	0.00136056	0.000985401	0.00218144	0.000424587	0.000488577	0.000176131	0.000397192	0.00100294	0.00230335	0.00241805	0.000446316	0.000199529	0.00233301	0.00275815	0.000963208
746697	0.0014588	0.000364147	0.00184424	0.00389434	4.20328e-05	0	0.00245006	0	0.00113042	0	0.00415788	0.000368573	0	0.000644515	0	0.00125245	0.000824168	0.00100294	0	0.000761272	0.000490643	0.00114966	0.00117086	0.000345092	0.00350582	0.00471588	0.000723323	0	0.00272089	0.00210698	0.000488577	0.000549553	0.000807646	0.00114049	0.000165815	0.000382177	0.00284831	0.00335778	0.000644515	0.00275815	0.00059263	0.00398664	0.00257952	0.000916023	0.00083392	0.00114391	0.00223664	0.001971	0.00496172
866536	0.000904968	0.00177907	0.0143747	0.00089038	0.000872862	0.000490643	0.00209549	0	0.000658766	0.000813543	0.0016124	0.0011169	0.00222553	0.000971129	0.000378922	0.00183314	0.00229365	0.000977364	0.00121929	0.000762948	0.00110789	0.00149028	0.00036067	0.00350582	0.00260807	0.00312332	0.00309904	0.00397863	0.00179571	0.00186788	0.000199529	0.0034846	0.000191812	0.0102657	0.00110848	0.000123792	0.00136929	0.000822568	0.000561659	0.0020302	4.20328e-05	0.000778051	0.000899959	0.00155568	0.00074514	0.000144888	0.00287938	0.000379879	0.000466428
926566	0.000214402	0.000592582	0.000508399	0.000302028	0.000458195	0.000921081	0.00219343	0	0.00341694	0.000775432	0.00127647	0.0038134	0.000446316	0	0.00100452	0.00201476	0.000329949	0.000183709	0.00149053	0.00084397	0.000592582	0.000476364	0.000800688	0.00311839	0.00029985	0.000176131	0.000656538	0.000612565	0.00201235	0.00452114	0.00384323	0.00171338	0.000123792	0.00185126	0.000368573	0.00168058	0.000237457	0.00081336	0.000446316	0.0034846	0.000318766	0.0034846	0.000437805	0.000963208	0.00162328	0.000228075	0.000165815	0	9.92424e-05
880071	0.00560247	0.00149028	0.000185867	0.000761272	0.000353292	0.00128524	0.000545082	0.00110071	0.00810797	0.00418405	0.00113042	0.000512057	0.0136883	0.000963208	0.00127132	0.00250263	0.000412119	0.00397863	0.00059263	0.00205996	0.000971129	0.00081336	0.000749133	0.000976986	0.000144888	0.00397863	0.000612565	0	0.000386883	0.0039575	0.00337144	0.00136041	0.000288399	0.00257952	0.00208391	0.000225828	0.00063195	0.00259573	0.00238868	0.00112356	0.00173165	0.00148422	0	0.00425399	0.00033506	0.00144153	0.00083392	0.00147187	0
891968	0.00372421	0.000775432	0.000456009	0.00150907	0.000545082	0.00114047	0.00272089	0.000229522	0.00201476	8.49566e-05	0.00148422	0.00223664	0.00258601	0.00112356	0.000446316	0.00227098	0.00377527	0.00245006	0.000644515	0.00106272	0.00059263	0.000553335	0.000369049	0.00117086	0.00257952	0.00871335	0.00254874	0.000488577	0.00254874	0.00384323	0.000165815	0.00335778	0	0.00353669	0.000947175	0.00081979	0.0141741	0.00299898	0.00064199	0.000613963	0.000237457	0.000916023	0.00180918	0.00227098	0.00159589	0.00114765	0.00064199	0.00226887	0.00241805
452652	0.00415788	0.0020302	0.00097234	0.000545082	0	0.00256116	0.000532961	0.00157787	0.00150013	0.000490643	0.00179571	0.00232352	0.00063195	0.00596957	0.000401399	0.00231834	0.00395206	0.00107544	0.00222814	0.00087546	0.000144888	0.000302028	0.00174972	0.00257952	0.00810797	0	0.000924303	0.00326322	0.00261607	0	0.00395206	0.00232796	0.00451732	0.000723323	0.000382177	0.00106272	8.60337e-05	0.00151688	0.00055087	0.000401023	0.00238868	0.000602198	0.000280725	0.000919602	0.00377527	0.00227098	0.00129076	0.00100294	0.00102443
1032480	0.00222553	0.00102059	0	0.000199378	0	0.00208034	0.00104141	0.000762752	0.000899959	0.000900078	0.000909546	0.000513579	0.00535369	0.00197306	0.000999013	0.00383403	0	0.00289719	0.000587302	0.000288399	0.00284423	0.000185867	0.00145851	0.00114049	0.00417951	0.001971	0.00081336	0.00211853	0.00210698	0.00086644	0.00810797	0.00137189	0.000686832	0.00160997	0.000185867	0.00148422	0.00679927	0.00208391	0.00110848	0.00159589	0.00149391	0.00377527	0.00238308	0.000398713	0.000919602	0.000302028	0.001387	0.000592582	0
1105094	0.00242786	0.00102443	0.00156012	0.0010295	0.000398713	0.0143747	0.00296199	0.00114047	0.00161773	0.00107544	0.00141074	0.00379733	0.000971129	0.000658766	0.000396321	0.00161773	0.00133499	0.0143747	0.00433072	0.00425399	0.00114391	0.0020302	0.00155568	0.000478193	0.000478193	0.00306146	0.00083392	0.00208034	0.00158948	4.20328e-05	0.00171338	0.00195935	0.00170449	0.00071943	0.000532334	0.000368573	0.000496531	0.00307734	0.000741047	0.00149391	0.00346022	0.000904968	0.00223664	0.000225828	0.00257952	0.00110789	0.00084397	0.000364147	0.00146341
1003201	0.00298603	0.00272873	0.00149053	0.00403337	0.000977364	0.000532961	0.000822568	0.000382177	0.00250263	0.00254279	0.00158948	0.000400583	0.000686832	0	0.00341694	0.00143701	0.00523408	0.000775432	0.00285125	0.00337144	0.00372421	0.000361269	0.00153965	0.0035349	0.000225828	0.000229522	0.00180531	0.000800688	0.000947175	0	0.00173165	0.000532961	0.000348285	0.00136056	0.00202754	0.000396321	0.000851855	0.00287938	0.00141074	0.000297764	0.000396321	0.00163416	0.00397863	0.00112358	0.0038037	0.00372421	0.00048494	0.00284423	0.000396321
1197325	0.00309904	0.000762948	0.00962729	0.00174972	0.00260807	0.00397863	0.000916319	0.00259573	0.00296199	0.00350582	0.00114765	0.00227672	0.000779811	0.00029985	0.00294128	0.0106798	0.000976986	0	0.00425399	0.00389434	0.00810797	0.00529544	0.00254591	0.00107087	0.00222553	0.00169593	0.00127132	0.00240356	0.00106716	0.000807063	0.00673973	0.000478193	0.000761275	0.00962729	0.00174972	0.00451732	0.000241697	0.000369049	0	0.00136056	0.000321453	0.000775432	0.00227672	0.00213204	0.0038134	0.00159035	0.00186788	0	7.35791e-05
1191523	0.00169593	0	0.00417951	0.00260807	0	0.000378922	0.00097234	0.0007573	0	0.00394116	0.00155568	0.000999013	0.000843437	0.0016124	0.00127647	0.00106912	0.00110848	0.00160109	0.00159589	0.000167789	0.00125715	0.0020842	0.00452114	0.000888916	0.000229522	0.00341694	0	0.000558603	0.00136041	0.000749133	0.0016116	0.000191812	0.0004195	0.00015248	0.00673973	0.00452114	0.00232352	0.000723323	0.0011425	0.000458195	0.000456009	0.00596957	0.0141741	0.00131014	0.00108724	0.00415788	0.00128368	0.000921081	0.00063195
1160718	0.00191089	0.000638703	0.000280725	0.00321339	0.00346347	0.000288399	0.000184653	0.00227098	0.000762752	0.00284423	0.000813543	0.000496531	0.00174657	0.00141074	0.000807063	0.00063195	0.00269315	0.00284831	0.000318766	0.000478193	0.000401399	0.000341447	0.000508399	0.000262839	0.00169593	0.00232202	0.000545082	0	0.00163416	0.000176131	0.00292183	0.00254657	0.00284831	0.00037957	0.000176131	0.00142949	0.00156012	0.00109954	0.000386883	0.00341694	0.00692759	0.00110848	0.0106798	0.00107087	0.0034846	0.0078131	0.00350582	0.00089038	0.000368573
1297742	0.0035663	0.00238868	0.0038037	0.00133499	0.00454846	0.00112358	0.00100452	0.0106798	0.000723323	0.000822568	0.00168058	0.00520544	0.000355727	0.000186594	0.000412119	0.00185473	0.00086644	0.00240356	0.00454846	0.00131014	0.000191812	0.000345092	0.00097234	0.00403337	0.00679927	0.000947175	0.00520717	0.00074514	0.0010295	0.00539822	0.000230674	0.00149466	0.000490619	0.000167789	0.00150013	0.00222553	0.000262839	0.00539822	0.00159589	0.000612565	0.00535369	0.000345092	0.000288399	0.00377527	0.000813543	0.00237905	0.00406981	0.000985401	0.00033506
926550	0.00471588	0.000199529	0.00222814	9.92424e-05	0.00122726	0.000761275	4.20328e-05	0	0.00254657	0.00539822	0.000904972	0.0035663	0.000437805	0.00178969	0.000904972	0.00109954	0.00160109	0.00200678	0.00161773	0.00185126	0.000900078	0.00122726	0.00250287	0.000369049	0.00127132	0.000192816	0.0004978	0.000919602	0.00222553	0.0048274	0.00389414	0.00015248	0.00162328	0.00272089	0.000478193	0.0016116	0.00815826	0.000644515	0.000466428	0.00201235	0.000999013	0.00089038	0.000199529	0.00084397	0.00110071	8.13659e-05	0.00810797	0.00692759	0.00172083
1212765	0.00037957	0.000288399	0.000638703	0.000184653	0.000318766	0.000195378	0.000843437	0.000289243	0.000157218	0.000723323	0.00208034	0.00238308	0.0017236	0.00210698	0.00242786	0.000761272	0.00114047	0.00169593	0.00596957	0.000602198	0.00213204	0.00113042	0.00260807	0.00229365	0.000458195	0.000195378	0.00106912	0.00467406	0.0009413	0.000813543	0.0004195	0.00112356	0.000401023	0.000401399	0.000558603	0.00395206	0.00084397	0.000386883	0.0038134	0.00238308	0.000841603	0.00112358	0.000823794	0.000999013	0.00107087	0.00262423	0.0034846	0.000851855	0.000723323
1105107	0.00117086	0.000496531	0.00161904	0.00254591	0.00219343	0	0.00334492	0.00074514	0.000490619	0.00406981	0.0017159	0.000778051	0.00209549	0.0102657	0.000900078	0.00151688	0.00520717	0.00108132	0.00140973	0.000775432	0.00100271	0.000883904	0.00185126	8.13659e-05	0.000214402	0.000851855	0.00261607	0.00142949	0.000656538	0.00102059	0.000321453	0.00186788	0.00341694	0.00406981	0.00059263	0.00090442	0.00144707	0.00262423	0.00152752	0.000204489	0.000553335	0.00229365	0.000185016	0.00406981	0.00334492	0.00112358	0.00335778	0.000101596	0.000781105
1404864	0.00146341	0.000723323	0.000476364	0.001971	0.000807063	0.00470157	0.0102657	0.000490643	0.00106912	0.00208391	0.00153965	0.000369049	0.000176131	0.00055087	0.00144153	0.0020383	0.00265758	0.00140973	0.00110071	0.00159035	0.00033506	0.000709061	0.000476364	0.00496172	0.00265758	0.000262839	0.00172164	0.00238868	0.000919602	0.0036224	0.00086644	0.00249346	0.000823794	0.00230335	0.00131014	0.00211632	0.00103179	0.000924303	0.000779811	0.00245465	0.001387	0	0.000476364	0.00168922	0.000123792	0.00380437	0.00520544	0.00384323	0.0078131
512565	0.00133548	0.000781105	0.00100294	0.000378922	0.000807646	0.00108132	0.000612565	0	0.00379733	0.000397192	0.00064199	0.00532728	0.00289719	0.00081336	0.000921058	0.00053298	0.00322983	0.000779811	0.00109954	0.00121929	0	0.000508399	0.000412119	0.00227672	0.00285125	0.000414141	0.00349823	0.0136883	0.00596957	0.00467406	0.00129076	0.00307734	0.00125245	0.00172164	0.00114966	0.00232202	0.00389434	0.000379879	0.000398713	0.0020842	0.00346347	0.000963208	0.00168058	0.000167789	0	0.000963208	0.00197306	0.00520544	0.00389414
1162668	0.000921058	0.00871335	0.000490643	0.000495508	0.00389434	0.00403337	0.00871335	0.0038037	0.000999013	0.000192816	0.00213204	0.0020383	0.00259573	0.00150013	0.00114391	0.000963208	0.000241697	0.000512057	0.000807646	0.00377527	0.00260807	0.00223664	0.000144888	0.00140612	0	0.00151447	0	0.000741047	0.00417951	0.000424587	0.000183709	0.000184653	0.000657528	0.000191812	0.00053298	0.000778051	0.000289243	0.00145851	0	0.00673973	0.000851855	0.00210698	0.000813543	0.00673973	0.00161429	0.0017236	0.000737209	0.00383403	0.000234141
511051	4.20328e-05	0.000749133	0.00651187	0.00454846	0.000478193	0.00341694	0.00243983	0.000131585	0.00226887	0.00114391	0.00322983	0.00149466	0.000761275	0.00059263	0.00143701	0.000841603	0.000779811	0.000675691	0.000781105	0	0.00219343	0.0017159	0.00346022	0.0034846	0.00083392	0.00132636	0.000399505	0.00108724	0.00211711	0.0157825	0.00158948	0.000182808	0.000397192	0.0017236	0.00015248	8.13659e-05	0.0017236	0.00112356	0.00197306	0.00471588	0.00210698	0.00375516	0.000412119	0.00383403	0.000888916	0.00087546	0.0109754	0.00123339	0.000813543
944546	0.00125245	0.00249346	0.0010295	0.00520717	0.00254657	0.0020302	0.00535369	0.000823794	0.00179571	0.00250263	0.000488577	0.00810797	0.000602198	0.00105501	0.00222553	0.00332109	0.00125245	0.00232202	0.00174972	0.000364147	0.00292183	0.000318766	0.00178969	0.000392851	0.000368573	0.000508399	0.000476364	0.000644515	0.00250263	0.000209027	0.000392851	0.00530517	0.00232352	0.00337144	0.00523408	0.000823794	0.00064199	0.00148422	0	0.000924303	0.00222814	0	0.0020383	0.00325021	0.0039575	0.00114049	0.00397863	0.00165243	0.00191888
1150469	6.80924e-05	0.000228075	0.000807646	0.00467406	0.000781105	0.00371411	0.00063195	0.000761272	0.00242786	0.00109724	0.000761275	0.000532961	0.00165243	0.00151688	0.00107544	0.00168922	0.00332109	0	0.00349823	0.00168922	0.00087546	0.00260807	0.00106272	0.0136883	0.00337144	0.000999013	0.000101596	0.00136041	0	0.0141741	0.0048274	0	0.00245006	0.0020842	0.00109954	0.00149391	0.00185126	0.000992743	0	0.00596957	0.0035349	0.00332256	0.000195378	0.00153965	0.00133499	0.00173165	0.00150013	0.000900078	0.0157825
1163748	0.000191812	0.00322983	0	0.00270756	0.00232202	0.00238868	0.00332109	0.00128368	0.0136883	0.00299898	0.0016116	6.80924e-05	0.00036067	0.00100452	0.000353292	0.000476364	0	0.000532334	0.000956525	0.00237905	0.00312332	0.000904972	0.00384323	0.000329949	0.00112356	0.0154927	0.00114049	0.00815826	0.00211632	0.00223664	8.60337e-05	0.0011169	0.000532334	0.00211632	0.00106912	0.00208391	0.000737209	0.00180531	0.000353292	0.000916319	0.00125245	0.00241805	0.00160109	0.00470157	0.000921081	0	0	0.00233301	0.000424587
1159197	8.13659e-05	0.00394116	0.000822568	0.000694302	0.00149053	0	0.000192816	0.00470157	0.00433072	0.0154927	0.000549553	0.00651187	8.13659e-05	0.0007573	0.00312332	0.00272802	0.00128368	0.00523408	0.00245006	0.00539822	0.000157218	0	0.00232796	0.000658766	0.00114049	0.00131014	0.00249346	0.00168922	0.00100271	0.00284423	0.00211853	8.60337e-05	0.00332256	0.000602198	0.00353018	0.000749133	0.000558603	0.00380437	0	0.00178969	0.00350582	0.000185867	0.00309904	0.00539822	0.00259573	0	0.00105501	0	0.0007573
1202538	0.000587302	0.00127647	0.00231834	0.00081979	0.000553335	0.00169334	0.000348285	0.000297885	0.000921058	0.00161904	0.00377527	0.00161429	0.0014588	0.00211853	0.00249346	0.00237905	0.000900078	0.00227098	0.00375516	0.0136883	0	0.00312332	0.00144707	0.00237251	0.000262839	0.000424587	0.00107087	0.0109754	0.00150013	0.00157787	8.49566e-05	0.00031607	0.000341447	0.0035663	0.000532961	0.00259573	0.000401023	0.00389434	0.000904968	0.000899959	0.00174657	0.00165243	9.92424e-05	0.00457968	0.000355727	0.0052211	0.000762948	0.00326322	0.00144153
1199245	0.00232352	0.000290754	0.0034846	0.00353018	0.00143701	0.000456009	0.000985401	0.00143701	0.00059263	0.000230674	0.00226358	0.000657528	0.00123713	0.000657528	0.000395344	0.00129076	0.00180918	0.000237457	0.000904968	0.00133499	0	0.000947175	0.000237457	0.000656538	0.00471588	0.00444493	0.00173165	0.00501748	0.00161429	0.00115162	0.00294128	0.000185867	0.000532961	0.00168922	0.00250287	0.000813543	0.000488577	0.000694302	0.00015248	0.00106272	0.00389414	0.00292183	0.00218144	0.0102657	0.00332109	0.000101596	0.000241697	0.000762948	0.000737209
134287	0.00191888	0.000397192	0.00081336	0.000321453	0.000737209	0.000971129	0.000167789	0.00063195	0.00457968	0.000144888	0.000230674	0.00256116	0.000694302	0.00353669	0.00031607	0.000369049	0.00163416	0.000404891	0.000167789	0.00284423	0.000749133	0.00165243	0.00269315	0.000992743	0.00651187	0.000329949	0.000458195	0.00149053	0.00871335	0.00114391	0.00307734	0.00108132	0.00071943	0.00451732	0.00434508	0.00108724	0.00233301	0.000587302	0.000977364	0.000392851	0.00256116	0.000762948	0.00037957	0.00210698	0.00403337	0.000157218	0.00110848	0.00307734	0.00389434
1206109	0.00149028	0.00186788	0.00309904	0.00335778	0.00161773	0.00311839	0.0009413	0.000437805	0.00520544	0.00168058	0.00249346	0.00173165	0.00363695	0.00163416	0.00071943	0.000558603	0.000225828	0.000131585	0.00144707	0.00305022	0.00127132	0.00191089	0.00015248	0.00272802	0.001387	0.00417951	0.000361269	0.00151447	0.000123792	0.00031607	0.00170327	0.000947175	0.00250287	0.00815826	0.000775432	0.000807063	0.000214402	0.000318766	0.00063195	0.000841603	0.000399505	0.00114049	0.00294128	0.00183314	0.00131014	0.0010295	0.00284423	0.000512057	0
1182590	0.00100294	0.00375516	0.000823794	0.00375516	0.00141074	0.00106716	0.00036067	0.000694302	0.00106272	0.00201235	0.000397192	0.000675691	0.00516068	0.00103179	0.000400583	0.00179571	0.000184653	0.00159035	0.00114047	0.000807063	0.00380437	0.000289243	0.00031607	0.00110071	0.00084397	0.000904972	0.00129076	0.00106912	0.000490619	0.000888916	0.00800602	0.000904968	0.00156012	0.00201476	0.00083392	0.00033506	0.00471588	0.00150907	0.00530517	0.000437805	0.00121929	0.00086644	0.00214045	0.000602198	0.000204489	0.00159589	0.00112358	0	0
1229756	0.00284423	0.00222814	0.00100452	0.00222814	0.00679927	0.00174972	0.001971	0.00083392	0.00306146	0.00108132	0.00127132	0.00074514	0.000353292	0.00110071	0.000612565	0.000204489	0.00033506	0.000860608	0	0	0.00094716	0.0035349	0.000921081	0.00174972	0.00548471	0.000762752	0.00157787	0.00433072	0.00810797	0.0102657	0.000919602	0.000412119	0.000916023	0.00183314	0.000921081	0.00110848	0.00496172	0.00311839	0.00157787	0.00261607	0.000971129	0.000199529	0.00148422	0.00237905	0.0004195	0.0043427	0.000824168	0.00237905	0.00237905
391936	0.0141741	0.000495508	0.00201476	0.00202754	0.00106716	0.00254591	0.00406981	0.00131014	0.00128524	0.000237457	0.000501173	0.0043838	0.00337144	0	0.00180531	0.00311524	0.000378922	0.00151688	0.00158948	0.00529544	0	0.000466428	0.000737209	0.000399505	0.000167789	0.000185016	0.000592582	0.00173165	0.00520717	0.00191888	0.00560247	0.00325021	0.000398713	0.00208034	0.000872862	0.00133499	0	0.0034846	0.00161429	0.000230674	0.00353669	0.00325021	0.000851855	0.000613963	0.00108132	0.00108132	0.00136041	0.0048274	0.00071943
930169	0	0.00398664	0.00452114	0.00312332	0.000671368	0.00127132	0.000899959	0.00169593	0.00100294	0.00254874	0.00071943	0.00160109	8.49566e-05	0.000512057	0.00384323	0.00435743	0.000209027	0.0141741	0.00679927	0.00222553	0.000131585	0.000899959	0.000378922	0.000657528	0.000899959	0.00532728	0.00332256	0	0.000587302	0.00417951	0.000496531	0.000800688	0.00106272	0.000395344	0.00250263	0.00185473	0.000131585	0.00133499	0.00161904	0.00109954	0.00114391	0.00149053	0.00810797	0.00226358	0.000297885	0.00102059	0.00168058	0.00211853	0.000144888
1147128	0	0.00397863	0.00415788	0.000353292	0.000395344	0.00245006	0.00015248	0.00191089	0	0.000398713	0.00475032	0.00145851	0.00127132	0.00165243	0.00150013	0.00232352	0.00186788	0.00371411	0.00232051	0.00109954	0.00108724	0.00106272	0	0.00157787	0.000762948	0.000204489	0.00226887	0.00332256	0.00451732	0.000386883	0.000495508	0.000971129	0.000369049	0.00140612	0.000602198	0.0034846	0.00397863	0.000999013	0.000297764	4.20328e-05	0.00151688	0.00127132	0.000779811	0	0	0.000741047	0.00272873	0.00168922	0.000192816
1089553	0.00106272	0.0035663	0	0.000916023	0.000195378	0.00123713	0.000592582	0.000458195	0.000505392	0.00186788	0.0035349	0.00094716	0.00284831	0.00160314	0.000131585	0.00152752	0.00406981	0.00114391	0.00106716	0.00177907	0.000883904	0.00242786	0.00532728	0	0.00444493	0.00123339	0.00254279	0.0102657	0.00063195	0.00389414	0.00230335	0.00231834	0.00418405	0.000341447	0.00417951	0.000723323	0.000401399	0.00520717	0.000921081	0.00094716	0.00197306	0.00191089	0.000921058	0.0016116	0.000157218	0.00535369	0.00222553	0.00226358	0.00185126
100901	0.000186594	0.00227672	0.0035349	0.00444493	0.000925088	0.00444493	0.00260807	0.00335778	0.00114391	0.00285125	0.00284831	0.000831857	0.0141741	0.00470157	0	0.00137189	0.000592582	0.00229365	0.000185016	0.0048274	0.00086644	0.000348285	0.000396321	0.00227098	0.0011425	0.00165243	0.000762948	0.00121929	0.00100243	0.000348285	0.000176131	0.00201235	0.00233301	0.000921081	0.000395344	0	0.00059263	0.00237905	0.000199378	0.00311524	0.00172083	0.00161429	0	0.000302028	0.00174972	8.60337e-05	0.00109724	0.00131014	0.000872862
651182	0.00169334	0.00211632	0.000992743	0.00475032	0.00241608	0.00112356	0.000919602	0.00363695	0.00350582	0.00185473	0.00692759	0.00151688	0.000476364	0	0.00372527	0.00165243	0.000399505	0.000176131	0.0011169	0.00254591	0.000341447	0.00033506	0.00170449	0.000302028	0.000456009	0.00133499	0.00289719	0.00548471	0.000241697	0	0.00444493	0.00156012	0.00326322	0.00106272	0.00103179	0.00141074	0.00100294	0.000241697	0.00548471	0.00287938	0.00321339	0.00387878	0.00124136	0.00087546	0	0.00172164	0.00341694	0.00231834	0.0035349
698758	0.00254279	0.0102657	0.00265758	0.000476364	0.00074514	0.00064199	0.00254657	0.000505392	0.00692759	0.00334492	0.00136041	0.00321339	0.00254279	0.00132636	0.000329949	0.00161429	0.000144888	0.0154927	0.00180531	0	0.00435743	0.0007573	0.000401399	0	0.000775432	0.00208391	0.00560247	0.00146341	0.00237251	0	0.00218144	0.00501748	0.000488577	0.00131014	0.00163416	0.00156012	0.0016116	0.00103179	0.000167789	0.00170327	0.000386883	0.00520544	0.00425399	0.00261607	0.0017236	0.00178969	0.000395344	0.00100271	0.000182808
292564	0.00269315	0.00029985	0.00471588	0.000516525	0.00161429	0.00149028	0.000476364	0.000775432	0.00353018	0.00530517	0.000368573	0	0.0043838	0.00081979	0.00254874	0.000302028	0.00389434	0.0043427	0.000860608	0.000290754	0.00322983	0.00037957	0.0036224	0.000581669	0.0052211	0.000532961	0.000694302	0.00086644	0.000401827	0.00243983	0.00195935	0.00219343	0.000508399	0.00108724	0.000822568	0.00237251	0.00311839	0.000496531	0	0.00250263	0.00159589	0.00213204	0.000505392	0.000947175	0.000602198	0.000165815	0.00125245	0.00397863	0.00451732
13035	0.000280725	0.000823794	0.000401023	0.00055087	7.35791e-05	0.000355727	0.00136056	0	0.00392103	0.00036067	0.00353669	0.000841603	0.00272089	0.00191888	0.00284423	0.00397863	0.000921058	0.000348285	0.0109754	0.00109724	0.000916023	0.00131014	0.00121929	0.00159589	0.000823794	0.00123713	0.00372527	0.00172164	0.00227672	0.00145851	0.000214402	0.00113947	0.00110848	0.00309904	0.00346347	0.00149028	0	0.000412119	0.00349823	0.00258601	0.0102657	0.00114047	0.00158948	0.000157218	0.000985401	0.00353018	0.00444493	0.000602198	0.000241697
1208923	0.000495508	0	0.000466428	0.00692759	0.0043838	0.0020842	0.00539822	0.00081336	0.000888916	0.000977364	0.00144153	0.00186788	0.00055087	0.00140973	0.00208034	0.000398713	0.00415788	0.00037957	0.00149466	0.00372421	0	0.00208034	0.00325021	0	0.000195378	0.0036224	0.00535369	0.000807646	0.00257952	0.000656538	0.00110848	0.00149391	0.00299898	0.00097234	0.000353292	0.00151447	0.00227098	0.0035663	0	0.00144707	0.00184424	0.00205996	0.000904968	0.00265758	0	0.00177907	0.000123792	0.00232796	0.00127647
1193729	0.000382177	0.000101596	0.000382177	0.000741047	0.00406981	0.000361269	0.000512057	0.000341447	0.00158948	0.00475032	0.00110848	0.0043427	0.00397863	0.00180531	0.000297764	0.00223664	0.00470157	0.00261607	0.000412119	0.000379879	0.00081336	0.00074514	0.00110848	0.00144707	0.000999013	0.00145851	0.00161429	0	0.00262423	0.000230674	0.00186788	0.00180918	0.00470157	0.00084397	0.00245006	0.00059263	0.00081336	0.0109754	0.00183314	0.000225828	0.000290754	0.0052211	0.000532334	0.00127132	0.00389434	0.00332256	0.000456009	0.00210698	0.000398713
1260251	0.00254874	0	0	0	0.000549553	0.0020383	0.000900078	0.00172164	0.00387878	0.00435743	0.00063195	0.00389414	0.00180918	0.00110789	0	0.00144707	0.00262423	0.000191812	0.00306146	0.00136041	0.000379879	0.000395344	0.00406981	0.000686832	0.00306146	0.000290754	0.00170327	0.000807063	0	0.00383403	0.000302028	0.000237457	0.000262839	0.00083392	0.00124136	0.00306146	0.00112358	0.0016116	0.00087546	0.000916023	0.00127132	0	0.00105501	0.000395344	0.000900078	0.000916023	0.00102443	0	0.00161429
1255043	0.00153965	0.000321453	0.00346347	0.00810797	0.000241697	0	0.00254874	0.00186788	0.0078131	9.92424e-05	0.00269315	0.000176131	0.000290754	0.00107544	0.00210698	0.00160997	0	0.000912669	0.00112358	0.000191812	6.80924e-05	0.000185016	0.000841603	0.00089038	0.00133548	0.00036067	0.00353669	0.0143747	0.00149391	0.00346347	0	0.00173165	0.00109724	0.00169334	0.000723323	0.00475032	0.00245465	0.000495508	0.00296199	0.00346347	0.0014588	0.00389434	0.00231834	0.00292183	4.20328e-05	0.000368573	0.000807063	8.13659e-05	0
926556	0.00106716	0.00389414	0.00230335	0.00341694	0.00132636	0.000513579	0.000581669	0.000916023	8.13659e-05	0.00346347	0.000297885	0.00371411	0.00123339	0.000675691	0.00272089	0.00389434	0.00298603	0.000478193	0	0.0143747	0.00074514	0	0.00149053	0.001971	0	0.00128368	0.000144888	0.000657528	0.0048274	0	0.00417951	0.00202754	0.00334492	0.000288399	0.0007573	0.00254874	0.00153965	0.00107087	0.00679927	0.0010295	0.000561659	0.00284423	0.00403337	0.00299898	0.00520717	0.000192816	0.00216234	0.0102657	0.00353018
1179777	0.0016124	0.000348285	0.00172164	0.00418405	0	0.000581669	0.0157825	0.000904972	0.0038037	0.000456009	0.000195378	0.00148883	0.00384323	0.00332331	0.0017236	0.000831857	0.00679927	0.00109724	0.00346347	0.000446316	0.000353292	0.00262423	0.00377527	0	0.00871335	0.00240356	0.00229365	0.00289719	0.00136929	0.00161904	0.00208391	0.000183709	0.00180531	0.00031607	0.00397863	0.00153965	0.00417951	0.00363695	0.00208034	0.00112358	0.00383403	0.0154927	0.00353018	0.00015248	0.00284423	0.00137189	0.00127647	0.00292183	0.00233301
748449	0.000401399	0.00470157	0.00451732	0.000167789	0.00457968	0.00180531	0.00261607	0.00241805	0.00241608	0.00081979	0.000414141	0.000361269	0	0.000131585	0.00114966	0.00417951	0.00031607	0	0.000872862	0.00415788	0.00254657	0.00332331	0.00151688	0.000956525	0.00403337	0.0034846	0.00222814	0.00242786	0.000924303	0.00237905	0.00435743	0.0014588	0	0.00471588	0.000675691	0.000824168	0.00222553	0.00172083	0.0004978	0.000165815	0.00149053	0	0.00435743	0	0.000185016	0.00148883	0.000401023	0.000824168	0.00169334
1179773	0.000553335	0.000602198	0.00241608	0.00121929	0.000123792	8.13659e-05	0.0154927	0.00231834	0.00151447	0.00145851	0.000694302	0.000977364	0.00108724	0.00231834	0.00149053	0.000401399	0.00117086	0.0016116	0.000199529	0.000781105	0.00143701	0.000321453	8.60337e-05	0	0.000165815	0.000778051	0	0.00222814	0.000508399	0.001971	0.000904968	0.00377527	0.00179571	0.000971129	0.00102059	0.00123339	0.000183709	0.000638703	0.000883904	0.00053298	0.000167789	0.000671368	0.00160314	0.000495508	0.00159035	0	0.00471588	0.00237251	0.000779811
1240471	0.0034846	0.00387878	0.000123792	0.000214402	0.00245006	0.000398713	0	0	0.000883904	0.00033506	0.00375516	0.00245006	0.000184653	0.00341694	0.000508399	0.00144153	0.00097234	0.00222553	0.000414141	0.000977364	0.00325021	0.00272089	0.00038039	0.00332331	0.00232352	0	0.00254657	0.00150907	0.00145851	0.00071943	0.00260807	0.00532728	0.000345092	0.00102443	0.00100294	0	0.00349823	0.0009413	0.000860608	0.0154927	0.00237251	0.00147187	0.00254657	0.00395206	0.000396321	0.000781105	0.00151447	0.00334492	0.00108724
1278073	0.0004195	0.00311839	0.000549553	0.00127647	0.00201235	0.0141741	0.00425399	0.00529544	0.00109724	0.00201476	0	0.00136041	0.00233301	0.00254591	0.000800688	0.000658766	6.80924e-05	0	0.00418405	0.00124136	0.0157825	0.00532728	0.00115162	0.00114047	0.00312332	0.00097234	0.00094716	0.000813543	0.00341694	0.00177907	0.00110071	0.000476364	0.000505392	0.000985401	0.00161904	0.00106716	0.000225828	0.000101596	0.00133499	0.000694302	0.00141074	0.0043838	0.000807063	0.00471588	0.000532961	0.00048494	0	0.00238868	0.000775432
1121335	0.0020302	0.00245465	0.00496172	0.00145851	0.00452114	0.00149053	0.00523408	0.000496531	0.000638703	0.00270756	0.0038037	0.00471588	0.000364147	0	0.000602198	0.00106716	0.00254657	0.00535369	0.00084397	0.00143701	0.00133499	0.00523408	0.000904968	0.00417951	0.00298603	0.00289719	0.00815826	0.000872862	0.00209549	0.000214402	0.00132636	0.000167789	0.00141074	0.00375516	0.001971	0.00148883	0.000761272	0.000656538	0.00425399	0.00389434	0.00596957	0.00270756	0.00140973	0.000204489	0.000348285	0.0102657	0.00136929	0.000192816	0.00332256
1202450	0.000883904	0.000176131	0.0007573	0.00380437	0.000658766	0.00305022	0.000392851	0.00394116	0.000508399	0.00160314	0.00530517	0.00113947	0.0035663	0.000872862	0.000657528	0.000353292	0.00100452	0.00241805	0.000262839	0.00321339	0.00218144	0.00171338	0.00149028	0.000165815	0.000157218	0.000516525	0.0007573	0.00106272	0.00191089	0.000831857	0.0143747	0.000214402	0.0035349	0.00123339	0.00272802	0.00127647	0.00418405	0.000686832	0	0.00418405	0.000355727	0.000762752	0.000401827	0.000379879	0.00145851	0.00403337	0.0004978	0.00114966	0.000613963
1208919	0.001971	0.00117086	0.00140973	0.000956525	0.0007573	0.00090442	0.00110789	0.00097234	0.00100243	0.0141741	0.00306146	0.000612565	0.000318766	0.00179571	0.00124136	0	0.00102443	0.000490643	0.0009413	0.00451732	0.00122726	0.000971129	0	0.0009413	0.000851855	0.00375516	0.00222553	0	0.000262839	0.00240356	0.000545082	0.00100271	0.00100243	0.00332109	0.00064199	0.000505392	0.000199378	0.00240356	0.00311524	0.00161429	0	0.00237251	0.0039575	0.00145851	0	0.00433072	0.000675691	0.00159035	0.000824168
1208918	0.00226358	0.0014588	0.000709061	0.0017236	0.0154927	0.00475032	0.00178969	0.0016116	0.00398664	0.0011425	0.000581669	0.00454846	0.00285125	0.001387	8.13659e-05	0.00064199	0.000437805	0.00375516	0.00136041	0.00289719	0.00532728	0.000919602	0.00417951	0	0.00114765	0.00334492	0.00496172	0	0.00395206	0.0106798	0.00015248	0.00161429	0.00214045	0.00161773	0.000807063	0.00169593	0.000404891	0.00211632	0.00256116	0.000822568	0.00305022	0.00397863	0.00168922	0.00140612	0.00454846	0.00260807	0.0078131	0.0004195	0.00596957
1208920	0.000230674	0.00110789	0.00038039	0.000379879	0.00089038	0.00162328	0.00202754	0.0020842	0.00172083	0.000368573	0.00363695	0.000762752	0.0016116	0.00415788	0.00394116	0.000378922	0	0.0004195	0.00651187	0.000813543	0.00180918	0.0102657	0.000400583	0.000501173	0.00299898	0.00332109	0.000209027	0.00149028	0.00219343	0.00372527	0.000398713	0.00454846	0.000553335	0.00112356	0.00350582	0.00417951	0.00240356	0.000401023	0.000290754	0.00151688	0.00143701	0.00148883	0.000396321	0.00389414	0.0010295	0.00108724	0.0010295	0.00168058	0.000985401
1208921	0.00089038	0.00444493	0.00170327	0.00087546	0.00256116	0.00218144	0.000778051	0.00109724	0.00231834	0.00038039	0.00133499	0.000458195	0.00962729	0.00162328	0.00081979	0.000386883	0.000916319	0.00532728	0.00272873	0.000280725	0.00083392	0.00535369	0.000446316	0.00418405	0.00178969	0.00136929	0.000341447	0.00184424	0	0.00037957	0.00216234	0.00161904	0	0.00298603	0	0.000900078	0.00110071	0.00233301	0.000262839	0.000823794	0.00444493	0.000199378	0.000545082	0.00180531	0	0.00209549	0.00133499	0.00216234	0.00372527
1094489	0.00305022	0.00232352	0.000916023	0.000398713	0.00160997	0.00216234	0	0.000912669	0.00800602	0.000165815	0.00211632	0.000237457	0.000280725	0.00149053	0.000404891	0.00287938	0.00222814	0.00147187	0.00272089	0.00265758	0.0014588	0.00800602	0.00418405	0.00211632	0.00123339	0.00229365	0.00216234	0.00089038	0.00122726	0.00425399	0.0020842	0.00170449	0.00131014	0.00127132	0.00107544	0.0157825	0	0.00105501	0.00227098	0.000900078	0.0039575	0	0.00015248	0.00108724	0.00015248	0.000214402	6.80924e-05	0.00261607	0.000900078
1245469	0.000977364	0.00165243	0.00238308	0.000904968	0.0014588	0	0.00257952	0.00172083	0.000779811	0.00053298	0.00168922	8.13659e-05	0.00539822	0.000192816	0.00265758	0.00296199	0.00059263	0.0007573	0.000761275	0.000644515	0.000781105	0.00170327	0.00141074	0.00172083	0.000860608	0.00127647	0.00113947	0.000495508	0.00532728	0.00651187	0.00090442	0.00165243	0.00124136	0.0038134	0.000561659	0	0.0052211	0.00254279	0.000404891	0.00214045	0.00375516	0.000899959	0.00260807	0.00454846	0.00298603	0.000414141	0.00100294	0.000947175	0.000831857
1184267	0.000775432	0.00104141	0	0.00124136	0	0.00103179	0.00218144	0.000638703	0.000775432	0.00136041	0.00242786	0.0157825	0.00106912	0.00679927	0.000192816	0.00321339	0.000488577	8.13659e-05	0.00299898	0.00284831	0.000167789	0.00254657	0.00124136	0.00232352	0.00172083	0.00202754	0.000843437	0.000378922	0.000318766	0.00133548	0.00124136	0.0035349	0.00294128	0	0.000761272	0.00353018	0.00125245	0.000807063	0.000476364	0.00325021	0.0141741	0.00153965	0.00452114	0	0.00475032	0.00106716	0.00245465	0.00097234	0.00113947
1313172	0.00231834	0	0.00250263	0.00152752	0.00123713	0	0.000709061	0.00094716	0.00285125	0.00211853	0.00535369	0.000192816	0.000762948	0.00144707	0.00261607	0.000851855	0.00161904	0.00113947	0.000399505	0.00071943	0.00425399	0.00210698	0.00105501	0.0052211	0.00172164	0	0.00113042	0.00125245	0.00471588	0.00148883	0.00148883	0.0038037	0.00596957	0.00530517	0.00169334	0.00871335	0	0.00418405	0.00086644	0.000288399	0.000234141	0.00237905	0.00106272	0.000851855	0.00113947	0.000762752	0.00185126	0.000644515	0.00226358
1298593	0.000396321	0.00275815	0.00560247	0.000192816	0.0010295	0.00102059	0.000807063	0.00306146	0.000214402	0.00219343	0.00435743	0.00142949	0.0038134	0.00230335	0.00444493	0.000778051	0.00029985	0.00272089	0.0035663	0.00332109	0.00186788	0.00180531	0.00363695	0.00108724	0.00245006	0.00140973	0.00107544	0.000456009	0.00530517	0.000225828	0.00298603	0.00155568	0.00260807	0.000302028	0.000762752	0.0011425	0.00210698	0.00250263	0.00208391	0.00389414	0.000262839	0.000496531	0.00184424	0.00375516	0	0.00106912	0.00201476	0.00350582	0.00090442
[truncated: 95 more rows]
[truncated: 51 more columns]

## Sheet: SimSet4_AllClass
TaxID	meta_1	meta_10	meta_100	meta_11	meta_12	meta_13	meta_14	meta_15	meta_16	meta_17	meta_18	meta_19	meta_2	meta_20	meta_21	meta_22	meta_23	meta_24	meta_25	meta_26	meta_27	meta_28	meta_29	meta_3	meta_30	meta_31	meta_32	meta_33	meta_34	meta_35	meta_36	meta_37	meta_38	meta_39	meta_4	meta_40	meta_41	meta_42	meta_43	meta_44	meta_45	meta_46	meta_47	meta_48	meta_49	meta_5	meta_50	meta_51	meta_52
[truncated: 80 more rows]
[truncated: 51 more columns]

[truncated: 2 more sheets: SimSet4_SameClass, SimSet4_SameFamily]
