# Supplementary material for: Comparison of k-mer-based de novo comparative metagenomic tools and approaches
Source: Microbiome Res Rep. 2023 Jul 20;2(4):27. doi: 10.20517/mrr.2023.26 (PMC10696585; doi:10.20517/mrr.2023.26)
Supplement: Supplementary file 3 [file mrr-2-4-27-2-SupplementaryMaterials.xlsx]

## Sheet: SimSet1-SimSet2
TaxID	superkingdom	phylum	class	order	family	genus	species	BioSample	BioProject	Assembly	Level	Size(Mb)	GC%	Replicons	WGS	Scaffolds	CDS	Release Date	GenBank FTP	RefSeq FTP
359385	Bacteria	Proteobacteria	Gammaproteobacteria	Xanthomonadales	Xanthomonadaceae	Xanthomonas	Xanthomonas campestris	SAMN15347475	PRJNA641237	GCA_013388375.1	Complete	4.94204	65.3	chromosome:NZ_CP058243.1/CP058243.1	NA	1	4056	2020-07-04	ftp://ftp.ncbi.nlm.nih.gov/genomes/all/GCA/013/388/375/GCA_013388375.1_ASM1338837v1	ftp://ftp.ncbi.nlm.nih.gov/genomes/all/GCF/013/388/375/GCF_013388375.1_ASM1338837v1
1358	Bacteria	Firmicutes	Bacilli	Lactobacillales	Streptococcaceae	Lactococcus	Lactococcus lactis	SAMN15502559	PRJNA645372	GCA_020463755.1	Complete	2.4266	35	chromosome:NZ_CP059048.1/CP059048.1	NA	1	2284	2021-10-13	ftp://ftp.ncbi.nlm.nih.gov/genomes/all/GCA/020/463/755/GCA_020463755.1_ASM2046375v1	ftp://ftp.ncbi.nlm.nih.gov/genomes/all/GCF/020/463/755/GCF_020463755.1_ASM2046375v1
439334	Bacteria	Actinobacteria	Actinomycetia	Corynebacteriales	Mycobacteriaceae	Mycobacterium	Mycobacterium avium	SAMN05862091	PRJNA345416	GCA_022175585.1	Complete	5.11824	69	chromosome:NZ_CP018019.1/CP018019.1	NA	1	4646	2022-02-10	ftp://ftp.ncbi.nlm.nih.gov/genomes/all/GCA/022/175/585/GCA_022175585.1_ASM2217558v1	ftp://ftp.ncbi.nlm.nih.gov/genomes/all/GCF/022/175/585/GCF_022175585.1_ASM2217558v1
218496	Bacteria	Actinobacteria	Actinomycetia	Micrococcales	Tropherymataceae	Tropheryma	Tropheryma whipplei	SAMEA1705925	PRJNA354	GCA_000196075.1	Complete	0.925938	46.3	chromosome:NC_004551.1/BX072543.1	NA	1	823	2003-02-18	ftp://ftp.ncbi.nlm.nih.gov/genomes/all/GCA/000/196/075/GCA_000196075.1_ASM19607v1	ftp://ftp.ncbi.nlm.nih.gov/genomes/all/GCF/000/196/075/GCF_000196075.1_ASM19607v1
715	Bacteria	Proteobacteria	Gammaproteobacteria	Pasteurellales	Pasteurellaceae	Actinobacillus	Actinobacillus pleuropneumoniae	SAMEA104210806	PRJEB6403	GCA_900638445.1	Complete	2.32553	41.2	chromosome 1:NZ_LR134515.1/LR134515.1	NA	1	2103	2018-12-19	ftp://ftp.ncbi.nlm.nih.gov/genomes/all/GCA/900/638/445/GCA_900638445.1_57675_E01	ftp://ftp.ncbi.nlm.nih.gov/genomes/all/GCF/900/638/445/GCF_900638445.1_57675_E01
167539	Bacteria	Cyanobacteria	NA	Synechococcales	Prochloraceae	Prochlorococcus	Prochlorococcus marinus	SAMN02603142	PRJNA419	GCA_000007925.1	Complete	1.75108	36.4	chromosome:NC_005042.1/AE017126.1	NA	1	1838	2003-07-25	ftp://ftp.ncbi.nlm.nih.gov/genomes/all/GCA/000/007/925/GCA_000007925.1_ASM792v1	ftp://ftp.ncbi.nlm.nih.gov/genomes/all/GCF/000/007/925/GCF_000007925.1_ASM792v1
727	Bacteria	Proteobacteria	Gammaproteobacteria	Pasteurellales	Pasteurellaceae	Haemophilus	Haemophilus influenzae	SAMN02595602	PRJNA235929	GCA_000931575.1	Complete	1.84626	38.2	chromosome:NZ_CP007470.1/CP007470.1	NA	1	1715	2015-02-23	ftp://ftp.ncbi.nlm.nih.gov/genomes/all/GCA/000/931/575/GCA_000931575.1_ASM93157v1	ftp://ftp.ncbi.nlm.nih.gov/genomes/all/GCF/000/931/575/GCF_000931575.1_ASM93157v1
182082	Bacteria	Chlamydiae	Chlamydiia	Chlamydiales	Chlamydiaceae	Chlamydia	Chlamydia pneumoniae	SAMN02602979	PRJNA420	GCA_000007205.1	Complete	1.22593	40.6	chromosome:NC_005043.1/AE009440.1	NA	1	1036	2003-07-25	ftp://ftp.ncbi.nlm.nih.gov/genomes/all/GCA/000/007/205/GCA_000007205.1_ASM720v1	ftp://ftp.ncbi.nlm.nih.gov/genomes/all/GCF/000/007/205/GCF_000007205.1_ASM720v1
487	Bacteria	Proteobacteria	Betaproteobacteria	Neisseriales	Neisseriaceae	Neisseria	Neisseria meningitidis	SAMN07137410	PRJNA386981	GCA_008330805.1	Complete	2.15744	51.8	chromosome:NZ_CP021520.1/CP021520.1	NA	1	1935	2019-09-09	NA	ftp://ftp.ncbi.nlm.nih.gov/genomes/all/GCF/008/330/805/GCF_008330805.1_ASM833080v1
1211579	Bacteria	Proteobacteria	Gammaproteobacteria	Pseudomonadales	Pseudomonadaceae	Pseudomonas	Pseudomonas putida	SAMD00061028	PRJDB191	GCA_000412675.1	Complete	6.1567	62.3	chromosome:NC_021505.1/AP013070.1	NA	1	5372	2013-06-14 23:09:00	ftp://ftp.ncbi.nlm.nih.gov/genomes/all/GCA/000/412/675/GCA_000412675.1_ASM41267v1	ftp://ftp.ncbi.nlm.nih.gov/genomes/all/GCF/000/412/675/GCF_000412675.1_ASM41267v1
1314	Bacteria	Firmicutes	Bacilli	Lactobacillales	Streptococcaceae	Streptococcus	Streptococcus pyogenes	SAMEA3594357	PRJEB6403	GCA_900475035.1	Complete	1.74638	38.5	chromosome 1:NZ_LS483338.1/LS483338.1	NA	1	1601	2018-06-17	ftp://ftp.ncbi.nlm.nih.gov/genomes/all/GCA/900/475/035/GCA_900475035.1_41965_F01	ftp://ftp.ncbi.nlm.nih.gov/genomes/all/GCF/900/475/035/GCF_900475035.1_41965_F01
565042	Bacteria	Actinobacteria	Actinomycetia	Bifidobacteriales	Bifidobacteriaceae	Bifidobacterium	Bifidobacterium longum	SAMD00060951	PRJDA32047	GCA_000196555.1	Complete	2.38516	60.3	chromosome:NC_015067.1/AP010888.1	NA	1	1900	2011-01-28 23:09:00	ftp://ftp.ncbi.nlm.nih.gov/genomes/all/GCA/000/196/555/GCA_000196555.1_ASM19655v1	ftp://ftp.ncbi.nlm.nih.gov/genomes/all/GCF/000/196/555/GCF_000196555.1_ASM19655v1
228400	Bacteria	Proteobacteria	Gammaproteobacteria	Pasteurellales	Pasteurellaceae	Histophilus	Histophilus somni	SAMN02598524	PRJNA388	GCA_000019405.1	Complete	2.26386	37.4	chromosome:NC_010519.1/CP000947.1	NA	1	2014	2008-02-26	ftp://ftp.ncbi.nlm.nih.gov/genomes/all/GCA/000/019/405/GCA_000019405.1_ASM1940v1	ftp://ftp.ncbi.nlm.nih.gov/genomes/all/GCF/000/019/405/GCF_000019405.1_ASM1940v1
1116211	Bacteria	Tenericutes	Mollicutes	Mycoplasmatales	Mycoplasmataceae	Mycoplasma	Mycoplasma hyopneumoniae	SAMN02603324	PRJNA76853	GCA_000400855.1	Complete	0.921093	28.5	chromosome:NC_021283.1/CP003131.1	NA	1	697	2013-05-22	ftp://ftp.ncbi.nlm.nih.gov/genomes/all/GCA/000/400/855/GCA_000400855.1_ASM40085v1	ftp://ftp.ncbi.nlm.nih.gov/genomes/all/GCF/000/400/855/GCF_000400855.1_ASM40085v1
290317	Bacteria	Chlorobi	Chlorobia	Chlorobiales	Chlorobiaceae	Chlorobium	Chlorobium phaeobacteroides	SAMN02598273	PRJNA12609	GCA_000015125.1	Complete	3.1339	48.4	chromosome:NC_008639.1/CP000492.1	NA	1	2729	2006-12-11	ftp://ftp.ncbi.nlm.nih.gov/genomes/all/GCA/000/015/125/GCA_000015125.1_ASM1512v1	ftp://ftp.ncbi.nlm.nih.gov/genomes/all/GCF/000/015/125/GCF_000015125.1_ASM1512v1
320483	Bacteria	Proteobacteria	Alphaproteobacteria	Rickettsiales	Anaplasmataceae	Anaplasma	Anaplasma marginale	SAMN02604306	PRJNA16369	GCA_000020305.1	Complete	1.20243	49.8	chromosome:NC_012026.1/CP001079.1	NA	1	913	2009-02-03	ftp://ftp.ncbi.nlm.nih.gov/genomes/all/GCA/000/020/305/GCA_000020305.1_ASM2030v1	ftp://ftp.ncbi.nlm.nih.gov/genomes/all/GCF/000/020/305/GCF_000020305.1_ASM2030v1
624	Bacteria	Proteobacteria	Gammaproteobacteria	Enterobacterales	Enterobacteriaceae	Shigella	Shigella sonnei	SAMN15244675	PRJNA639662	GCA_013374815.1	Complete	4.76277	50.7	chromosome:NZ_CP055292.1/CP055292.1	NA	1	4322	2020-06-27	ftp://ftp.ncbi.nlm.nih.gov/genomes/all/GCA/013/374/815/GCA_013374815.1_ASM1337481v1	ftp://ftp.ncbi.nlm.nih.gov/genomes/all/GCF/013/374/815/GCF_013374815.1_ASM1337481v1
292805	Bacteria	Proteobacteria	Alphaproteobacteria	Rickettsiales	Anaplasmataceae	Wolbachia	Wolbachia endosymbiont of Brugia malayi	SAMN02603678	PRJNA12475	GCA_000008385.1	Complete	1.08008	34.2	chromosome:NC_006833.1/AE017321.1	NA	1	981	2005-02-02	ftp://ftp.ncbi.nlm.nih.gov/genomes/all/GCA/000/008/385/GCA_000008385.1_ASM838v1	ftp://ftp.ncbi.nlm.nih.gov/genomes/all/GCF/000/008/385/GCF_000008385.1_ASM838v1
779	Bacteria	Proteobacteria	Alphaproteobacteria	Rickettsiales	Anaplasmataceae	Ehrlichia	Ehrlichia ruminantium	SAMN11584475	PRJNA493174	GCA_013460375.1	Complete	1.50592	27.5	chromosome:NZ_CP040111.1/CP040111.1	NA	1	917	2020-07-22	ftp://ftp.ncbi.nlm.nih.gov/genomes/all/GCA/013/460/375/GCA_013460375.1_ASM1346037v1	ftp://ftp.ncbi.nlm.nih.gov/genomes/all/GCF/013/460/375/GCF_013460375.1_ASM1346037v1
1232383	Bacteria	Actinobacteria	Actinomycetia	Corynebacteriales	Corynebacteriaceae	Corynebacterium	Corynebacterium glutamicum	SAMN02603964	PRJNA175241	GCA_000404185.1	Complete	3.35062	53.9	chromosome:NC_021352.1/CP004048.1	NA	1	2980	2013-06-03	ftp://ftp.ncbi.nlm.nih.gov/genomes/all/GCA/000/404/185/GCA_000404185.1_ASM40418v1	ftp://ftp.ncbi.nlm.nih.gov/genomes/all/GCF/000/404/185/GCF_000404185.1_ASM40418v1
243273	Bacteria	Tenericutes	Mollicutes	Mycoplasmatales	Mycoplasmataceae	Mycoplasma	Mycoplasma genitalium	SAMN02603983	PRJNA97	GCA_000027325.1	Complete	0.580076	31.7	chromosome:NC_000908.2/L43967.2	NA	1	504	1995-10-30	ftp://ftp.ncbi.nlm.nih.gov/genomes/all/GCA/000/027/325/GCA_000027325.1_ASM2732v1	ftp://ftp.ncbi.nlm.nih.gov/genomes/all/GCF/000/027/325/GCF_000027325.1_ASM2732v1
1249650	Bacteria	Proteobacteria	Alphaproteobacteria	Rickettsiales	Anaplasmataceae	Ehrlichia	Ehrlichia chaffeensis	SAMN02367293	PRJNA178990	GCA_000632965.1	Complete	1.17094	30.1	chromosome:NZ_CP007480.1/CP007480.1	NA	1	895	2014-04-17	ftp://ftp.ncbi.nlm.nih.gov/genomes/all/GCA/000/632/965/GCA_000632965.1_ASM63296v1	ftp://ftp.ncbi.nlm.nih.gov/genomes/all/GCF/000/632/965/GCF_000632965.1_ASM63296v1
335992	Bacteria	Proteobacteria	Alphaproteobacteria	Pelagibacterales	Pelagibacteraceae	Candidatus Pelagibacter	Candidatus Pelagibacter ubique	SAMN02603690	PRJNA13989	GCA_000012345.1	Complete	1.30876	29.7	chromosome:NC_007205.1/CP000084.1	NA	1	1338	2005-07-22	ftp://ftp.ncbi.nlm.nih.gov/genomes/all/GCA/000/012/345/GCA_000012345.1_ASM1234v1	ftp://ftp.ncbi.nlm.nih.gov/genomes/all/GCF/000/012/345/GCF_000012345.1_ASM1234v1
1217420	Bacteria	Firmicutes	Bacilli	Lactobacillales	Lactobacillaceae	Lactobacillus	Lactobacillus delbrueckii	SAMN06066887	PRJNA355248	GCA_001888925.1	Complete	1.8918	50.1	chromosome:NZ_CP018218.1/CP018218.1	NA	1	1701	2016-12-05	NA	ftp://ftp.ncbi.nlm.nih.gov/genomes/all/GCF/001/888/925/GCF_001888925.1_ASM188892v1
340047	Bacteria	Tenericutes	Mollicutes	Mycoplasmatales	Mycoplasmataceae	Mycoplasma	Mycoplasma capricolum	SAMN02603434	PRJNA16208	GCA_000012765.1	Complete	1.01002	23.8	chromosome:NC_007633.1/CP000123.1	NA	1	825	2005-12-06	ftp://ftp.ncbi.nlm.nih.gov/genomes/all/GCA/000/012/765/GCA_000012765.1_ASM1276v1	ftp://ftp.ncbi.nlm.nih.gov/genomes/all/GCF/000/012/765/GCF_000012765.1_ASM1276v1
774	Bacteria	Proteobacteria	Alphaproteobacteria	Hyphomicrobiales	Bartonellaceae	Bartonella	Bartonella bacilliformis	SAMN13112075	PRJNA579486	GCA_009498695.1	Complete	1.41166	38.2	chromosome:NZ_CP045671.1/CP045671.1	NA	1	1128	2019-11-04	NA	ftp://ftp.ncbi.nlm.nih.gov/genomes/all/GCF/009/498/695/GCF_009498695.1_ASM949869v1
369723	Bacteria	Actinobacteria	Actinomycetia	Micromonosporales	Micromonosporaceae	Salinispora	Salinispora tropica	SAMN02598367	PRJNA16342	GCA_000016425.1	Complete	5.18333	69.5	chromosome:NC_009380.1/CP000667.1	NA	1	4545	2007-04-17	ftp://ftp.ncbi.nlm.nih.gov/genomes/all/GCA/000/016/425/GCA_000016425.1_ASM1642v1	ftp://ftp.ncbi.nlm.nih.gov/genomes/all/GCF/000/016/425/GCF_000016425.1_ASM1642v1
309803	Bacteria	Thermotogae	Thermotogae	Thermotogales	Thermotogaceae	Thermotoga	Thermotoga neapolitana	SAMN02603251	PRJNA21023	GCA_000018945.1	Complete	1.88456	46.9	chromosome:NC_011978.1/CP000916.1	NA	1	1874	2009-01-27	ftp://ftp.ncbi.nlm.nih.gov/genomes/all/GCA/000/018/945/GCA_000018945.1_ASM1894v1	ftp://ftp.ncbi.nlm.nih.gov/genomes/all/GCF/000/018/945/GCF_000018945.1_ASM1894v1
272564	Bacteria	Firmicutes	Clostridia	Eubacteriales	Peptococcaceae	Desulfitobacterium	Desulfitobacterium hafniense	SAMN02598433	PRJNA205	GCA_000021925.1	Complete	5.27913	47.5	chromosome:NC_011830.1/CP001336.1	NA	1	4859	2009-01-05	ftp://ftp.ncbi.nlm.nih.gov/genomes/all/GCA/000/021/925/GCA_000021925.1_ASM2192v1	ftp://ftp.ncbi.nlm.nih.gov/genomes/all/GCF/000/021/925/GCF_000021925.1_ASM2192v1
645	Bacteria	Proteobacteria	Gammaproteobacteria	Aeromonadales	Aeromonadaceae	Aeromonas	Aeromonas salmonicida	SAMN14515089	PRJNA622411	GCA_012931585.1	Complete	4.62172	59	chromosome:NZ_CP051883.1/CP051883.1	NA	1	4049	2020-04-29	ftp://ftp.ncbi.nlm.nih.gov/genomes/all/GCA/012/931/585/GCA_012931585.1_ASM1293158v1	ftp://ftp.ncbi.nlm.nih.gov/genomes/all/GCF/012/931/585/GCF_012931585.1_ASM1293158v1
398578	Bacteria	Proteobacteria	Betaproteobacteria	Burkholderiales	Comamonadaceae	Delftia	Delftia acidovorans	SAMN00623041	PRJNA17413	GCA_000018665.1	Complete	6.76751	66.5	chromosome:NC_010002.1/CP000884.1	NA	1	6135	2007-11-16	ftp://ftp.ncbi.nlm.nih.gov/genomes/all/GCA/000/018/665/GCA_000018665.1_ASM1866v1	ftp://ftp.ncbi.nlm.nih.gov/genomes/all/GCF/000/018/665/GCF_000018665.1_ASM1866v1
452659	Bacteria	Proteobacteria	Alphaproteobacteria	Rickettsiales	Rickettsiaceae	Rickettsia	Rickettsia rickettsii	SAMN02603768	PRJNA19943	GCA_000017445.3	Complete	1.2682	32.4	chromosome:NC_010263.3/CP000766.3	NA	1	1292	2008-01-17	ftp://ftp.ncbi.nlm.nih.gov/genomes/all/GCA/000/017/445/GCA_000017445.3_ASM1744v3	ftp://ftp.ncbi.nlm.nih.gov/genomes/all/GCF/000/017/445/GCF_000017445.4_ASM1744v3
1680	Bacteria	Actinobacteria	Actinomycetia	Bifidobacteriales	Bifidobacteriaceae	Bifidobacterium	Bifidobacterium adolescentis	SAMN08770276	PRJNA445212	GCA_003030905.1	Complete	2.19243	59.6	chromosome:NZ_CP028341.1/CP028341.1	NA	1	1775	2018-04-03	NA	ftp://ftp.ncbi.nlm.nih.gov/genomes/all/GCF/003/030/905/GCF_003030905.1_ASM303090v1
405948	Bacteria	Actinobacteria	Actinomycetia	Pseudonocardiales	Pseudonocardiaceae	Saccharopolyspora	Saccharopolyspora erythraea	SAMEA2272514	PRJEA18489	GCA_000062885.1	Complete	8.2128	71.1	chromosome:NC_009142.1/AM420293.1	NA	1	7052	2007-03-21	ftp://ftp.ncbi.nlm.nih.gov/genomes/all/GCA/000/062/885/GCA_000062885.1_ASM6288v1	ftp://ftp.ncbi.nlm.nih.gov/genomes/all/GCF/000/062/885/GCF_000062885.1_ASM6288v1
334380	Bacteria	Proteobacteria	Alphaproteobacteria	Rickettsiales	Rickettsiaceae	Orientia	Orientia tsutsugamushi	SAMD00060919	PRJDA18983	GCA_000010205.1	Complete	2.00899	30.5	chromosome:NC_010793.1/AP008981.1	NA	1	1613	2008-05-29 23:05:00	ftp://ftp.ncbi.nlm.nih.gov/genomes/all/GCA/000/010/205/GCA_000010205.1_ASM1020v1	ftp://ftp.ncbi.nlm.nih.gov/genomes/all/GCF/000/010/205/GCF_000010205.1_ASM1020v1
1613	Bacteria	Firmicutes	Bacilli	Lactobacillales	Lactobacillaceae	Limosilactobacillus	Limosilactobacillus fermentum	SAMN26885050	PRJNA818844	GCA_022819245.1	Complete	2.01624	51.8	chromosome:NZ_CP094655.1/CP094655.1	NA	1	1888	2022-04-06	ftp://ftp.ncbi.nlm.nih.gov/genomes/all/GCA/022/819/245/GCA_022819245.1_ASM2281924v1	ftp://ftp.ncbi.nlm.nih.gov/genomes/all/GCF/022/819/245/GCF_022819245.1_ASM2281924v1
431947	Bacteria	Bacteroidetes	Bacteroidia	Bacteroidales	Porphyromonadaceae	Porphyromonas	Porphyromonas gingivalis	SAMD00060922	PRJDA19051	GCA_000010505.1	Complete	2.35489	48.4	chromosome:NC_010729.1/AP009380.1	NA	1	1920	2008-05-20 23:06:00	ftp://ftp.ncbi.nlm.nih.gov/genomes/all/GCA/000/010/505/GCA_000010505.1_ASM1050v1	ftp://ftp.ncbi.nlm.nih.gov/genomes/all/GCF/000/010/505/GCF_000010505.1_ASM1050v1
411154	Bacteria	Bacteroidetes	Flavobacteriia	Flavobacteriales	Flavobacteriaceae	Gramella	Gramella forsetii	SAMEA2272667	PRJEA19061	GCA_000060345.1	Complete	3.79847	36.6	chromosome:NC_008571.1/CU207366.1	NA	1	3389	2006-11-06	ftp://ftp.ncbi.nlm.nih.gov/genomes/all/GCA/000/060/345/GCA_000060345.1_ASM6034v1	ftp://ftp.ncbi.nlm.nih.gov/genomes/all/GCF/000/060/345/GCF_000060345.1_ASM6034v1
505682	Bacteria	Tenericutes	Mollicutes	Mycoplasmatales	Mycoplasmataceae	Ureaplasma	Ureaplasma parvum	SAMN02604063	PRJNA19087	GCA_000019345.1	Complete	0.751679	25.5	chromosome:NC_010503.1/CP000942.1	NA	1	605	2008-02-26	ftp://ftp.ncbi.nlm.nih.gov/genomes/all/GCA/000/019/345/GCA_000019345.1_ASM1934v1	ftp://ftp.ncbi.nlm.nih.gov/genomes/all/GCF/000/019/345/GCF_000019345.1_ASM1934v1
565575	Bacteria	Tenericutes	Mollicutes	Mycoplasmatales	Mycoplasmataceae	Ureaplasma	Ureaplasma urealyticum	SAMN02603440	PRJNA20247	GCA_000021265.1	Complete	0.874478	25.8	chromosome:NC_011374.1/CP001184.1	NA	1	646	2008-10-16	ftp://ftp.ncbi.nlm.nih.gov/genomes/all/GCA/000/021/265/GCA_000021265.1_ASM2126v1	ftp://ftp.ncbi.nlm.nih.gov/genomes/all/GCF/000/021/265/GCF_000021265.1_ASM2126v1

## Sheet: SimSet3_5taxa
TaxID	superkingdom	phylum	class	order	family	genus	species	BioSample	BioProject	Assembly	Level	Size(Mb)	GC%	Replicons	WGS	Scaffolds	CDS	Release Date	GenBank FTP	RefSeq FTP
359385	Bacteria	Proteobacteria	Gammaproteobacteria	Xanthomonadales	Xanthomonadaceae	Xanthomonas	Xanthomonas campestris	SAMN15347475	PRJNA641237	GCA_013388375.1	Complete	4.94204	65.3	chromosome:NZ_CP058243.1/CP058243.1	NA	1	4056	2020-07-04	ftp://ftp.ncbi.nlm.nih.gov/genomes/all/GCA/013/388/375/GCA_013388375.1_ASM1338837v1	ftp://ftp.ncbi.nlm.nih.gov/genomes/all/GCF/013/388/375/GCF_013388375.1_ASM1338837v1
1358	Bacteria	Firmicutes	Bacilli	Lactobacillales	Streptococcaceae	Lactococcus	Lactococcus lactis	SAMN15502559	PRJNA645372	GCA_020463755.1	Complete	2.4266	35	chromosome:NZ_CP059048.1/CP059048.1	NA	1	2284	2021-10-13	ftp://ftp.ncbi.nlm.nih.gov/genomes/all/GCA/020/463/755/GCA_020463755.1_ASM2046375v1	ftp://ftp.ncbi.nlm.nih.gov/genomes/all/GCF/020/463/755/GCF_020463755.1_ASM2046375v1
439334	Bacteria	Actinobacteria	Actinomycetia	Corynebacteriales	Mycobacteriaceae	Mycobacterium	Mycobacterium avium	SAMN05862091	PRJNA345416	GCA_022175585.1	Complete	5.11824	69	chromosome:NZ_CP018019.1/CP018019.1	NA	1	4646	2022-02-10	ftp://ftp.ncbi.nlm.nih.gov/genomes/all/GCA/022/175/585/GCA_022175585.1_ASM2217558v1	ftp://ftp.ncbi.nlm.nih.gov/genomes/all/GCF/022/175/585/GCF_022175585.1_ASM2217558v1
218496	Bacteria	Actinobacteria	Actinomycetia	Micrococcales	Tropherymataceae	Tropheryma	Tropheryma whipplei	SAMEA1705925	PRJNA354	GCA_000196075.1	Complete	0.925938	46.3	chromosome:NC_004551.1/BX072543.1	NA	1	823	2003-02-18	ftp://ftp.ncbi.nlm.nih.gov/genomes/all/GCA/000/196/075/GCA_000196075.1_ASM19607v1	ftp://ftp.ncbi.nlm.nih.gov/genomes/all/GCF/000/196/075/GCF_000196075.1_ASM19607v1
715	Bacteria	Proteobacteria	Gammaproteobacteria	Pasteurellales	Pasteurellaceae	Actinobacillus	Actinobacillus pleuropneumoniae	SAMEA104210806	PRJEB6403	GCA_900638445.1	Complete	2.32553	41.2	chromosome 1:NZ_LR134515.1/LR134515.1	NA	1	2103	2018-12-19	ftp://ftp.ncbi.nlm.nih.gov/genomes/all/GCA/900/638/445/GCA_900638445.1_57675_E01	ftp://ftp.ncbi.nlm.nih.gov/genomes/all/GCF/900/638/445/GCF_900638445.1_57675_E01
167539	Bacteria	Cyanobacteria	NA	Synechococcales	Prochloraceae	Prochlorococcus	Prochlorococcus marinus	SAMN02603142	PRJNA419	GCA_000007925.1	Complete	1.75108	36.4	chromosome:NC_005042.1/AE017126.1	NA	1	1838	2003-07-25	ftp://ftp.ncbi.nlm.nih.gov/genomes/all/GCA/000/007/925/GCA_000007925.1_ASM792v1	ftp://ftp.ncbi.nlm.nih.gov/genomes/all/GCF/000/007/925/GCF_000007925.1_ASM792v1
727	Bacteria	Proteobacteria	Gammaproteobacteria	Pasteurellales	Pasteurellaceae	Haemophilus	Haemophilus influenzae	SAMN02595602	PRJNA235929	GCA_000931575.1	Complete	1.84626	38.2	chromosome:NZ_CP007470.1/CP007470.1	NA	1	1715	2015-02-23	ftp://ftp.ncbi.nlm.nih.gov/genomes/all/GCA/000/931/575/GCA_000931575.1_ASM93157v1	ftp://ftp.ncbi.nlm.nih.gov/genomes/all/GCF/000/931/575/GCF_000931575.1_ASM93157v1
182082	Bacteria	Chlamydiae	Chlamydiia	Chlamydiales	Chlamydiaceae	Chlamydia	Chlamydia pneumoniae	SAMN02602979	PRJNA420	GCA_000007205.1	Complete	1.22593	40.6	chromosome:NC_005043.1/AE009440.1	NA	1	1036	2003-07-25	ftp://ftp.ncbi.nlm.nih.gov/genomes/all/GCA/000/007/205/GCA_000007205.1_ASM720v1	ftp://ftp.ncbi.nlm.nih.gov/genomes/all/GCF/000/007/205/GCF_000007205.1_ASM720v1
487	Bacteria	Proteobacteria	Betaproteobacteria	Neisseriales	Neisseriaceae	Neisseria	Neisseria meningitidis	SAMN07137410	PRJNA386981	GCA_008330805.1	Complete	2.15744	51.8	chromosome:NZ_CP021520.1/CP021520.1	NA	1	1935	2019-09-09	NA	ftp://ftp.ncbi.nlm.nih.gov/genomes/all/GCF/008/330/805/GCF_008330805.1_ASM833080v1
1211579	Bacteria	Proteobacteria	Gammaproteobacteria	Pseudomonadales	Pseudomonadaceae	Pseudomonas	Pseudomonas putida	SAMD00061028	PRJDB191	GCA_000412675.1	Complete	6.1567	62.3	chromosome:NC_021505.1/AP013070.1	NA	1	5372	2013-06-14 23:09:00	ftp://ftp.ncbi.nlm.nih.gov/genomes/all/GCA/000/412/675/GCA_000412675.1_ASM41267v1	ftp://ftp.ncbi.nlm.nih.gov/genomes/all/GCF/000/412/675/GCF_000412675.1_ASM41267v1

## Sheet: SimSet3_25taxa
TaxID	superkingdom	phylum	class	order	family	genus	species	BioSample	BioProject	Assembly	Level	Size(Mb)	GC%	Replicons	WGS	Scaffolds	CDS	Release Date	GenBank FTP	RefSeq FTP
359385	Bacteria	Proteobacteria	Gammaproteobacteria	Xanthomonadales	Xanthomonadaceae	Xanthomonas	Xanthomonas campestris	SAMN15347475	PRJNA641237	GCA_013388375.1	Complete	4.94204	65.3	chromosome:NZ_CP058243.1/CP058243.1	NA	1	4056	2020-07-04	ftp://ftp.ncbi.nlm.nih.gov/genomes/all/GCA/013/388/375/GCA_013388375.1_ASM1338837v1	ftp://ftp.ncbi.nlm.nih.gov/genomes/all/GCF/013/388/375/GCF_013388375.1_ASM1338837v1
1358	Bacteria	Firmicutes	Bacilli	Lactobacillales	Streptococcaceae	Lactococcus	Lactococcus lactis	SAMN15502559	PRJNA645372	GCA_020463755.1	Complete	2.4266	35	chromosome:NZ_CP059048.1/CP059048.1	NA	1	2284	2021-10-13	ftp://ftp.ncbi.nlm.nih.gov/genomes/all/GCA/020/463/755/GCA_020463755.1_ASM2046375v1	ftp://ftp.ncbi.nlm.nih.gov/genomes/all/GCF/020/463/755/GCF_020463755.1_ASM2046375v1
439334	Bacteria	Actinobacteria	Actinomycetia	Corynebacteriales	Mycobacteriaceae	Mycobacterium	Mycobacterium avium	SAMN05862091	PRJNA345416	GCA_022175585.1	Complete	5.11824	69	chromosome:NZ_CP018019.1/CP018019.1	NA	1	4646	2022-02-10	ftp://ftp.ncbi.nlm.nih.gov/genomes/all/GCA/022/175/585/GCA_022175585.1_ASM2217558v1	ftp://ftp.ncbi.nlm.nih.gov/genomes/all/GCF/022/175/585/GCF_022175585.1_ASM2217558v1
218496	Bacteria	Actinobacteria	Actinomycetia	Micrococcales	Tropherymataceae	Tropheryma	Tropheryma whipplei	SAMEA1705925	PRJNA354	GCA_000196075.1	Complete	0.925938	46.3	chromosome:NC_004551.1/BX072543.1	NA	1	823	2003-02-18	ftp://ftp.ncbi.nlm.nih.gov/genomes/all/GCA/000/196/075/GCA_000196075.1_ASM19607v1	ftp://ftp.ncbi.nlm.nih.gov/genomes/all/GCF/000/196/075/GCF_000196075.1_ASM19607v1
715	Bacteria	Proteobacteria	Gammaproteobacteria	Pasteurellales	Pasteurellaceae	Actinobacillus	Actinobacillus pleuropneumoniae	SAMEA104210806	PRJEB6403	GCA_900638445.1	Complete	2.32553	41.2	chromosome 1:NZ_LR134515.1/LR134515.1	NA	1	2103	2018-12-19	ftp://ftp.ncbi.nlm.nih.gov/genomes/all/GCA/900/638/445/GCA_900638445.1_57675_E01	ftp://ftp.ncbi.nlm.nih.gov/genomes/all/GCF/900/638/445/GCF_900638445.1_57675_E01
167539	Bacteria	Cyanobacteria	NA	Synechococcales	Prochloraceae	Prochlorococcus	Prochlorococcus marinus	SAMN02603142	PRJNA419	GCA_000007925.1	Complete	1.75108	36.4	chromosome:NC_005042.1/AE017126.1	NA	1	1838	2003-07-25	ftp://ftp.ncbi.nlm.nih.gov/genomes/all/GCA/000/007/925/GCA_000007925.1_ASM792v1	ftp://ftp.ncbi.nlm.nih.gov/genomes/all/GCF/000/007/925/GCF_000007925.1_ASM792v1
727	Bacteria	Proteobacteria	Gammaproteobacteria	Pasteurellales	Pasteurellaceae	Haemophilus	Haemophilus influenzae	SAMN02595602	PRJNA235929	GCA_000931575.1	Complete	1.84626	38.2	chromosome:NZ_CP007470.1/CP007470.1	NA	1	1715	2015-02-23	ftp://ftp.ncbi.nlm.nih.gov/genomes/all/GCA/000/931/575/GCA_000931575.1_ASM93157v1	ftp://ftp.ncbi.nlm.nih.gov/genomes/all/GCF/000/931/575/GCF_000931575.1_ASM93157v1
182082	Bacteria	Chlamydiae	Chlamydiia	Chlamydiales	Chlamydiaceae	Chlamydia	Chlamydia pneumoniae	SAMN02602979	PRJNA420	GCA_000007205.1	Complete	1.22593	40.6	chromosome:NC_005043.1/AE009440.1	NA	1	1036	2003-07-25	ftp://ftp.ncbi.nlm.nih.gov/genomes/all/GCA/000/007/205/GCA_000007205.1_ASM720v1	ftp://ftp.ncbi.nlm.nih.gov/genomes/all/GCF/000/007/205/GCF_000007205.1_ASM720v1
487	Bacteria	Proteobacteria	Betaproteobacteria	Neisseriales	Neisseriaceae	Neisseria	Neisseria meningitidis	SAMN07137410	PRJNA386981	GCA_008330805.1	Complete	2.15744	51.8	chromosome:NZ_CP021520.1/CP021520.1	NA	1	1935	2019-09-09	NA	ftp://ftp.ncbi.nlm.nih.gov/genomes/all/GCF/008/330/805/GCF_008330805.1_ASM833080v1
1211579	Bacteria	Proteobacteria	Gammaproteobacteria	Pseudomonadales	Pseudomonadaceae	Pseudomonas	Pseudomonas putida	SAMD00061028	PRJDB191	GCA_000412675.1	Complete	6.1567	62.3	chromosome:NC_021505.1/AP013070.1	NA	1	5372	2013-06-14 23:09:00	ftp://ftp.ncbi.nlm.nih.gov/genomes/all/GCA/000/412/675/GCA_000412675.1_ASM41267v1	ftp://ftp.ncbi.nlm.nih.gov/genomes/all/GCF/000/412/675/GCF_000412675.1_ASM41267v1
1314	Bacteria	Firmicutes	Bacilli	Lactobacillales	Streptococcaceae	Streptococcus	Streptococcus pyogenes	SAMEA3594357	PRJEB6403	GCA_900475035.1	Complete	1.74638	38.5	chromosome 1:NZ_LS483338.1/LS483338.1	NA	1	1601	2018-06-17	ftp://ftp.ncbi.nlm.nih.gov/genomes/all/GCA/900/475/035/GCA_900475035.1_41965_F01	ftp://ftp.ncbi.nlm.nih.gov/genomes/all/GCF/900/475/035/GCF_900475035.1_41965_F01
565042	Bacteria	Actinobacteria	Actinomycetia	Bifidobacteriales	Bifidobacteriaceae	Bifidobacterium	Bifidobacterium longum	SAMD00060951	PRJDA32047	GCA_000196555.1	Complete	2.38516	60.3	chromosome:NC_015067.1/AP010888.1	NA	1	1900	2011-01-28 23:09:00	ftp://ftp.ncbi.nlm.nih.gov/genomes/all/GCA/000/196/555/GCA_000196555.1_ASM19655v1	ftp://ftp.ncbi.nlm.nih.gov/genomes/all/GCF/000/196/555/GCF_000196555.1_ASM19655v1
228400	Bacteria	Proteobacteria	Gammaproteobacteria	Pasteurellales	Pasteurellaceae	Histophilus	Histophilus somni	SAMN02598524	PRJNA388	GCA_000019405.1	Complete	2.26386	37.4	chromosome:NC_010519.1/CP000947.1	NA	1	2014	2008-02-26	ftp://ftp.ncbi.nlm.nih.gov/genomes/all/GCA/000/019/405/GCA_000019405.1_ASM1940v1	ftp://ftp.ncbi.nlm.nih.gov/genomes/all/GCF/000/019/405/GCF_000019405.1_ASM1940v1
1116211	Bacteria	Tenericutes	Mollicutes	Mycoplasmatales	Mycoplasmataceae	Mycoplasma	Mycoplasma hyopneumoniae	SAMN02603324	PRJNA76853	GCA_000400855.1	Complete	0.921093	28.5	chromosome:NC_021283.1/CP003131.1	NA	1	697	2013-05-22	ftp://ftp.ncbi.nlm.nih.gov/genomes/all/GCA/000/400/855/GCA_000400855.1_ASM40085v1	ftp://ftp.ncbi.nlm.nih.gov/genomes/all/GCF/000/400/855/GCF_000400855.1_ASM40085v1
290317	Bacteria	Chlorobi	Chlorobia	Chlorobiales	Chlorobiaceae	Chlorobium	Chlorobium phaeobacteroides	SAMN02598273	PRJNA12609	GCA_000015125.1	Complete	3.1339	48.4	chromosome:NC_008639.1/CP000492.1	NA	1	2729	2006-12-11	ftp://ftp.ncbi.nlm.nih.gov/genomes/all/GCA/000/015/125/GCA_000015125.1_ASM1512v1	ftp://ftp.ncbi.nlm.nih.gov/genomes/all/GCF/000/015/125/GCF_000015125.1_ASM1512v1
320483	Bacteria	Proteobacteria	Alphaproteobacteria	Rickettsiales	Anaplasmataceae	Anaplasma	Anaplasma marginale	SAMN02604306	PRJNA16369	GCA_000020305.1	Complete	1.20243	49.8	chromosome:NC_012026.1/CP001079.1	NA	1	913	2009-02-03	ftp://ftp.ncbi.nlm.nih.gov/genomes/all/GCA/000/020/305/GCA_000020305.1_ASM2030v1	ftp://ftp.ncbi.nlm.nih.gov/genomes/all/GCF/000/020/305/GCF_000020305.1_ASM2030v1
624	Bacteria	Proteobacteria	Gammaproteobacteria	Enterobacterales	Enterobacteriaceae	Shigella	Shigella sonnei	SAMN15244675	PRJNA639662	GCA_013374815.1	Complete	4.76277	50.7	chromosome:NZ_CP055292.1/CP055292.1	NA	1	4322	2020-06-27	ftp://ftp.ncbi.nlm.nih.gov/genomes/all/GCA/013/374/815/GCA_013374815.1_ASM1337481v1	ftp://ftp.ncbi.nlm.nih.gov/genomes/all/GCF/013/374/815/GCF_013374815.1_ASM1337481v1
292805	Bacteria	Proteobacteria	Alphaproteobacteria	Rickettsiales	Anaplasmataceae	Wolbachia	Wolbachia endosymbiont of Brugia malayi	SAMN02603678	PRJNA12475	GCA_000008385.1	Complete	1.08008	34.2	chromosome:NC_006833.1/AE017321.1	NA	1	981	2005-02-02	ftp://ftp.ncbi.nlm.nih.gov/genomes/all/GCA/000/008/385/GCA_000008385.1_ASM838v1	ftp://ftp.ncbi.nlm.nih.gov/genomes/all/GCF/000/008/385/GCF_000008385.1_ASM838v1
779	Bacteria	Proteobacteria	Alphaproteobacteria	Rickettsiales	Anaplasmataceae	Ehrlichia	Ehrlichia ruminantium	SAMN11584475	PRJNA493174	GCA_013460375.1	Complete	1.50592	27.5	chromosome:NZ_CP040111.1/CP040111.1	NA	1	917	2020-07-22	ftp://ftp.ncbi.nlm.nih.gov/genomes/all/GCA/013/460/375/GCA_013460375.1_ASM1346037v1	ftp://ftp.ncbi.nlm.nih.gov/genomes/all/GCF/013/460/375/GCF_013460375.1_ASM1346037v1
1232383	Bacteria	Actinobacteria	Actinomycetia	Corynebacteriales	Corynebacteriaceae	Corynebacterium	Corynebacterium glutamicum	SAMN02603964	PRJNA175241	GCA_000404185.1	Complete	3.35062	53.9	chromosome:NC_021352.1/CP004048.1	NA	1	2980	2013-06-03	ftp://ftp.ncbi.nlm.nih.gov/genomes/all/GCA/000/404/185/GCA_000404185.1_ASM40418v1	ftp://ftp.ncbi.nlm.nih.gov/genomes/all/GCF/000/404/185/GCF_000404185.1_ASM40418v1
243273	Bacteria	Tenericutes	Mollicutes	Mycoplasmatales	Mycoplasmataceae	Mycoplasma	Mycoplasma genitalium	SAMN02603983	PRJNA97	GCA_000027325.1	Complete	0.580076	31.7	chromosome:NC_000908.2/L43967.2	NA	1	504	1995-10-30	ftp://ftp.ncbi.nlm.nih.gov/genomes/all/GCA/000/027/325/GCA_000027325.1_ASM2732v1	ftp://ftp.ncbi.nlm.nih.gov/genomes/all/GCF/000/027/325/GCF_000027325.1_ASM2732v1
1249650	Bacteria	Proteobacteria	Alphaproteobacteria	Rickettsiales	Anaplasmataceae	Ehrlichia	Ehrlichia chaffeensis	SAMN02367293	PRJNA178990	GCA_000632965.1	Complete	1.17094	30.1	chromosome:NZ_CP007480.1/CP007480.1	NA	1	895	2014-04-17	ftp://ftp.ncbi.nlm.nih.gov/genomes/all/GCA/000/632/965/GCA_000632965.1_ASM63296v1	ftp://ftp.ncbi.nlm.nih.gov/genomes/all/GCF/000/632/965/GCF_000632965.1_ASM63296v1
335992	Bacteria	Proteobacteria	Alphaproteobacteria	Pelagibacterales	Pelagibacteraceae	Candidatus Pelagibacter	Candidatus Pelagibacter ubique	SAMN02603690	PRJNA13989	GCA_000012345.1	Complete	1.30876	29.7	chromosome:NC_007205.1/CP000084.1	NA	1	1338	2005-07-22	ftp://ftp.ncbi.nlm.nih.gov/genomes/all/GCA/000/012/345/GCA_000012345.1_ASM1234v1	ftp://ftp.ncbi.nlm.nih.gov/genomes/all/GCF/000/012/345/GCF_000012345.1_ASM1234v1
1217420	Bacteria	Firmicutes	Bacilli	Lactobacillales	Lactobacillaceae	Lactobacillus	Lactobacillus delbrueckii	SAMN06066887	PRJNA355248	GCA_001888925.1	Complete	1.8918	50.1	chromosome:NZ_CP018218.1/CP018218.1	NA	1	1701	2016-12-05	NA	ftp://ftp.ncbi.nlm.nih.gov/genomes/all/GCF/001/888/925/GCF_001888925.1_ASM188892v1
340047	Bacteria	Tenericutes	Mollicutes	Mycoplasmatales	Mycoplasmataceae	Mycoplasma	Mycoplasma capricolum	SAMN02603434	PRJNA16208	GCA_000012765.1	Complete	1.01002	23.8	chromosome:NC_007633.1/CP000123.1	NA	1	825	2005-12-06	ftp://ftp.ncbi.nlm.nih.gov/genomes/all/GCA/000/012/765/GCA_000012765.1_ASM1276v1	ftp://ftp.ncbi.nlm.nih.gov/genomes/all/GCF/000/012/765/GCF_000012765.1_ASM1276v1
774	Bacteria	Proteobacteria	Alphaproteobacteria	Hyphomicrobiales	Bartonellaceae	Bartonella	Bartonella bacilliformis	SAMN13112075	PRJNA579486	GCA_009498695.1	Complete	1.41166	38.2	chromosome:NZ_CP045671.1/CP045671.1	NA	1	1128	2019-11-04	NA	ftp://ftp.ncbi.nlm.nih.gov/genomes/all/GCF/009/498/695/GCF_009498695.1_ASM949869v1
369723	Bacteria	Actinobacteria	Actinomycetia	Micromonosporales	Micromonosporaceae	Salinispora	Salinispora tropica	SAMN02598367	PRJNA16342	GCA_000016425.1	Complete	5.18333	69.5	chromosome:NC_009380.1/CP000667.1	NA	1	4545	2007-04-17	ftp://ftp.ncbi.nlm.nih.gov/genomes/all/GCA/000/016/425/GCA_000016425.1_ASM1642v1	ftp://ftp.ncbi.nlm.nih.gov/genomes/all/GCF/000/016/425/GCF_000016425.1_ASM1642v1
309803	Bacteria	Thermotogae	Thermotogae	Thermotogales	Thermotogaceae	Thermotoga	Thermotoga neapolitana	SAMN02603251	PRJNA21023	GCA_000018945.1	Complete	1.88456	46.9	chromosome:NC_011978.1/CP000916.1	NA	1	1874	2009-01-27	ftp://ftp.ncbi.nlm.nih.gov/genomes/all/GCA/000/018/945/GCA_000018945.1_ASM1894v1	ftp://ftp.ncbi.nlm.nih.gov/genomes/all/GCF/000/018/945/GCF_000018945.1_ASM1894v1
272564	Bacteria	Firmicutes	Clostridia	Eubacteriales	Peptococcaceae	Desulfitobacterium	Desulfitobacterium hafniense	SAMN02598433	PRJNA205	GCA_000021925.1	Complete	5.27913	47.5	chromosome:NC_011830.1/CP001336.1	NA	1	4859	2009-01-05	ftp://ftp.ncbi.nlm.nih.gov/genomes/all/GCA/000/021/925/GCA_000021925.1_ASM2192v1	ftp://ftp.ncbi.nlm.nih.gov/genomes/all/GCF/000/021/925/GCF_000021925.1_ASM2192v1
645	Bacteria	Proteobacteria	Gammaproteobacteria	Aeromonadales	Aeromonadaceae	Aeromonas	Aeromonas salmonicida	SAMN14515089	PRJNA622411	GCA_012931585.1	Complete	4.62172	59	chromosome:NZ_CP051883.1/CP051883.1	NA	1	4049	2020-04-29	ftp://ftp.ncbi.nlm.nih.gov/genomes/all/GCA/012/931/585/GCA_012931585.1_ASM1293158v1	ftp://ftp.ncbi.nlm.nih.gov/genomes/all/GCF/012/931/585/GCF_012931585.1_ASM1293158v1
398578	Bacteria	Proteobacteria	Betaproteobacteria	Burkholderiales	Comamonadaceae	Delftia	Delftia acidovorans	SAMN00623041	PRJNA17413	GCA_000018665.1	Complete	6.76751	66.5	chromosome:NC_010002.1/CP000884.1	NA	1	6135	2007-11-16	ftp://ftp.ncbi.nlm.nih.gov/genomes/all/GCA/000/018/665/GCA_000018665.1_ASM1866v1	ftp://ftp.ncbi.nlm.nih.gov/genomes/all/GCF/000/018/665/GCF_000018665.1_ASM1866v1
452659	Bacteria	Proteobacteria	Alphaproteobacteria	Rickettsiales	Rickettsiaceae	Rickettsia	Rickettsia rickettsii	SAMN02603768	PRJNA19943	GCA_000017445.3	Complete	1.2682	32.4	chromosome:NC_010263.3/CP000766.3	NA	1	1292	2008-01-17	ftp://ftp.ncbi.nlm.nih.gov/genomes/all/GCA/000/017/445/GCA_000017445.3_ASM1744v3	ftp://ftp.ncbi.nlm.nih.gov/genomes/all/GCF/000/017/445/GCF_000017445.4_ASM1744v3
1680	Bacteria	Actinobacteria	Actinomycetia	Bifidobacteriales	Bifidobacteriaceae	Bifidobacterium	Bifidobacterium adolescentis	SAMN08770276	PRJNA445212	GCA_003030905.1	Complete	2.19243	59.6	chromosome:NZ_CP028341.1/CP028341.1	NA	1	1775	2018-04-03	NA	ftp://ftp.ncbi.nlm.nih.gov/genomes/all/GCF/003/030/905/GCF_003030905.1_ASM303090v1
405948	Bacteria	Actinobacteria	Actinomycetia	Pseudonocardiales	Pseudonocardiaceae	Saccharopolyspora	Saccharopolyspora erythraea	SAMEA2272514	PRJEA18489	GCA_000062885.1	Complete	8.2128	71.1	chromosome:NC_009142.1/AM420293.1	NA	1	7052	2007-03-21	ftp://ftp.ncbi.nlm.nih.gov/genomes/all/GCA/000/062/885/GCA_000062885.1_ASM6288v1	ftp://ftp.ncbi.nlm.nih.gov/genomes/all/GCF/000/062/885/GCF_000062885.1_ASM6288v1
334380	Bacteria	Proteobacteria	Alphaproteobacteria	Rickettsiales	Rickettsiaceae	Orientia	Orientia tsutsugamushi	SAMD00060919	PRJDA18983	GCA_000010205.1	Complete	2.00899	30.5	chromosome:NC_010793.1/AP008981.1	NA	1	1613	2008-05-29 23:05:00	ftp://ftp.ncbi.nlm.nih.gov/genomes/all/GCA/000/010/205/GCA_000010205.1_ASM1020v1	ftp://ftp.ncbi.nlm.nih.gov/genomes/all/GCF/000/010/205/GCF_000010205.1_ASM1020v1
1613	Bacteria	Firmicutes	Bacilli	Lactobacillales	Lactobacillaceae	Limosilactobacillus	Limosilactobacillus fermentum	SAMN26885050	PRJNA818844	GCA_022819245.1	Complete	2.01624	51.8	chromosome:NZ_CP094655.1/CP094655.1	NA	1	1888	2022-04-06	ftp://ftp.ncbi.nlm.nih.gov/genomes/all/GCA/022/819/245/GCA_022819245.1_ASM2281924v1	ftp://ftp.ncbi.nlm.nih.gov/genomes/all/GCF/022/819/245/GCF_022819245.1_ASM2281924v1
431947	Bacteria	Bacteroidetes	Bacteroidia	Bacteroidales	Porphyromonadaceae	Porphyromonas	Porphyromonas gingivalis	SAMD00060922	PRJDA19051	GCA_000010505.1	Complete	2.35489	48.4	chromosome:NC_010729.1/AP009380.1	NA	1	1920	2008-05-20 23:06:00	ftp://ftp.ncbi.nlm.nih.gov/genomes/all/GCA/000/010/505/GCA_000010505.1_ASM1050v1	ftp://ftp.ncbi.nlm.nih.gov/genomes/all/GCF/000/010/505/GCF_000010505.1_ASM1050v1
411154	Bacteria	Bacteroidetes	Flavobacteriia	Flavobacteriales	Flavobacteriaceae	Gramella	Gramella forsetii	SAMEA2272667	PRJEA19061	GCA_000060345.1	Complete	3.79847	36.6	chromosome:NC_008571.1/CU207366.1	NA	1	3389	2006-11-06	ftp://ftp.ncbi.nlm.nih.gov/genomes/all/GCA/000/060/345/GCA_000060345.1_ASM6034v1	ftp://ftp.ncbi.nlm.nih.gov/genomes/all/GCF/000/060/345/GCF_000060345.1_ASM6034v1
505682	Bacteria	Tenericutes	Mollicutes	Mycoplasmatales	Mycoplasmataceae	Ureaplasma	Ureaplasma parvum	SAMN02604063	PRJNA19087	GCA_000019345.1	Complete	0.751679	25.5	chromosome:NC_010503.1/CP000942.1	NA	1	605	2008-02-26	ftp://ftp.ncbi.nlm.nih.gov/genomes/all/GCA/000/019/345/GCA_000019345.1_ASM1934v1	ftp://ftp.ncbi.nlm.nih.gov/genomes/all/GCF/000/019/345/GCF_000019345.1_ASM1934v1
565575	Bacteria	Tenericutes	Mollicutes	Mycoplasmatales	Mycoplasmataceae	Ureaplasma	Ureaplasma urealyticum	SAMN02603440	PRJNA20247	GCA_000021265.1	Complete	0.874478	25.8	chromosome:NC_011374.1/CP001184.1	NA	1	646	2008-10-16	ftp://ftp.ncbi.nlm.nih.gov/genomes/all/GCA/000/021/265/GCA_000021265.1_ASM2126v1	ftp://ftp.ncbi.nlm.nih.gov/genomes/all/GCF/000/021/265/GCF_000021265.1_ASM2126v1

## Sheet: SimSet3_50taxa
TaxID	superkingdom	phylum	class	order	family	genus	species	BioSample	BioProject	Assembly	Level	Size(Mb)	GC%	Replicons	WGS	Scaffolds	CDS	Release Date	GenBank FTP	RefSeq FTP
359385	Bacteria	Proteobacteria	Gammaproteobacteria	Xanthomonadales	Xanthomonadaceae	Xanthomonas	Xanthomonas campestris	SAMN15347475	PRJNA641237	GCA_013388375.1	Complete	4.94204	65.3	chromosome:NZ_CP058243.1/CP058243.1	NA	1	4056	2020-07-04	ftp://ftp.ncbi.nlm.nih.gov/genomes/all/GCA/013/388/375/GCA_013388375.1_ASM1338837v1	ftp://ftp.ncbi.nlm.nih.gov/genomes/all/GCF/013/388/375/GCF_013388375.1_ASM1338837v1
1358	Bacteria	Firmicutes	Bacilli	Lactobacillales	Streptococcaceae	Lactococcus	Lactococcus lactis	SAMN15502559	PRJNA645372	GCA_020463755.1	Complete	2.4266	35	chromosome:NZ_CP059048.1/CP059048.1	NA	1	2284	2021-10-13	ftp://ftp.ncbi.nlm.nih.gov/genomes/all/GCA/020/463/755/GCA_020463755.1_ASM2046375v1	ftp://ftp.ncbi.nlm.nih.gov/genomes/all/GCF/020/463/755/GCF_020463755.1_ASM2046375v1
439334	Bacteria	Actinobacteria	Actinomycetia	Corynebacteriales	Mycobacteriaceae	Mycobacterium	Mycobacterium avium	SAMN05862091	PRJNA345416	GCA_022175585.1	Complete	5.11824	69	chromosome:NZ_CP018019.1/CP018019.1	NA	1	4646	2022-02-10	ftp://ftp.ncbi.nlm.nih.gov/genomes/all/GCA/022/175/585/GCA_022175585.1_ASM2217558v1	ftp://ftp.ncbi.nlm.nih.gov/genomes/all/GCF/022/175/585/GCF_022175585.1_ASM2217558v1
218496	Bacteria	Actinobacteria	Actinomycetia	Micrococcales	Tropherymataceae	Tropheryma	Tropheryma whipplei	SAMEA1705925	PRJNA354	GCA_000196075.1	Complete	0.925938	46.3	chromosome:NC_004551.1/BX072543.1	NA	1	823	2003-02-18	ftp://ftp.ncbi.nlm.nih.gov/genomes/all/GCA/000/196/075/GCA_000196075.1_ASM19607v1	ftp://ftp.ncbi.nlm.nih.gov/genomes/all/GCF/000/196/075/GCF_000196075.1_ASM19607v1
715	Bacteria	Proteobacteria	Gammaproteobacteria	Pasteurellales	Pasteurellaceae	Actinobacillus	Actinobacillus pleuropneumoniae	SAMEA104210806	PRJEB6403	GCA_900638445.1	Complete	2.32553	41.2	chromosome 1:NZ_LR134515.1/LR134515.1	NA	1	2103	2018-12-19	ftp://ftp.ncbi.nlm.nih.gov/genomes/all/GCA/900/638/445/GCA_900638445.1_57675_E01	ftp://ftp.ncbi.nlm.nih.gov/genomes/all/GCF/900/638/445/GCF_900638445.1_57675_E01
167539	Bacteria	Cyanobacteria	NA	Synechococcales	Prochloraceae	Prochlorococcus	Prochlorococcus marinus	SAMN02603142	PRJNA419	GCA_000007925.1	Complete	1.75108	36.4	chromosome:NC_005042.1/AE017126.1	NA	1	1838	2003-07-25	ftp://ftp.ncbi.nlm.nih.gov/genomes/all/GCA/000/007/925/GCA_000007925.1_ASM792v1	ftp://ftp.ncbi.nlm.nih.gov/genomes/all/GCF/000/007/925/GCF_000007925.1_ASM792v1
727	Bacteria	Proteobacteria	Gammaproteobacteria	Pasteurellales	Pasteurellaceae	Haemophilus	Haemophilus influenzae	SAMN02595602	PRJNA235929	GCA_000931575.1	Complete	1.84626	38.2	chromosome:NZ_CP007470.1/CP007470.1	NA	1	1715	2015-02-23	ftp://ftp.ncbi.nlm.nih.gov/genomes/all/GCA/000/931/575/GCA_000931575.1_ASM93157v1	ftp://ftp.ncbi.nlm.nih.gov/genomes/all/GCF/000/931/575/GCF_000931575.1_ASM93157v1
182082	Bacteria	Chlamydiae	Chlamydiia	Chlamydiales	Chlamydiaceae	Chlamydia	Chlamydia pneumoniae	SAMN02602979	PRJNA420	GCA_000007205.1	Complete	1.22593	40.6	chromosome:NC_005043.1/AE009440.1	NA	1	1036	2003-07-25	ftp://ftp.ncbi.nlm.nih.gov/genomes/all/GCA/000/007/205/GCA_000007205.1_ASM720v1	ftp://ftp.ncbi.nlm.nih.gov/genomes/all/GCF/000/007/205/GCF_000007205.1_ASM720v1
487	Bacteria	Proteobacteria	Betaproteobacteria	Neisseriales	Neisseriaceae	Neisseria	Neisseria meningitidis	SAMN07137410	PRJNA386981	GCA_008330805.1	Complete	2.15744	51.8	chromosome:NZ_CP021520.1/CP021520.1	NA	1	1935	2019-09-09	NA	ftp://ftp.ncbi.nlm.nih.gov/genomes/all/GCF/008/330/805/GCF_008330805.1_ASM833080v1
1211579	Bacteria	Proteobacteria	Gammaproteobacteria	Pseudomonadales	Pseudomonadaceae	Pseudomonas	Pseudomonas putida	SAMD00061028	PRJDB191	GCA_000412675.1	Complete	6.1567	62.3	chromosome:NC_021505.1/AP013070.1	NA	1	5372	2013-06-14 23:09:00	ftp://ftp.ncbi.nlm.nih.gov/genomes/all/GCA/000/412/675/GCA_000412675.1_ASM41267v1	ftp://ftp.ncbi.nlm.nih.gov/genomes/all/GCF/000/412/675/GCF_000412675.1_ASM41267v1
1314	Bacteria	Firmicutes	Bacilli	Lactobacillales	Streptococcaceae	Streptococcus	Streptococcus pyogenes	SAMEA3594357	PRJEB6403	GCA_900475035.1	Complete	1.74638	38.5	chromosome 1:NZ_LS483338.1/LS483338.1	NA	1	1601	2018-06-17	ftp://ftp.ncbi.nlm.nih.gov/genomes/all/GCA/900/475/035/GCA_900475035.1_41965_F01	ftp://ftp.ncbi.nlm.nih.gov/genomes/all/GCF/900/475/035/GCF_900475035.1_41965_F01
565042	Bacteria	Actinobacteria	Actinomycetia	Bifidobacteriales	Bifidobacteriaceae	Bifidobacterium	Bifidobacterium longum	SAMD00060951	PRJDA32047	GCA_000196555.1	Complete	2.38516	60.3	chromosome:NC_015067.1/AP010888.1	NA	1	1900	2011-01-28 23:09:00	ftp://ftp.ncbi.nlm.nih.gov/genomes/all/GCA/000/196/555/GCA_000196555.1_ASM19655v1	ftp://ftp.ncbi.nlm.nih.gov/genomes/all/GCF/000/196/555/GCF_000196555.1_ASM19655v1
228400	Bacteria	Proteobacteria	Gammaproteobacteria	Pasteurellales	Pasteurellaceae	Histophilus	Histophilus somni	SAMN02598524	PRJNA388	GCA_000019405.1	Complete	2.26386	37.4	chromosome:NC_010519.1/CP000947.1	NA	1	2014	2008-02-26	ftp://ftp.ncbi.nlm.nih.gov/genomes/all/GCA/000/019/405/GCA_000019405.1_ASM1940v1	ftp://ftp.ncbi.nlm.nih.gov/genomes/all/GCF/000/019/405/GCF_000019405.1_ASM1940v1
1116211	Bacteria	Tenericutes	Mollicutes	Mycoplasmatales	Mycoplasmataceae	Mycoplasma	Mycoplasma hyopneumoniae	SAMN02603324	PRJNA76853	GCA_000400855.1	Complete	0.921093	28.5	chromosome:NC_021283.1/CP003131.1	NA	1	697	2013-05-22	ftp://ftp.ncbi.nlm.nih.gov/genomes/all/GCA/000/400/855/GCA_000400855.1_ASM40085v1	ftp://ftp.ncbi.nlm.nih.gov/genomes/all/GCF/000/400/855/GCF_000400855.1_ASM40085v1
290317	Bacteria	Chlorobi	Chlorobia	Chlorobiales	Chlorobiaceae	Chlorobium	Chlorobium phaeobacteroides	SAMN02598273	PRJNA12609	GCA_000015125.1	Complete	3.1339	48.4	chromosome:NC_008639.1/CP000492.1	NA	1	2729	2006-12-11	ftp://ftp.ncbi.nlm.nih.gov/genomes/all/GCA/000/015/125/GCA_000015125.1_ASM1512v1	ftp://ftp.ncbi.nlm.nih.gov/genomes/all/GCF/000/015/125/GCF_000015125.1_ASM1512v1
320483	Bacteria	Proteobacteria	Alphaproteobacteria	Rickettsiales	Anaplasmataceae	Anaplasma	Anaplasma marginale	SAMN02604306	PRJNA16369	GCA_000020305.1	Complete	1.20243	49.8	chromosome:NC_012026.1/CP001079.1	NA	1	913	2009-02-03	ftp://ftp.ncbi.nlm.nih.gov/genomes/all/GCA/000/020/305/GCA_000020305.1_ASM2030v1	ftp://ftp.ncbi.nlm.nih.gov/genomes/all/GCF/000/020/305/GCF_000020305.1_ASM2030v1
624	Bacteria	Proteobacteria	Gammaproteobacteria	Enterobacterales	Enterobacteriaceae	Shigella	Shigella sonnei	SAMN15244675	PRJNA639662	GCA_013374815.1	Complete	4.76277	50.7	chromosome:NZ_CP055292.1/CP055292.1	NA	1	4322	2020-06-27	ftp://ftp.ncbi.nlm.nih.gov/genomes/all/GCA/013/374/815/GCA_013374815.1_ASM1337481v1	ftp://ftp.ncbi.nlm.nih.gov/genomes/all/GCF/013/374/815/GCF_013374815.1_ASM1337481v1
292805	Bacteria	Proteobacteria	Alphaproteobacteria	Rickettsiales	Anaplasmataceae	Wolbachia	Wolbachia endosymbiont of Brugia malayi	SAMN02603678	PRJNA12475	GCA_000008385.1	Complete	1.08008	34.2	chromosome:NC_006833.1/AE017321.1	NA	1	981	2005-02-02	ftp://ftp.ncbi.nlm.nih.gov/genomes/all/GCA/000/008/385/GCA_000008385.1_ASM838v1	ftp://ftp.ncbi.nlm.nih.gov/genomes/all/GCF/000/008/385/GCF_000008385.1_ASM838v1
779	Bacteria	Proteobacteria	Alphaproteobacteria	Rickettsiales	Anaplasmataceae	Ehrlichia	Ehrlichia ruminantium	SAMN11584475	PRJNA493174	GCA_013460375.1	Complete	1.50592	27.5	chromosome:NZ_CP040111.1/CP040111.1	NA	1	917	2020-07-22	ftp://ftp.ncbi.nlm.nih.gov/genomes/all/GCA/013/460/375/GCA_013460375.1_ASM1346037v1	ftp://ftp.ncbi.nlm.nih.gov/genomes/all/GCF/013/460/375/GCF_013460375.1_ASM1346037v1
1232383	Bacteria	Actinobacteria	Actinomycetia	Corynebacteriales	Corynebacteriaceae	Corynebacterium	Corynebacterium glutamicum	SAMN02603964	PRJNA175241	GCA_000404185.1	Complete	3.35062	53.9	chromosome:NC_021352.1/CP004048.1	NA	1	2980	2013-06-03	ftp://ftp.ncbi.nlm.nih.gov/genomes/all/GCA/000/404/185/GCA_000404185.1_ASM40418v1	ftp://ftp.ncbi.nlm.nih.gov/genomes/all/GCF/000/404/185/GCF_000404185.1_ASM40418v1
243273	Bacteria	Tenericutes	Mollicutes	Mycoplasmatales	Mycoplasmataceae	Mycoplasma	Mycoplasma genitalium	SAMN02603983	PRJNA97	GCA_000027325.1	Complete	0.580076	31.7	chromosome:NC_000908.2/L43967.2	NA	1	504	1995-10-30	ftp://ftp.ncbi.nlm.nih.gov/genomes/all/GCA/000/027/325/GCA_000027325.1_ASM2732v1	ftp://ftp.ncbi.nlm.nih.gov/genomes/all/GCF/000/027/325/GCF_000027325.1_ASM2732v1
1249650	Bacteria	Proteobacteria	Alphaproteobacteria	Rickettsiales	Anaplasmataceae	Ehrlichia	Ehrlichia chaffeensis	SAMN02367293	PRJNA178990	GCA_000632965.1	Complete	1.17094	30.1	chromosome:NZ_CP007480.1/CP007480.1	NA	1	895	2014-04-17	ftp://ftp.ncbi.nlm.nih.gov/genomes/all/GCA/000/632/965/GCA_000632965.1_ASM63296v1	ftp://ftp.ncbi.nlm.nih.gov/genomes/all/GCF/000/632/965/GCF_000632965.1_ASM63296v1
335992	Bacteria	Proteobacteria	Alphaproteobacteria	Pelagibacterales	Pelagibacteraceae	Candidatus Pelagibacter	Candidatus Pelagibacter ubique	SAMN02603690	PRJNA13989	GCA_000012345.1	Complete	1.30876	29.7	chromosome:NC_007205.1/CP000084.1	NA	1	1338	2005-07-22	ftp://ftp.ncbi.nlm.nih.gov/genomes/all/GCA/000/012/345/GCA_000012345.1_ASM1234v1	ftp://ftp.ncbi.nlm.nih.gov/genomes/all/GCF/000/012/345/GCF_000012345.1_ASM1234v1
1217420	Bacteria	Firmicutes	Bacilli	Lactobacillales	Lactobacillaceae	Lactobacillus	Lactobacillus delbrueckii	SAMN06066887	PRJNA355248	GCA_001888925.1	Complete	1.8918	50.1	chromosome:NZ_CP018218.1/CP018218.1	NA	1	1701	2016-12-05	NA	ftp://ftp.ncbi.nlm.nih.gov/genomes/all/GCF/001/888/925/GCF_001888925.1_ASM188892v1
340047	Bacteria	Tenericutes	Mollicutes	Mycoplasmatales	Mycoplasmataceae	Mycoplasma	Mycoplasma capricolum	SAMN02603434	PRJNA16208	GCA_000012765.1	Complete	1.01002	23.8	chromosome:NC_007633.1/CP000123.1	NA	1	825	2005-12-06	ftp://ftp.ncbi.nlm.nih.gov/genomes/all/GCA/000/012/765/GCA_000012765.1_ASM1276v1	ftp://ftp.ncbi.nlm.nih.gov/genomes/all/GCF/000/012/765/GCF_000012765.1_ASM1276v1
774	Bacteria	Proteobacteria	Alphaproteobacteria	Hyphomicrobiales	Bartonellaceae	Bartonella	Bartonella bacilliformis	SAMN13112075	PRJNA579486	GCA_009498695.1	Complete	1.41166	38.2	chromosome:NZ_CP045671.1/CP045671.1	NA	1	1128	2019-11-04	NA	ftp://ftp.ncbi.nlm.nih.gov/genomes/all/GCF/009/498/695/GCF_009498695.1_ASM949869v1
369723	Bacteria	Actinobacteria	Actinomycetia	Micromonosporales	Micromonosporaceae	Salinispora	Salinispora tropica	SAMN02598367	PRJNA16342	GCA_000016425.1	Complete	5.18333	69.5	chromosome:NC_009380.1/CP000667.1	NA	1	4545	2007-04-17	ftp://ftp.ncbi.nlm.nih.gov/genomes/all/GCA/000/016/425/GCA_000016425.1_ASM1642v1	ftp://ftp.ncbi.nlm.nih.gov/genomes/all/GCF/000/016/425/GCF_000016425.1_ASM1642v1
309803	Bacteria	Thermotogae	Thermotogae	Thermotogales	Thermotogaceae	Thermotoga	Thermotoga neapolitana	SAMN02603251	PRJNA21023	GCA_000018945.1	Complete	1.88456	46.9	chromosome:NC_011978.1/CP000916.1	NA	1	1874	2009-01-27	ftp://ftp.ncbi.nlm.nih.gov/genomes/all/GCA/000/018/945/GCA_000018945.1_ASM1894v1	ftp://ftp.ncbi.nlm.nih.gov/genomes/all/GCF/000/018/945/GCF_000018945.1_ASM1894v1
272564	Bacteria	Firmicutes	Clostridia	Eubacteriales	Peptococcaceae	Desulfitobacterium	Desulfitobacterium hafniense	SAMN02598433	PRJNA205	GCA_000021925.1	Complete	5.27913	47.5	chromosome:NC_011830.1/CP001336.1	NA	1	4859	2009-01-05	ftp://ftp.ncbi.nlm.nih.gov/genomes/all/GCA/000/021/925/GCA_000021925.1_ASM2192v1	ftp://ftp.ncbi.nlm.nih.gov/genomes/all/GCF/000/021/925/GCF_000021925.1_ASM2192v1
645	Bacteria	Proteobacteria	Gammaproteobacteria	Aeromonadales	Aeromonadaceae	Aeromonas	Aeromonas salmonicida	SAMN14515089	PRJNA622411	GCA_012931585.1	Complete	4.62172	59	chromosome:NZ_CP051883.1/CP051883.1	NA	1	4049	2020-04-29	ftp://ftp.ncbi.nlm.nih.gov/genomes/all/GCA/012/931/585/GCA_012931585.1_ASM1293158v1	ftp://ftp.ncbi.nlm.nih.gov/genomes/all/GCF/012/931/585/GCF_012931585.1_ASM1293158v1
398578	Bacteria	Proteobacteria	Betaproteobacteria	Burkholderiales	Comamonadaceae	Delftia	Delftia acidovorans	SAMN00623041	PRJNA17413	GCA_000018665.1	Complete	6.76751	66.5	chromosome:NC_010002.1/CP000884.1	NA	1	6135	2007-11-16	ftp://ftp.ncbi.nlm.nih.gov/genomes/all/GCA/000/018/665/GCA_000018665.1_ASM1866v1	ftp://ftp.ncbi.nlm.nih.gov/genomes/all/GCF/000/018/665/GCF_000018665.1_ASM1866v1
452659	Bacteria	Proteobacteria	Alphaproteobacteria	Rickettsiales	Rickettsiaceae	Rickettsia	Rickettsia rickettsii	SAMN02603768	PRJNA19943	GCA_000017445.3	Complete	1.2682	32.4	chromosome:NC_010263.3/CP000766.3	NA	1	1292	2008-01-17	ftp://ftp.ncbi.nlm.nih.gov/genomes/all/GCA/000/017/445/GCA_000017445.3_ASM1744v3	ftp://ftp.ncbi.nlm.nih.gov/genomes/all/GCF/000/017/445/GCF_000017445.4_ASM1744v3
1680	Bacteria	Actinobacteria	Actinomycetia	Bifidobacteriales	Bifidobacteriaceae	Bifidobacterium	Bifidobacterium adolescentis	SAMN08770276	PRJNA445212	GCA_003030905.1	Complete	2.19243	59.6	chromosome:NZ_CP028341.1/CP028341.1	NA	1	1775	2018-04-03	NA	ftp://ftp.ncbi.nlm.nih.gov/genomes/all/GCF/003/030/905/GCF_003030905.1_ASM303090v1
405948	Bacteria	Actinobacteria	Actinomycetia	Pseudonocardiales	Pseudonocardiaceae	Saccharopolyspora	Saccharopolyspora erythraea	SAMEA2272514	PRJEA18489	GCA_000062885.1	Complete	8.2128	71.1	chromosome:NC_009142.1/AM420293.1	NA	1	7052	2007-03-21	ftp://ftp.ncbi.nlm.nih.gov/genomes/all/GCA/000/062/885/GCA_000062885.1_ASM6288v1	ftp://ftp.ncbi.nlm.nih.gov/genomes/all/GCF/000/062/885/GCF_000062885.1_ASM6288v1
334380	Bacteria	Proteobacteria	Alphaproteobacteria	Rickettsiales	Rickettsiaceae	Orientia	Orientia tsutsugamushi	SAMD00060919	PRJDA18983	GCA_000010205.1	Complete	2.00899	30.5	chromosome:NC_010793.1/AP008981.1	NA	1	1613	2008-05-29 23:05:00	ftp://ftp.ncbi.nlm.nih.gov/genomes/all/GCA/000/010/205/GCA_000010205.1_ASM1020v1	ftp://ftp.ncbi.nlm.nih.gov/genomes/all/GCF/000/010/205/GCF_000010205.1_ASM1020v1
1613	Bacteria	Firmicutes	Bacilli	Lactobacillales	Lactobacillaceae	Limosilactobacillus	Limosilactobacillus fermentum	SAMN26885050	PRJNA818844	GCA_022819245.1	Complete	2.01624	51.8	chromosome:NZ_CP094655.1/CP094655.1	NA	1	1888	2022-04-06	ftp://ftp.ncbi.nlm.nih.gov/genomes/all/GCA/022/819/245/GCA_022819245.1_ASM2281924v1	ftp://ftp.ncbi.nlm.nih.gov/genomes/all/GCF/022/819/245/GCF_022819245.1_ASM2281924v1
431947	Bacteria	Bacteroidetes	Bacteroidia	Bacteroidales	Porphyromonadaceae	Porphyromonas	Porphyromonas gingivalis	SAMD00060922	PRJDA19051	GCA_000010505.1	Complete	2.35489	48.4	chromosome:NC_010729.1/AP009380.1	NA	1	1920	2008-05-20 23:06:00	ftp://ftp.ncbi.nlm.nih.gov/genomes/all/GCA/000/010/505/GCA_000010505.1_ASM1050v1	ftp://ftp.ncbi.nlm.nih.gov/genomes/all/GCF/000/010/505/GCF_000010505.1_ASM1050v1
411154	Bacteria	Bacteroidetes	Flavobacteriia	Flavobacteriales	Flavobacteriaceae	Gramella	Gramella forsetii	SAMEA2272667	PRJEA19061	GCA_000060345.1	Complete	3.79847	36.6	chromosome:NC_008571.1/CU207366.1	NA	1	3389	2006-11-06	ftp://ftp.ncbi.nlm.nih.gov/genomes/all/GCA/000/060/345/GCA_000060345.1_ASM6034v1	ftp://ftp.ncbi.nlm.nih.gov/genomes/all/GCF/000/060/345/GCF_000060345.1_ASM6034v1
505682	Bacteria	Tenericutes	Mollicutes	Mycoplasmatales	Mycoplasmataceae	Ureaplasma	Ureaplasma parvum	SAMN02604063	PRJNA19087	GCA_000019345.1	Complete	0.751679	25.5	chromosome:NC_010503.1/CP000942.1	NA	1	605	2008-02-26	ftp://ftp.ncbi.nlm.nih.gov/genomes/all/GCA/000/019/345/GCA_000019345.1_ASM1934v1	ftp://ftp.ncbi.nlm.nih.gov/genomes/all/GCF/000/019/345/GCF_000019345.1_ASM1934v1
565575	Bacteria	Tenericutes	Mollicutes	Mycoplasmatales	Mycoplasmataceae	Ureaplasma	Ureaplasma urealyticum	SAMN02603440	PRJNA20247	GCA_000021265.1	Complete	0.874478	25.8	chromosome:NC_011374.1/CP001184.1	NA	1	646	2008-10-16	ftp://ftp.ncbi.nlm.nih.gov/genomes/all/GCA/000/021/265/GCA_000021265.1_ASM2126v1	ftp://ftp.ncbi.nlm.nih.gov/genomes/all/GCF/000/021/265/GCF_000021265.1_ASM2126v1
436113	Bacteria	Tenericutes	Mollicutes	Mycoplasmatales	Mycoplasmataceae	Mycoplasma	Mycoplasma mycoides	SAMN02603459	PRJNA39245	GCA_000023685.1	Complete	1.08459	23.9	chromosome:NZ_CP001668.1/CP001668.1	NA	1	852	2009-08-21	ftp://ftp.ncbi.nlm.nih.gov/genomes/all/GCA/000/023/685/GCA_000023685.1_ASM2368v1	ftp://ftp.ncbi.nlm.nih.gov/genomes/all/GCF/000/023/685/GCF_000023685.1_ASM2368v1
1105094	Bacteria	Proteobacteria	Alphaproteobacteria	Rickettsiales	Rickettsiaceae	Rickettsia	Rickettsia prowazekii	SAMN02603542	PRJNA74999	GCA_000277165.1	Complete	1.1098	29	chromosome:NC_017049.1/CP003391.1	NA	1	841	2012-03-21	ftp://ftp.ncbi.nlm.nih.gov/genomes/all/GCA/000/277/165/GCA_000277165.1_ASM27716v1	ftp://ftp.ncbi.nlm.nih.gov/genomes/all/GCF/000/277/165/GCF_000277165.1_ASM27716v1
455488	Bacteria	Proteobacteria	Deltaproteobacteria	Myxococcales	Anaeromyxobacteraceae	Anaeromyxobacter	Anaeromyxobacter dehalogenans	SAMN00000050	PRJNA20095	GCA_000022145.1	Complete	5.02933	74.7	chromosome:NC_011891.1/CP001359.1	NA	1	4466	2009-01-12	ftp://ftp.ncbi.nlm.nih.gov/genomes/all/GCA/000/022/145/GCA_000022145.1_ASM2214v1	ftp://ftp.ncbi.nlm.nih.gov/genomes/all/GCF/000/022/145/GCF_000022145.1_ASM2214v1
1781	Bacteria	Actinobacteria	Actinomycetia	Corynebacteriales	Mycobacteriaceae	Mycobacterium	Mycobacterium marinum	SAMN14832045	PRJNA630296	GCA_016745295.1	Complete	6.32195	65.8	chromosome:NZ_CP058277.1/CP058277.1	NA	1	5110	2021-01-22	ftp://ftp.ncbi.nlm.nih.gov/genomes/all/GCA/016/745/295/GCA_016745295.1_ASM1674529v1	ftp://ftp.ncbi.nlm.nih.gov/genomes/all/GCF/016/745/295/GCF_016745295.1_ASM1674529v1
375	Bacteria	Proteobacteria	Alphaproteobacteria	Hyphomicrobiales	Bradyrhizobiaceae	Bradyrhizobium	Bradyrhizobium japonicum	SAMN15394813	PRJNA642409	GCA_013752735.1	Complete	9.22625	63.7	chromosome:NZ_CP058354.1/CP058354.1	NA	1	8427	2020-07-27	ftp://ftp.ncbi.nlm.nih.gov/genomes/all/GCA/013/752/735/GCA_013752735.1_ASM1375273v1	ftp://ftp.ncbi.nlm.nih.gov/genomes/all/GCF/013/752/735/GCF_013752735.1_ASM1375273v1
290398	Bacteria	Proteobacteria	Gammaproteobacteria	Oceanospirillales	Halomonadaceae	Chromohalobacter	Chromohalobacter salexigens	SAMN02598275	PRJNA12636	GCA_000055785.1	Complete	3.69665	63.9	chromosome:NC_007963.1/CP000285.1	NA	1	3304	2006-04-11	ftp://ftp.ncbi.nlm.nih.gov/genomes/all/GCA/000/055/785/GCA_000055785.1_ASM5578v1	ftp://ftp.ncbi.nlm.nih.gov/genomes/all/GCF/000/055/785/GCF_000055785.1_ASM5578v1
572545	Bacteria	Firmicutes	Clostridia	Eubacteriales	Oscillospiraceae	Acetivibrio	Acetivibrio thermocellus	SAMN05210905	PRJNA324615	GCA_001692755.1	Complete	3.57758	39.2	chromosome:NZ_CP016502.1/CP016502.1	NA	1	2993	2016-07-22	NA	ftp://ftp.ncbi.nlm.nih.gov/genomes/all/GCF/001/692/755/GCF_001692755.1_ASM169275v1
1075106	Bacteria	Actinobacteria	Actinomycetia	Bifidobacteriales	Bifidobacteriaceae	Bifidobacterium	Bifidobacterium animalis	SAMN02604239	PRJNA71815	GCA_000224965.2	Complete	1.93858	60.5	chromosome:NC_017216.2/CP003039.2	NA	1	1533	2011-09-01	ftp://ftp.ncbi.nlm.nih.gov/genomes/all/GCA/000/224/965/GCA_000224965.2_ASM22496v2	ftp://ftp.ncbi.nlm.nih.gov/genomes/all/GCF/000/224/965/GCF_000224965.2_ASM22496v2
40324	Bacteria	Proteobacteria	Gammaproteobacteria	Xanthomonadales	Xanthomonadaceae	Stenotrophomonas	Stenotrophomonas maltophilia	SAMEA3856672	PRJEB6403	GCA_900475405.1	Complete	4.48112	66.6	chromosome 1:NZ_LS483377.1/LS483377.1	NA	1	4004	2018-06-17	ftp://ftp.ncbi.nlm.nih.gov/genomes/all/GCA/900/475/405/GCA_900475405.1_44087_C01	ftp://ftp.ncbi.nlm.nih.gov/genomes/all/GCF/900/475/405/GCF_900475405.1_44087_C01
40041	Bacteria	Firmicutes	Bacilli	Lactobacillales	Streptococcaceae	Streptococcus	Streptococcus equi	SAMN16565173	PRJNA673199	GCA_015689455.1	Complete	2.04045	41.7	chromosome:NZ_CP065061.1/CP065061.1	NA	1	1807	2020-11-25	ftp://ftp.ncbi.nlm.nih.gov/genomes/all/GCA/015/689/455/GCA_015689455.1_ASM1568945v1	ftp://ftp.ncbi.nlm.nih.gov/genomes/all/GCF/015/689/455/GCF_015689455.1_ASM1568945v1
264203	Bacteria	Proteobacteria	Alphaproteobacteria	Sphingomonadales	Sphingomonadaceae	Zymomonas	Zymomonas mobilis	SAMN02603579	PRJNA12354	GCA_000007105.1	Complete	2.05636	46.3	chromosome:NC_006526.2/AE008692.2	NA	1	1737	2004-12-10	ftp://ftp.ncbi.nlm.nih.gov/genomes/all/GCA/000/007/105/GCA_000007105.1_ASM710v1	ftp://ftp.ncbi.nlm.nih.gov/genomes/all/GCF/000/007/105/GCF_000007105.1_ASM710v1
1769	Bacteria	Actinobacteria	Actinomycetia	Corynebacteriales	Mycobacteriaceae	Mycobacterium	Mycobacterium leprae	SAMN09104579	PRJNA470766	GCA_003253775.1	Complete	3.18711	57.8	chromosome:NZ_CP029543.1/CP029543.1	NA	1	2221	2018-06-18	NA	ftp://ftp.ncbi.nlm.nih.gov/genomes/all/GCF/003/253/775/GCF_003253775.1_ASM325377v1
1450527	Bacteria	Proteobacteria	Gammaproteobacteria	Thiotrichales	Francisellaceae	Francisella	Francisella tularensis	SAMN03092276	PRJNA235892	GCA_000833355.1	Complete	1.87021	32.5	chromosome:NZ_CP009607.1/CP009607.1	NA	1	1734	2015-02-06	ftp://ftp.ncbi.nlm.nih.gov/genomes/all/GCA/000/833/355/GCA_000833355.1_ASM83335v1	ftp://ftp.ncbi.nlm.nih.gov/genomes/all/GCF/000/833/355/GCF_000833355.1_ASM83335v1
47715	Bacteria	Firmicutes	Bacilli	Lactobacillales	Lactobacillaceae	Lacticaseibacillus	Lacticaseibacillus rhamnosus	SAMN11896630	PRJNA545569	GCA_006151905.1	Complete	2.94152	46.7	chromosome:NZ_CP040780.1/CP040780.1	NA	1	2622	2019-06-09	NA	ftp://ftp.ncbi.nlm.nih.gov/genomes/all/GCF/006/151/905/GCF_006151905.1_ASM615190v1
59374	Bacteria	Fibrobacteres	Fibrobacteria	Fibrobacterales	Fibrobacteraceae	Fibrobacter	Fibrobacter succinogenes	SAMN02603971	PRJNA47	GCA_000146505.1	Complete	3.843	48	chromosome:NC_017448.1/CP002158.1	NA	1	3087	2010-08-06	ftp://ftp.ncbi.nlm.nih.gov/genomes/all/GCA/000/146/505/GCA_000146505.1_ASM14650v1	ftp://ftp.ncbi.nlm.nih.gov/genomes/all/GCF/000/146/505/GCF_000146505.1_ASM14650v1
565655	Bacteria	Firmicutes	Bacilli	Lactobacillales	Enterococcaceae	Enterococcus	Enterococcus casseliflavus	SAMN02596921	PRJNA32935	GCA_000157355.2	Complete	3.42728	42.8	chromosome:NC_020995.1/CP004856.1	NA	1	3086	2013-04-11	ftp://ftp.ncbi.nlm.nih.gov/genomes/all/GCA/000/157/355/GCA_000157355.2_ASM15735v2	ftp://ftp.ncbi.nlm.nih.gov/genomes/all/GCF/000/157/355/GCF_000157355.2_ASM15735v2
198628	Bacteria	Proteobacteria	Gammaproteobacteria	Enterobacterales	Pectobacteriaceae	Dickeya	Dickeya dadantii	SAMN02603422	PRJNA30	GCA_000147055.1	Complete	4.9228	56.3	chromosome:NC_014500.1/CP002038.1	NA	1	4227	2010-09-10	ftp://ftp.ncbi.nlm.nih.gov/genomes/all/GCA/000/147/055/GCA_000147055.1_ASM14705v1	ftp://ftp.ncbi.nlm.nih.gov/genomes/all/GCF/000/147/055/GCF_000147055.1_ASM14705v1
478749	Bacteria	Firmicutes	Clostridia	Eubacteriales	Lachnospiraceae	Marvinbryantia	Marvinbryantia formatexigens	SAMN20222669	PRJNA746600	GCA_025148285.1	Complete	4.57757	49.5	chromosome:NZ_CP102268.1/CP102268.1	NA	1	4117	2022-09-12	NA	ftp://ftp.ncbi.nlm.nih.gov/genomes/all/GCF/025/148/285/GCF_025148285.1_ASM2514828v1
1547	Bacteria	Firmicutes	Erysipelotrichia	Erysipelotrichales	Erysipelotrichaceae	Erysipelatoclostridium	Erysipelatoclostridium ramosum	SAMN16357274	PRJNA231221	GCA_016728785.1	Complete	3.54372	31.3	chromosome:NZ_CP068170.1/CP068170.1	NA	1	3303	2021-01-20	ftp://ftp.ncbi.nlm.nih.gov/genomes/all/GCA/016/728/785/GCA_016728785.1_ASM1672878v1	ftp://ftp.ncbi.nlm.nih.gov/genomes/all/GCF/016/728/785/GCF_016728785.1_ASM1672878v1
445975	Bacteria	Actinobacteria	Coriobacteriia	Coriobacteriales	Coriobacteriaceae	Collinsella	Collinsella stercoris	SAMN22091669	PRJNA231221	GCA_020735465.1	Complete	2.46075	63.4	chromosome:NZ_CP085935.1/CP085935.1	NA	1	2013	2021-11-03	ftp://ftp.ncbi.nlm.nih.gov/genomes/all/GCA/020/735/465/GCA_020735465.1_ASM2073546v1	ftp://ftp.ncbi.nlm.nih.gov/genomes/all/GCF/020/735/465/GCF_020735465.1_ASM2073546v1
471875	Bacteria	Firmicutes	Clostridia	Eubacteriales	Lachnospiraceae	Mediterraneibacter	[Ruminococcus] lactaris	SAMN20222711	PRJNA746600	GCA_025152405.1	Complete	2.73386	42.7	chromosome:NZ_CP102292.1/CP102292.1	NA	1	2424	2022-09-12	NA	ftp://ftp.ncbi.nlm.nih.gov/genomes/all/GCF/025/152/405/GCF_025152405.1_ASM2515240v1
410072	Bacteria	Firmicutes	Clostridia	Eubacteriales	Lachnospiraceae	Coprococcus	Coprococcus comes	SAMN16357481	PRJNA231221	GCA_016904155.1	Complete	3.37307	42.5	chromosome:NZ_CP070062.1/CP070062.1	NA	1	3114	2021-02-17	ftp://ftp.ncbi.nlm.nih.gov/genomes/all/GCA/016/904/155/GCA_016904155.1_ASM1690415v1	ftp://ftp.ncbi.nlm.nih.gov/genomes/all/GCF/016/904/155/GCF_016904155.1_ASM1690415v1
102684	Bacteria	Firmicutes	Bacilli	Lactobacillales	Streptococcaceae	Streptococcus	Streptococcus infantarius	SAMN16357188	PRJNA231221	GCA_016127275.1	Complete	1.95874	37.7	chromosome:NZ_CP065994.1/CP065994.1	NA	1	1844	2020-12-20	ftp://ftp.ncbi.nlm.nih.gov/genomes/all/GCA/016/127/275/GCA_016127275.1_ASM1612727v1	ftp://ftp.ncbi.nlm.nih.gov/genomes/all/GCF/016/127/275/GCF_016127275.1_ASM1612727v1
33033	Bacteria	Firmicutes	Tissierellia	Tissierellales	Peptoniphilaceae	Parvimonas	Parvimonas micra	SAMN09781070	PRJNA485032	GCA_003454775.1	Complete	1.66186	28.9	chromosome:NZ_CP031971.1/CP031971.1	NA	1	1509	2018-09-05	NA	ftp://ftp.ncbi.nlm.nih.gov/genomes/all/GCF/003/454/775/GCF_003454775.1_ASM345477v1
29347	Bacteria	Firmicutes	Clostridia	Eubacteriales	Lachnospiraceae	Lachnoclostridium	[Clostridium] scindens	SAMD00239677	PRJDB10323	GCA_020892115.1	Complete	3.31559	46.5	chromosome:NZ_AP024846.1/AP024846.1	NA	1	3241	2021-11-03	ftp://ftp.ncbi.nlm.nih.gov/genomes/all/GCA/020/892/115/GCA_020892115.1_ASM2089211v1	ftp://ftp.ncbi.nlm.nih.gov/genomes/all/GCF/020/892/115/GCF_020892115.1_ASM2089211v1
411470	Bacteria	Firmicutes	Clostridia	Eubacteriales	Lachnospiraceae	Mediterraneibacter	[Ruminococcus] gnavus	SAMN08398974	PRJNA431711	GCA_009831375.1	Complete	3.54919	42.9	chromosome:NZ_CP027002.1/CP027002.1	NA	1	3391	2020-01-06	NA	ftp://ftp.ncbi.nlm.nih.gov/genomes/all/GCF/009/831/375/GCF_009831375.1_ASM983137v1
214851	Bacteria	Firmicutes	Clostridia	Eubacteriales	Oscillospiraceae	Subdoligranulum	Subdoligranulum variabile	SAMN20222717	PRJNA746600	GCA_025152575.1	Complete	3.24495	57.9	chromosome:NZ_CP102293.1/CP102293.1	NA	1	2961	2022-09-12	NA	ftp://ftp.ncbi.nlm.nih.gov/genomes/all/GCF/025/152/575/GCF_025152575.1_ASM2515257v1
105841	Bacteria	Firmicutes	Clostridia	Eubacteriales	Lachnospiraceae	Anaerostipes	Anaerostipes caccae	SAMN21163588	PRJNA747117	GCA_020181435.1	Complete	3.28479	44.5	chromosome:NZ_CP084016.1/CP084016.1	NA	1	3207	2021-09-30	ftp://ftp.ncbi.nlm.nih.gov/genomes/all/GCA/020/181/435/GCA_020181435.1_ASM2018143v1	ftp://ftp.ncbi.nlm.nih.gov/genomes/all/GCF/020/181/435/GCF_020181435.1_ASM2018143v1
74426	Bacteria	Actinobacteria	Coriobacteriia	Coriobacteriales	Coriobacteriaceae	Collinsella	Collinsella aerofaciens	SAMN07821249	PRJNA415274	GCA_002736145.1	Complete	2.30635	60.1	chromosome:NZ_CP024160.1/CP024160.1	NA	1	1901	2017-10-30	NA	ftp://ftp.ncbi.nlm.nih.gov/genomes/all/GCF/002/736/145/GCF_002736145.1_ASM273614v1
28116	Bacteria	Bacteroidetes	Bacteroidia	Bacteroidales	Bacteroidaceae	Bacteroides	Bacteroides ovatus	SAMN03852683	PRJNA289334	GCA_001314995.1	Complete	6.47249	41.9	chromosome:NZ_CP012938.1/CP012938.1	NA	1	4767	2015-10-15	NA	ftp://ftp.ncbi.nlm.nih.gov/genomes/all/GCF/001/314/995/GCF_001314995.1_ASM131499v1
411474	Bacteria	Firmicutes	Clostridia	Eubacteriales	Lachnospiraceae	Coprococcus	Coprococcus eutactus	SAMN22091678	PRJNA231221	GCA_020735705.1	Complete	3.11334	43.1	chromosome:NZ_CP085930.1/CP085930.1	NA	1	2611	2021-11-03	ftp://ftp.ncbi.nlm.nih.gov/genomes/all/GCA/020/735/705/GCA_020735705.1_ASM2073570v1	ftp://ftp.ncbi.nlm.nih.gov/genomes/all/GCF/020/735/705/GCF_020735705.1_ASM2073570v1
243275	Bacteria	Spirochaetes	Spirochaetia	Spirochaetales	Spirochaetaceae	Treponema	Treponema denticola	SAMN02603967	PRJNA4	GCA_000008185.1	Complete	2.8432	37.9	chromosome:NC_002967.9/AE017226.1	NA	1	2542	2002-02-14	ftp://ftp.ncbi.nlm.nih.gov/genomes/all/GCA/000/008/185/GCA_000008185.1_ASM818v1	ftp://ftp.ncbi.nlm.nih.gov/genomes/all/GCF/000/008/185/GCF_000008185.1_ASM818v1
322710	Bacteria	Proteobacteria	Gammaproteobacteria	Pseudomonadales	Pseudomonadaceae	Azotobacter	Azotobacter vinelandii	SAMN02604349	PRJNA16	GCA_000021045.1	Complete	5.36532	65.7	chromosome:NC_012560.1/CP001157.1	NA	1	4663	2009-04-14	ftp://ftp.ncbi.nlm.nih.gov/genomes/all/GCA/000/021/045/GCA_000021045.1_ASM2104v1	ftp://ftp.ncbi.nlm.nih.gov/genomes/all/GCF/000/021/045/GCF_000021045.1_ASM2104v1
243233	Bacteria	Proteobacteria	Gammaproteobacteria	Methylococcales	Methylococcaceae	Methylococcus	Methylococcus capsulatus	SAMN02603968	PRJNA21	GCA_000008325.1	Complete	3.30456	63.6	chromosome:NC_002977.6/AE017282.2	NA	1	2980	2001-06-25	ftp://ftp.ncbi.nlm.nih.gov/genomes/all/GCA/000/008/325/GCA_000008325.1_ASM832v1	ftp://ftp.ncbi.nlm.nih.gov/genomes/all/GCF/000/008/325/GCF_000008325.1_ASM832v1
518	Bacteria	Proteobacteria	Betaproteobacteria	Burkholderiales	Alcaligenaceae	Bordetella	Bordetella bronchiseptica	SAMEA3893452	PRJEB6403	GCA_900636925.1	Complete	5.19976	68.3	chromosome 1:NZ_LR134326.1/LR134326.1	NA	1	4777	2018-12-19	ftp://ftp.ncbi.nlm.nih.gov/genomes/all/GCA/900/636/925/GCA_900636925.1_45137_F01	ftp://ftp.ncbi.nlm.nih.gov/genomes/all/GCF/900/636/925/GCF_900636925.1_45137_F01
519	Bacteria	Proteobacteria	Betaproteobacteria	Burkholderiales	Alcaligenaceae	Bordetella	Bordetella parapertussis	SAMN08016806	PRJNA287884	GCA_004008295.1	Complete	4.77384	68.1	chromosome:NZ_CP025070.1/CP025070.1	NA	1	4246	2019-01-09	NA	ftp://ftp.ncbi.nlm.nih.gov/genomes/all/GCF/004/008/295/GCF_004008295.1_ASM400829v1
520	Bacteria	Proteobacteria	Betaproteobacteria	Burkholderiales	Alcaligenaceae	Bordetella	Bordetella pertussis	SAMN08136977	PRJNA279196	GCA_004008975.1	Complete	4.0887	67.7	chromosome:NZ_CP025371.1/CP025371.1	NA	1	3645	2019-01-09	NA	ftp://ftp.ncbi.nlm.nih.gov/genomes/all/GCF/004/008/975/GCF_004008975.1_ASM400897v1
730	Bacteria	Proteobacteria	Gammaproteobacteria	Pasteurellales	Pasteurellaceae	Haemophilus	[Haemophilus] ducreyi	SAMN04632440	PRJNA318024	GCA_001647695.1	Complete	1.58962	37.9	chromosome:NZ_CP015425.1/CP015425.1	NA	1	1403	2016-05-19	NA	ftp://ftp.ncbi.nlm.nih.gov/genomes/all/GCF/001/647/695/GCF_001647695.1_ASM164769v1
272944	Bacteria	Proteobacteria	Alphaproteobacteria	Rickettsiales	Rickettsiaceae	Rickettsia	Rickettsia conorii	SAMN02603141	PRJNA42	GCA_000007025.1	Complete	1.26876	32.4	chromosome:NC_003103.1/AE006914.1	NA	1	1303	2001-10-03	ftp://ftp.ncbi.nlm.nih.gov/genomes/all/GCA/000/007/025/GCA_000007025.1_ASM702v1	ftp://ftp.ncbi.nlm.nih.gov/genomes/all/GCF/000/007/025/GCF_000007025.1_ASM702v1
246195	Bacteria	Proteobacteria	Gammaproteobacteria	Cardiobacteriales	Cardiobacteriaceae	Dichelobacter	Dichelobacter nodosus	SAMN02603972	PRJNA50	GCA_000015345.1	Complete	1.38935	44.4	chromosome:NC_009446.1/CP000513.1	NA	1	1281	2007-05-04	ftp://ftp.ncbi.nlm.nih.gov/genomes/all/GCA/000/015/345/GCA_000015345.1_ASM1534v1	ftp://ftp.ncbi.nlm.nih.gov/genomes/all/GCF/000/015/345/GCF_000015345.1_ASM1534v1

## Sheet: SimSet3_100taxa
TaxID	superkingdom	phylum	class	order	family	genus	species	BioSample	BioProject	Assembly	Level	Size(Mb)	GC%	Replicons	WGS	Scaffolds	CDS	Release Date	GenBank FTP	RefSeq FTP
359385	Bacteria	Proteobacteria	Gammaproteobacteria	Xanthomonadales	Xanthomonadaceae	Xanthomonas	Xanthomonas campestris	SAMN15347475	PRJNA641237	GCA_013388375.1	Complete	4.94204	65.3	chromosome:NZ_CP058243.1/CP058243.1	NA	1	4056	2020-07-04	ftp://ftp.ncbi.nlm.nih.gov/genomes/all/GCA/013/388/375/GCA_013388375.1_ASM1338837v1	ftp://ftp.ncbi.nlm.nih.gov/genomes/all/GCF/013/388/375/GCF_013388375.1_ASM1338837v1
1358	Bacteria	Firmicutes	Bacilli	Lactobacillales	Streptococcaceae	Lactococcus	Lactococcus lactis	SAMN15502559	PRJNA645372	GCA_020463755.1	Complete	2.4266	35	chromosome:NZ_CP059048.1/CP059048.1	NA	1	2284	##########	ftp://ftp.ncbi.nlm.nih.gov/genomes/all/GCA/020/463/755/GCA_020463755.1_ASM2046375v1	ftp://ftp.ncbi.nlm.nih.gov/genomes/all/GCF/020/463/755/GCF_020463755.1_ASM2046375v1
439334	Bacteria	Actinobacteria	Actinomycetia	Corynebacteriales	Mycobacteriaceae	Mycobacterium	Mycobacterium avium	SAMN05862091	PRJNA345416	GCA_022175585.1	Complete	5.11824	69	chromosome:NZ_CP018019.1/CP018019.1	NA	1	4646	##########	ftp://ftp.ncbi.nlm.nih.gov/genomes/all/GCA/022/175/585/GCA_022175585.1_ASM2217558v1	ftp://ftp.ncbi.nlm.nih.gov/genomes/all/GCF/022/175/585/GCF_022175585.1_ASM2217558v1
218496	Bacteria	Actinobacteria	Actinomycetia	Micrococcales	Tropherymataceae	Tropheryma	Tropheryma whipplei	SAMEA1705925	PRJNA354	GCA_000196075.1	Complete	0.925938	46.3	chromosome:NC_004551.1/BX072543.1	NA	1	823	##########	ftp://ftp.ncbi.nlm.nih.gov/genomes/all/GCA/000/196/075/GCA_000196075.1_ASM19607v1	ftp://ftp.ncbi.nlm.nih.gov/genomes/all/GCF/000/196/075/GCF_000196075.1_ASM19607v1
715	Bacteria	Proteobacteria	Gammaproteobacteria	Pasteurellales	Pasteurellaceae	Actinobacillus	Actinobacillus pleuropneumoniae	SAMEA104210806	PRJEB6403	GCA_900638445.1	Complete	2.32553	41.2	chromosome 1:NZ_LR134515.1/LR134515.1	NA	1	2103	##########	ftp://ftp.ncbi.nlm.nih.gov/genomes/all/GCA/900/638/445/GCA_900638445.1_57675_E01	ftp://ftp.ncbi.nlm.nih.gov/genomes/all/GCF/900/638/445/GCF_900638445.1_57675_E01
167539	Bacteria	Cyanobacteria	NA	Synechococcales	Prochloraceae	Prochlorococcus	Prochlorococcus marinus	SAMN02603142	PRJNA419	GCA_000007925.1	Complete	1.75108	36.4	chromosome:NC_005042.1/AE017126.1	NA	1	1838	##########	ftp://ftp.ncbi.nlm.nih.gov/genomes/all/GCA/000/007/925/GCA_000007925.1_ASM792v1	ftp://ftp.ncbi.nlm.nih.gov/genomes/all/GCF/000/007/925/GCF_000007925.1_ASM792v1
727	Bacteria	Proteobacteria	Gammaproteobacteria	Pasteurellales	Pasteurellaceae	Haemophilus	Haemophilus influenzae	SAMN02595602	PRJNA235929	GCA_000931575.1	Complete	1.84626	38.2	chromosome:NZ_CP007470.1/CP007470.1	NA	1	1715	##########	ftp://ftp.ncbi.nlm.nih.gov/genomes/all/GCA/000/931/575/GCA_000931575.1_ASM93157v1	ftp://ftp.ncbi.nlm.nih.gov/genomes/all/GCF/000/931/575/GCF_000931575.1_ASM93157v1
182082	Bacteria	Chlamydiae	Chlamydiia	Chlamydiales	Chlamydiaceae	Chlamydia	Chlamydia pneumoniae	SAMN02602979	PRJNA420	GCA_000007205.1	Complete	1.22593	40.6	chromosome:NC_005043.1/AE009440.1	NA	1	1036	##########	ftp://ftp.ncbi.nlm.nih.gov/genomes/all/GCA/000/007/205/GCA_000007205.1_ASM720v1	ftp://ftp.ncbi.nlm.nih.gov/genomes/all/GCF/000/007/205/GCF_000007205.1_ASM720v1
487	Bacteria	Proteobacteria	Betaproteobacteria	Neisseriales	Neisseriaceae	Neisseria	Neisseria meningitidis	SAMN07137410	PRJNA386981	GCA_008330805.1	Complete	2.15744	51.8	chromosome:NZ_CP021520.1/CP021520.1	NA	1	1935	2019-09-09	NA	ftp://ftp.ncbi.nlm.nih.gov/genomes/all/GCF/008/330/805/GCF_008330805.1_ASM833080v1
1211579	Bacteria	Proteobacteria	Gammaproteobacteria	Pseudomonadales	Pseudomonadaceae	Pseudomonas	Pseudomonas putida	SAMD00061028	PRJDB191	GCA_000412675.1	Complete	6.1567	62.3	chromosome:NC_021505.1/AP013070.1	NA	1	5372	##########	ftp://ftp.ncbi.nlm.nih.gov/genomes/all/GCA/000/412/675/GCA_000412675.1_ASM41267v1	ftp://ftp.ncbi.nlm.nih.gov/genomes/all/GCF/000/412/675/GCF_000412675.1_ASM41267v1
1314	Bacteria	Firmicutes	Bacilli	Lactobacillales	Streptococcaceae	Streptococcus	Streptococcus pyogenes	SAMEA3594357	PRJEB6403	GCA_900475035.1	Complete	1.74638	38.5	chromosome 1:NZ_LS483338.1/LS483338.1	NA	1	1601	##########	ftp://ftp.ncbi.nlm.nih.gov/genomes/all/GCA/900/475/035/GCA_900475035.1_41965_F01	ftp://ftp.ncbi.nlm.nih.gov/genomes/all/GCF/900/475/035/GCF_900475035.1_41965_F01
565042	Bacteria	Actinobacteria	Actinomycetia	Bifidobacteriales	Bifidobacteriaceae	Bifidobacterium	Bifidobacterium longum	SAMD00060951	PRJDA32047	GCA_000196555.1	Complete	2.38516	60.3	chromosome:NC_015067.1/AP010888.1	NA	1	1900	##########	ftp://ftp.ncbi.nlm.nih.gov/genomes/all/GCA/000/196/555/GCA_000196555.1_ASM19655v1	ftp://ftp.ncbi.nlm.nih.gov/genomes/all/GCF/000/196/555/GCF_000196555.1_ASM19655v1
228400	Bacteria	Proteobacteria	Gammaproteobacteria	Pasteurellales	Pasteurellaceae	Histophilus	Histophilus somni	SAMN02598524	PRJNA388	GCA_000019405.1	Complete	2.26386	37.4	chromosome:NC_010519.1/CP000947.1	NA	1	2014	##########	ftp://ftp.ncbi.nlm.nih.gov/genomes/all/GCA/000/019/405/GCA_000019405.1_ASM1940v1	ftp://ftp.ncbi.nlm.nih.gov/genomes/all/GCF/000/019/405/GCF_000019405.1_ASM1940v1
1116211	Bacteria	Tenericutes	Mollicutes	Mycoplasmatales	Mycoplasmataceae	Mycoplasma	Mycoplasma hyopneumoniae	SAMN02603324	PRJNA76853	GCA_000400855.1	Complete	0.921093	28.5	chromosome:NC_021283.1/CP003131.1	NA	1	697	##########	ftp://ftp.ncbi.nlm.nih.gov/genomes/all/GCA/000/400/855/GCA_000400855.1_ASM40085v1	ftp://ftp.ncbi.nlm.nih.gov/genomes/all/GCF/000/400/855/GCF_000400855.1_ASM40085v1
290317	Bacteria	Chlorobi	Chlorobia	Chlorobiales	Chlorobiaceae	Chlorobium	Chlorobium phaeobacteroides	SAMN02598273	PRJNA12609	GCA_000015125.1	Complete	3.1339	48.4	chromosome:NC_008639.1/CP000492.1	NA	1	2729	##########	ftp://ftp.ncbi.nlm.nih.gov/genomes/all/GCA/000/015/125/GCA_000015125.1_ASM1512v1	ftp://ftp.ncbi.nlm.nih.gov/genomes/all/GCF/000/015/125/GCF_000015125.1_ASM1512v1
320483	Bacteria	Proteobacteria	Alphaproteobacteria	Rickettsiales	Anaplasmataceae	Anaplasma	Anaplasma marginale	SAMN02604306	PRJNA16369	GCA_000020305.1	Complete	1.20243	49.8	chromosome:NC_012026.1/CP001079.1	NA	1	913	2009-02-03	ftp://ftp.ncbi.nlm.nih.gov/genomes/all/GCA/000/020/305/GCA_000020305.1_ASM2030v1	ftp://ftp.ncbi.nlm.nih.gov/genomes/all/GCF/000/020/305/GCF_000020305.1_ASM2030v1
624	Bacteria	Proteobacteria	Gammaproteobacteria	Enterobacterales	Enterobacteriaceae	Shigella	Shigella sonnei	SAMN15244675	PRJNA639662	GCA_013374815.1	Complete	4.76277	50.7	chromosome:NZ_CP055292.1/CP055292.1	NA	1	4322	##########	ftp://ftp.ncbi.nlm.nih.gov/genomes/all/GCA/013/374/815/GCA_013374815.1_ASM1337481v1	ftp://ftp.ncbi.nlm.nih.gov/genomes/all/GCF/013/374/815/GCF_013374815.1_ASM1337481v1
292805	Bacteria	Proteobacteria	Alphaproteobacteria	Rickettsiales	Anaplasmataceae	Wolbachia	Wolbachia endosymbiont of Brugia malayi	SAMN02603678	PRJNA12475	GCA_000008385.1	Complete	1.08008	34.2	chromosome:NC_006833.1/AE017321.1	NA	1	981	2005-02-02	ftp://ftp.ncbi.nlm.nih.gov/genomes/all/GCA/000/008/385/GCA_000008385.1_ASM838v1	ftp://ftp.ncbi.nlm.nih.gov/genomes/all/GCF/000/008/385/GCF_000008385.1_ASM838v1
779	Bacteria	Proteobacteria	Alphaproteobacteria	Rickettsiales	Anaplasmataceae	Ehrlichia	Ehrlichia ruminantium	SAMN11584475	PRJNA493174	GCA_013460375.1	Complete	1.50592	27.5	chromosome:NZ_CP040111.1/CP040111.1	NA	1	917	##########	ftp://ftp.ncbi.nlm.nih.gov/genomes/all/GCA/013/460/375/GCA_013460375.1_ASM1346037v1	ftp://ftp.ncbi.nlm.nih.gov/genomes/all/GCF/013/460/375/GCF_013460375.1_ASM1346037v1
1232383	Bacteria	Actinobacteria	Actinomycetia	Corynebacteriales	Corynebacteriaceae	Corynebacterium	Corynebacterium glutamicum	SAMN02603964	PRJNA175241	GCA_000404185.1	Complete	3.35062	53.9	chromosome:NC_021352.1/CP004048.1	NA	1	2980	2013-06-03	ftp://ftp.ncbi.nlm.nih.gov/genomes/all/GCA/000/404/185/GCA_000404185.1_ASM40418v1	ftp://ftp.ncbi.nlm.nih.gov/genomes/all/GCF/000/404/185/GCF_000404185.1_ASM40418v1
243273	Bacteria	Tenericutes	Mollicutes	Mycoplasmatales	Mycoplasmataceae	Mycoplasma	Mycoplasma genitalium	SAMN02603983	PRJNA97	GCA_000027325.1	Complete	0.580076	31.7	chromosome:NC_000908.2/L43967.2	NA	1	504	##########	ftp://ftp.ncbi.nlm.nih.gov/genomes/all/GCA/000/027/325/GCA_000027325.1_ASM2732v1	ftp://ftp.ncbi.nlm.nih.gov/genomes/all/GCF/000/027/325/GCF_000027325.1_ASM2732v1
1249650	Bacteria	Proteobacteria	Alphaproteobacteria	Rickettsiales	Anaplasmataceae	Ehrlichia	Ehrlichia chaffeensis	SAMN02367293	PRJNA178990	GCA_000632965.1	Complete	1.17094	30.1	chromosome:NZ_CP007480.1/CP007480.1	NA	1	895	##########	ftp://ftp.ncbi.nlm.nih.gov/genomes/all/GCA/000/632/965/GCA_000632965.1_ASM63296v1	ftp://ftp.ncbi.nlm.nih.gov/genomes/all/GCF/000/632/965/GCF_000632965.1_ASM63296v1
335992	Bacteria	Proteobacteria	Alphaproteobacteria	Pelagibacterales	Pelagibacteraceae	Candidatus Pelagibacter	Candidatus Pelagibacter ubique	SAMN02603690	PRJNA13989	GCA_000012345.1	Complete	1.30876	29.7	chromosome:NC_007205.1/CP000084.1	NA	1	1338	##########	ftp://ftp.ncbi.nlm.nih.gov/genomes/all/GCA/000/012/345/GCA_000012345.1_ASM1234v1	ftp://ftp.ncbi.nlm.nih.gov/genomes/all/GCF/000/012/345/GCF_000012345.1_ASM1234v1
1217420	Bacteria	Firmicutes	Bacilli	Lactobacillales	Lactobacillaceae	Lactobacillus	Lactobacillus delbrueckii	SAMN06066887	PRJNA355248	GCA_001888925.1	Complete	1.8918	50.1	chromosome:NZ_CP018218.1/CP018218.1	NA	1	1701	##########	NA	ftp://ftp.ncbi.nlm.nih.gov/genomes/all/GCF/001/888/925/GCF_001888925.1_ASM188892v1
340047	Bacteria	Tenericutes	Mollicutes	Mycoplasmatales	Mycoplasmataceae	Mycoplasma	Mycoplasma capricolum	SAMN02603434	PRJNA16208	GCA_000012765.1	Complete	1.01002	23.8	chromosome:NC_007633.1/CP000123.1	NA	1	825	##########	ftp://ftp.ncbi.nlm.nih.gov/genomes/all/GCA/000/012/765/GCA_000012765.1_ASM1276v1	ftp://ftp.ncbi.nlm.nih.gov/genomes/all/GCF/000/012/765/GCF_000012765.1_ASM1276v1
774	Bacteria	Proteobacteria	Alphaproteobacteria	Hyphomicrobiales	Bartonellaceae	Bartonella	Bartonella bacilliformis	SAMN13112075	PRJNA579486	GCA_009498695.1	Complete	1.41166	38.2	chromosome:NZ_CP045671.1/CP045671.1	NA	1	1128	##########	NA	ftp://ftp.ncbi.nlm.nih.gov/genomes/all/GCF/009/498/695/GCF_009498695.1_ASM949869v1
369723	Bacteria	Actinobacteria	Actinomycetia	Micromonosporales	Micromonosporaceae	Salinispora	Salinispora tropica	SAMN02598367	PRJNA16342	GCA_000016425.1	Complete	5.18333	69.5	chromosome:NC_009380.1/CP000667.1	NA	1	4545	##########	ftp://ftp.ncbi.nlm.nih.gov/genomes/all/GCA/000/016/425/GCA_000016425.1_ASM1642v1	ftp://ftp.ncbi.nlm.nih.gov/genomes/all/GCF/000/016/425/GCF_000016425.1_ASM1642v1
309803	Bacteria	Thermotogae	Thermotogae	Thermotogales	Thermotogaceae	Thermotoga	Thermotoga neapolitana	SAMN02603251	PRJNA21023	GCA_000018945.1	Complete	1.88456	46.9	chromosome:NC_011978.1/CP000916.1	NA	1	1874	##########	ftp://ftp.ncbi.nlm.nih.gov/genomes/all/GCA/000/018/945/GCA_000018945.1_ASM1894v1	ftp://ftp.ncbi.nlm.nih.gov/genomes/all/GCF/000/018/945/GCF_000018945.1_ASM1894v1
272564	Bacteria	Firmicutes	Clostridia	Eubacteriales	Peptococcaceae	Desulfitobacterium	Desulfitobacterium hafniense	SAMN02598433	PRJNA205	GCA_000021925.1	Complete	5.27913	47.5	chromosome:NC_011830.1/CP001336.1	NA	1	4859	2009-01-05	ftp://ftp.ncbi.nlm.nih.gov/genomes/all/GCA/000/021/925/GCA_000021925.1_ASM2192v1	ftp://ftp.ncbi.nlm.nih.gov/genomes/all/GCF/000/021/925/GCF_000021925.1_ASM2192v1
645	Bacteria	Proteobacteria	Gammaproteobacteria	Aeromonadales	Aeromonadaceae	Aeromonas	Aeromonas salmonicida	SAMN14515089	PRJNA622411	GCA_012931585.1	Complete	4.62172	59	chromosome:NZ_CP051883.1/CP051883.1	NA	1	4049	##########	ftp://ftp.ncbi.nlm.nih.gov/genomes/all/GCA/012/931/585/GCA_012931585.1_ASM1293158v1	ftp://ftp.ncbi.nlm.nih.gov/genomes/all/GCF/012/931/585/GCF_012931585.1_ASM1293158v1
398578	Bacteria	Proteobacteria	Betaproteobacteria	Burkholderiales	Comamonadaceae	Delftia	Delftia acidovorans	SAMN00623041	PRJNA17413	GCA_000018665.1	Complete	6.76751	66.5	chromosome:NC_010002.1/CP000884.1	NA	1	6135	##########	ftp://ftp.ncbi.nlm.nih.gov/genomes/all/GCA/000/018/665/GCA_000018665.1_ASM1866v1	ftp://ftp.ncbi.nlm.nih.gov/genomes/all/GCF/000/018/665/GCF_000018665.1_ASM1866v1
452659	Bacteria	Proteobacteria	Alphaproteobacteria	Rickettsiales	Rickettsiaceae	Rickettsia	Rickettsia rickettsii	SAMN02603768	PRJNA19943	GCA_000017445.3	Complete	1.2682	32.4	chromosome:NC_010263.3/CP000766.3	NA	1	1292	##########	ftp://ftp.ncbi.nlm.nih.gov/genomes/all/GCA/000/017/445/GCA_000017445.3_ASM1744v3	ftp://ftp.ncbi.nlm.nih.gov/genomes/all/GCF/000/017/445/GCF_000017445.4_ASM1744v3
1680	Bacteria	Actinobacteria	Actinomycetia	Bifidobacteriales	Bifidobacteriaceae	Bifidobacterium	Bifidobacterium adolescentis	SAMN08770276	PRJNA445212	GCA_003030905.1	Complete	2.19243	59.6	chromosome:NZ_CP028341.1/CP028341.1	NA	1	1775	2018-04-03	NA	ftp://ftp.ncbi.nlm.nih.gov/genomes/all/GCF/003/030/905/GCF_003030905.1_ASM303090v1
405948	Bacteria	Actinobacteria	Actinomycetia	Pseudonocardiales	Pseudonocardiaceae	Saccharopolyspora	Saccharopolyspora erythraea	SAMEA2272514	PRJEA18489	GCA_000062885.1	Complete	8.2128	71.1	chromosome:NC_009142.1/AM420293.1	NA	1	7052	##########	ftp://ftp.ncbi.nlm.nih.gov/genomes/all/GCA/000/062/885/GCA_000062885.1_ASM6288v1	ftp://ftp.ncbi.nlm.nih.gov/genomes/all/GCF/000/062/885/GCF_000062885.1_ASM6288v1
334380	Bacteria	Proteobacteria	Alphaproteobacteria	Rickettsiales	Rickettsiaceae	Orientia	Orientia tsutsugamushi	SAMD00060919	PRJDA18983	GCA_000010205.1	Complete	2.00899	30.5	chromosome:NC_010793.1/AP008981.1	NA	1	1613	##########	ftp://ftp.ncbi.nlm.nih.gov/genomes/all/GCA/000/010/205/GCA_000010205.1_ASM1020v1	ftp://ftp.ncbi.nlm.nih.gov/genomes/all/GCF/000/010/205/GCF_000010205.1_ASM1020v1
1613	Bacteria	Firmicutes	Bacilli	Lactobacillales	Lactobacillaceae	Limosilactobacillus	Limosilactobacillus fermentum	SAMN26885050	PRJNA818844	GCA_022819245.1	Complete	2.01624	51.8	chromosome:NZ_CP094655.1/CP094655.1	NA	1	1888	2022-04-06	ftp://ftp.ncbi.nlm.nih.gov/genomes/all/GCA/022/819/245/GCA_022819245.1_ASM2281924v1	ftp://ftp.ncbi.nlm.nih.gov/genomes/all/GCF/022/819/245/GCF_022819245.1_ASM2281924v1
431947	Bacteria	Bacteroidetes	Bacteroidia	Bacteroidales	Porphyromonadaceae	Porphyromonas	Porphyromonas gingivalis	SAMD00060922	PRJDA19051	GCA_000010505.1	Complete	2.35489	48.4	chromosome:NC_010729.1/AP009380.1	NA	1	1920	##########	ftp://ftp.ncbi.nlm.nih.gov/genomes/all/GCA/000/010/505/GCA_000010505.1_ASM1050v1	ftp://ftp.ncbi.nlm.nih.gov/genomes/all/GCF/000/010/505/GCF_000010505.1_ASM1050v1
411154	Bacteria	Bacteroidetes	Flavobacteriia	Flavobacteriales	Flavobacteriaceae	Gramella	Gramella forsetii	SAMEA2272667	PRJEA19061	GCA_000060345.1	Complete	3.79847	36.6	chromosome:NC_008571.1/CU207366.1	NA	1	3389	##########	ftp://ftp.ncbi.nlm.nih.gov/genomes/all/GCA/000/060/345/GCA_000060345.1_ASM6034v1	ftp://ftp.ncbi.nlm.nih.gov/genomes/all/GCF/000/060/345/GCF_000060345.1_ASM6034v1
505682	Bacteria	Tenericutes	Mollicutes	Mycoplasmatales	Mycoplasmataceae	Ureaplasma	Ureaplasma parvum	SAMN02604063	PRJNA19087	GCA_000019345.1	Complete	0.751679	25.5	chromosome:NC_010503.1/CP000942.1	NA	1	605	##########	ftp://ftp.ncbi.nlm.nih.gov/genomes/all/GCA/000/019/345/GCA_000019345.1_ASM1934v1	ftp://ftp.ncbi.nlm.nih.gov/genomes/all/GCF/000/019/345/GCF_000019345.1_ASM1934v1
565575	Bacteria	Tenericutes	Mollicutes	Mycoplasmatales	Mycoplasmataceae	Ureaplasma	Ureaplasma urealyticum	SAMN02603440	PRJNA20247	GCA_000021265.1	Complete	0.874478	25.8	chromosome:NC_011374.1/CP001184.1	NA	1	646	##########	ftp://ftp.ncbi.nlm.nih.gov/genomes/all/GCA/000/021/265/GCA_000021265.1_ASM2126v1	ftp://ftp.ncbi.nlm.nih.gov/genomes/all/GCF/000/021/265/GCF_000021265.1_ASM2126v1
436113	Bacteria	Tenericutes	Mollicutes	Mycoplasmatales	Mycoplasmataceae	Mycoplasma	Mycoplasma mycoides	SAMN02603459	PRJNA39245	GCA_000023685.1	Complete	1.08459	23.9	chromosome:NZ_CP001668.1/CP001668.1	NA	1	852	##########	ftp://ftp.ncbi.nlm.nih.gov/genomes/all/GCA/000/023/685/GCA_000023685.1_ASM2368v1	ftp://ftp.ncbi.nlm.nih.gov/genomes/all/GCF/000/023/685/GCF_000023685.1_ASM2368v1
1105094	Bacteria	Proteobacteria	Alphaproteobacteria	Rickettsiales	Rickettsiaceae	Rickettsia	Rickettsia prowazekii	SAMN02603542	PRJNA74999	GCA_000277165.1	Complete	1.1098	29	chromosome:NC_017049.1/CP003391.1	NA	1	841	##########	ftp://ftp.ncbi.nlm.nih.gov/genomes/all/GCA/000/277/165/GCA_000277165.1_ASM27716v1	ftp://ftp.ncbi.nlm.nih.gov/genomes/all/GCF/000/277/165/GCF_000277165.1_ASM27716v1
455488	Bacteria	Proteobacteria	Deltaproteobacteria	Myxococcales	Anaeromyxobacteraceae	Anaeromyxobacter	Anaeromyxobacter dehalogenans	SAMN00000050	PRJNA20095	GCA_000022145.1	Complete	5.02933	74.7	chromosome:NC_011891.1/CP001359.1	NA	1	4466	##########	ftp://ftp.ncbi.nlm.nih.gov/genomes/all/GCA/000/022/145/GCA_000022145.1_ASM2214v1	ftp://ftp.ncbi.nlm.nih.gov/genomes/all/GCF/000/022/145/GCF_000022145.1_ASM2214v1
1781	Bacteria	Actinobacteria	Actinomycetia	Corynebacteriales	Mycobacteriaceae	Mycobacterium	Mycobacterium marinum	SAMN14832045	PRJNA630296	GCA_016745295.1	Complete	6.32195	65.8	chromosome:NZ_CP058277.1/CP058277.1	NA	1	5110	##########	ftp://ftp.ncbi.nlm.nih.gov/genomes/all/GCA/016/745/295/GCA_016745295.1_ASM1674529v1	ftp://ftp.ncbi.nlm.nih.gov/genomes/all/GCF/016/745/295/GCF_016745295.1_ASM1674529v1
375	Bacteria	Proteobacteria	Alphaproteobacteria	Hyphomicrobiales	Bradyrhizobiaceae	Bradyrhizobium	Bradyrhizobium japonicum	SAMN15394813	PRJNA642409	GCA_013752735.1	Complete	9.22625	63.7	chromosome:NZ_CP058354.1/CP058354.1	NA	1	8427	##########	ftp://ftp.ncbi.nlm.nih.gov/genomes/all/GCA/013/752/735/GCA_013752735.1_ASM1375273v1	ftp://ftp.ncbi.nlm.nih.gov/genomes/all/GCF/013/752/735/GCF_013752735.1_ASM1375273v1
290398	Bacteria	Proteobacteria	Gammaproteobacteria	Oceanospirillales	Halomonadaceae	Chromohalobacter	Chromohalobacter salexigens	SAMN02598275	PRJNA12636	GCA_000055785.1	Complete	3.69665	63.9	chromosome:NC_007963.1/CP000285.1	NA	1	3304	##########	ftp://ftp.ncbi.nlm.nih.gov/genomes/all/GCA/000/055/785/GCA_000055785.1_ASM5578v1	ftp://ftp.ncbi.nlm.nih.gov/genomes/all/GCF/000/055/785/GCF_000055785.1_ASM5578v1
572545	Bacteria	Firmicutes	Clostridia	Eubacteriales	Oscillospiraceae	Acetivibrio	Acetivibrio thermocellus	SAMN05210905	PRJNA324615	GCA_001692755.1	Complete	3.57758	39.2	chromosome:NZ_CP016502.1/CP016502.1	NA	1	2993	##########	NA	ftp://ftp.ncbi.nlm.nih.gov/genomes/all/GCF/001/692/755/GCF_001692755.1_ASM169275v1
1075106	Bacteria	Actinobacteria	Actinomycetia	Bifidobacteriales	Bifidobacteriaceae	Bifidobacterium	Bifidobacterium animalis	SAMN02604239	PRJNA71815	GCA_000224965.2	Complete	1.93858	60.5	chromosome:NC_017216.2/CP003039.2	NA	1	1533	2011-09-01	ftp://ftp.ncbi.nlm.nih.gov/genomes/all/GCA/000/224/965/GCA_000224965.2_ASM22496v2	ftp://ftp.ncbi.nlm.nih.gov/genomes/all/GCF/000/224/965/GCF_000224965.2_ASM22496v2
40324	Bacteria	Proteobacteria	Gammaproteobacteria	Xanthomonadales	Xanthomonadaceae	Stenotrophomonas	Stenotrophomonas maltophilia	SAMEA3856672	PRJEB6403	GCA_900475405.1	Complete	4.48112	66.6	chromosome 1:NZ_LS483377.1/LS483377.1	NA	1	4004	##########	ftp://ftp.ncbi.nlm.nih.gov/genomes/all/GCA/900/475/405/GCA_900475405.1_44087_C01	ftp://ftp.ncbi.nlm.nih.gov/genomes/all/GCF/900/475/405/GCF_900475405.1_44087_C01
40041	Bacteria	Firmicutes	Bacilli	Lactobacillales	Streptococcaceae	Streptococcus	Streptococcus equi	SAMN16565173	PRJNA673199	GCA_015689455.1	Complete	2.04045	41.7	chromosome:NZ_CP065061.1/CP065061.1	NA	1	1807	##########	ftp://ftp.ncbi.nlm.nih.gov/genomes/all/GCA/015/689/455/GCA_015689455.1_ASM1568945v1	ftp://ftp.ncbi.nlm.nih.gov/genomes/all/GCF/015/689/455/GCF_015689455.1_ASM1568945v1
264203	Bacteria	Proteobacteria	Alphaproteobacteria	Sphingomonadales	Sphingomonadaceae	Zymomonas	Zymomonas mobilis	SAMN02603579	PRJNA12354	GCA_000007105.1	Complete	2.05636	46.3	chromosome:NC_006526.2/AE008692.2	NA	1	1737	##########	ftp://ftp.ncbi.nlm.nih.gov/genomes/all/GCA/000/007/105/GCA_000007105.1_ASM710v1	ftp://ftp.ncbi.nlm.nih.gov/genomes/all/GCF/000/007/105/GCF_000007105.1_ASM710v1
1769	Bacteria	Actinobacteria	Actinomycetia	Corynebacteriales	Mycobacteriaceae	Mycobacterium	Mycobacterium leprae	SAMN09104579	PRJNA470766	GCA_003253775.1	Complete	3.18711	57.8	chromosome:NZ_CP029543.1/CP029543.1	NA	1	2221	##########	NA	ftp://ftp.ncbi.nlm.nih.gov/genomes/all/GCF/003/253/775/GCF_003253775.1_ASM325377v1
1450527	Bacteria	Proteobacteria	Gammaproteobacteria	Thiotrichales	Francisellaceae	Francisella	Francisella tularensis	SAMN03092276	PRJNA235892	GCA_000833355.1	Complete	1.87021	32.5	chromosome:NZ_CP009607.1/CP009607.1	NA	1	1734	2015-02-06	ftp://ftp.ncbi.nlm.nih.gov/genomes/all/GCA/000/833/355/GCA_000833355.1_ASM83335v1	ftp://ftp.ncbi.nlm.nih.gov/genomes/all/GCF/000/833/355/GCF_000833355.1_ASM83335v1
47715	Bacteria	Firmicutes	Bacilli	Lactobacillales	Lactobacillaceae	Lacticaseibacillus	Lacticaseibacillus rhamnosus	SAMN11896630	PRJNA545569	GCA_006151905.1	Complete	2.94152	46.7	chromosome:NZ_CP040780.1/CP040780.1	NA	1	2622	2019-06-09	NA	ftp://ftp.ncbi.nlm.nih.gov/genomes/all/GCF/006/151/905/GCF_006151905.1_ASM615190v1
59374	Bacteria	Fibrobacteres	Fibrobacteria	Fibrobacterales	Fibrobacteraceae	Fibrobacter	Fibrobacter succinogenes	SAMN02603971	PRJNA47	GCA_000146505.1	Complete	3.843	48	chromosome:NC_017448.1/CP002158.1	NA	1	3087	2010-08-06	ftp://ftp.ncbi.nlm.nih.gov/genomes/all/GCA/000/146/505/GCA_000146505.1_ASM14650v1	ftp://ftp.ncbi.nlm.nih.gov/genomes/all/GCF/000/146/505/GCF_000146505.1_ASM14650v1
565655	Bacteria	Firmicutes	Bacilli	Lactobacillales	Enterococcaceae	Enterococcus	Enterococcus casseliflavus	SAMN02596921	PRJNA32935	GCA_000157355.2	Complete	3.42728	42.8	chromosome:NC_020995.1/CP004856.1	NA	1	3086	##########	ftp://ftp.ncbi.nlm.nih.gov/genomes/all/GCA/000/157/355/GCA_000157355.2_ASM15735v2	ftp://ftp.ncbi.nlm.nih.gov/genomes/all/GCF/000/157/355/GCF_000157355.2_ASM15735v2
198628	Bacteria	Proteobacteria	Gammaproteobacteria	Enterobacterales	Pectobacteriaceae	Dickeya	Dickeya dadantii	SAMN02603422	PRJNA30	GCA_000147055.1	Complete	4.9228	56.3	chromosome:NC_014500.1/CP002038.1	NA	1	4227	##########	ftp://ftp.ncbi.nlm.nih.gov/genomes/all/GCA/000/147/055/GCA_000147055.1_ASM14705v1	ftp://ftp.ncbi.nlm.nih.gov/genomes/all/GCF/000/147/055/GCF_000147055.1_ASM14705v1
478749	Bacteria	Firmicutes	Clostridia	Eubacteriales	Lachnospiraceae	Marvinbryantia	Marvinbryantia formatexigens	SAMN20222669	PRJNA746600	GCA_025148285.1	Complete	4.57757	49.5	chromosome:NZ_CP102268.1/CP102268.1	NA	1	4117	##########	NA	ftp://ftp.ncbi.nlm.nih.gov/genomes/all/GCF/025/148/285/GCF_025148285.1_ASM2514828v1
1547	Bacteria	Firmicutes	Erysipelotrichia	Erysipelotrichales	Erysipelotrichaceae	Erysipelatoclostridium	Erysipelatoclostridium ramosum	SAMN16357274	PRJNA231221	GCA_016728785.1	Complete	3.54372	31.3	chromosome:NZ_CP068170.1/CP068170.1	NA	1	3303	##########	ftp://ftp.ncbi.nlm.nih.gov/genomes/all/GCA/016/728/785/GCA_016728785.1_ASM1672878v1	ftp://ftp.ncbi.nlm.nih.gov/genomes/all/GCF/016/728/785/GCF_016728785.1_ASM1672878v1
445975	Bacteria	Actinobacteria	Coriobacteriia	Coriobacteriales	Coriobacteriaceae	Collinsella	Collinsella stercoris	SAMN22091669	PRJNA231221	GCA_020735465.1	Complete	2.46075	63.4	chromosome:NZ_CP085935.1/CP085935.1	NA	1	2013	##########	ftp://ftp.ncbi.nlm.nih.gov/genomes/all/GCA/020/735/465/GCA_020735465.1_ASM2073546v1	ftp://ftp.ncbi.nlm.nih.gov/genomes/all/GCF/020/735/465/GCF_020735465.1_ASM2073546v1
471875	Bacteria	Firmicutes	Clostridia	Eubacteriales	Lachnospiraceae	Mediterraneibacter	[Ruminococcus] lactaris	SAMN20222711	PRJNA746600	GCA_025152405.1	Complete	2.73386	42.7	chromosome:NZ_CP102292.1/CP102292.1	NA	1	2424	##########	NA	ftp://ftp.ncbi.nlm.nih.gov/genomes/all/GCF/025/152/405/GCF_025152405.1_ASM2515240v1
410072	Bacteria	Firmicutes	Clostridia	Eubacteriales	Lachnospiraceae	Coprococcus	Coprococcus comes	SAMN16357481	PRJNA231221	GCA_016904155.1	Complete	3.37307	42.5	chromosome:NZ_CP070062.1/CP070062.1	NA	1	3114	##########	ftp://ftp.ncbi.nlm.nih.gov/genomes/all/GCA/016/904/155/GCA_016904155.1_ASM1690415v1	ftp://ftp.ncbi.nlm.nih.gov/genomes/all/GCF/016/904/155/GCF_016904155.1_ASM1690415v1
102684	Bacteria	Firmicutes	Bacilli	Lactobacillales	Streptococcaceae	Streptococcus	Streptococcus infantarius	SAMN16357188	PRJNA231221	GCA_016127275.1	Complete	1.95874	37.7	chromosome:NZ_CP065994.1/CP065994.1	NA	1	1844	##########	ftp://ftp.ncbi.nlm.nih.gov/genomes/all/GCA/016/127/275/GCA_016127275.1_ASM1612727v1	ftp://ftp.ncbi.nlm.nih.gov/genomes/all/GCF/016/127/275/GCF_016127275.1_ASM1612727v1
33033	Bacteria	Firmicutes	Tissierellia	Tissierellales	Peptoniphilaceae	Parvimonas	Parvimonas micra	SAMN09781070	PRJNA485032	GCA_003454775.1	Complete	1.66186	28.9	chromosome:NZ_CP031971.1/CP031971.1	NA	1	1509	2018-09-05	NA	ftp://ftp.ncbi.nlm.nih.gov/genomes/all/GCF/003/454/775/GCF_003454775.1_ASM345477v1
29347	Bacteria	Firmicutes	Clostridia	Eubacteriales	Lachnospiraceae	Lachnoclostridium	[Clostridium] scindens	SAMD00239677	PRJDB10323	GCA_020892115.1	Complete	3.31559	46.5	chromosome:NZ_AP024846.1/AP024846.1	NA	1	3241	##########	ftp://ftp.ncbi.nlm.nih.gov/genomes/all/GCA/020/892/115/GCA_020892115.1_ASM2089211v1	ftp://ftp.ncbi.nlm.nih.gov/genomes/all/GCF/020/892/115/GCF_020892115.1_ASM2089211v1
411470	Bacteria	Firmicutes	Clostridia	Eubacteriales	Lachnospiraceae	Mediterraneibacter	[Ruminococcus] gnavus	SAMN08398974	PRJNA431711	GCA_009831375.1	Complete	3.54919	42.9	chromosome:NZ_CP027002.1/CP027002.1	NA	1	3391	2020-01-06	NA	ftp://ftp.ncbi.nlm.nih.gov/genomes/all/GCF/009/831/375/GCF_009831375.1_ASM983137v1
214851	Bacteria	Firmicutes	Clostridia	Eubacteriales	Oscillospiraceae	Subdoligranulum	Subdoligranulum variabile	SAMN20222717	PRJNA746600	GCA_025152575.1	Complete	3.24495	57.9	chromosome:NZ_CP102293.1/CP102293.1	NA	1	2961	##########	NA	ftp://ftp.ncbi.nlm.nih.gov/genomes/all/GCF/025/152/575/GCF_025152575.1_ASM2515257v1
105841	Bacteria	Firmicutes	Clostridia	Eubacteriales	Lachnospiraceae	Anaerostipes	Anaerostipes caccae	SAMN21163588	PRJNA747117	GCA_020181435.1	Complete	3.28479	44.5	chromosome:NZ_CP084016.1/CP084016.1	NA	1	3207	##########	ftp://ftp.ncbi.nlm.nih.gov/genomes/all/GCA/020/181/435/GCA_020181435.1_ASM2018143v1	ftp://ftp.ncbi.nlm.nih.gov/genomes/all/GCF/020/181/435/GCF_020181435.1_ASM2018143v1
74426	Bacteria	Actinobacteria	Coriobacteriia	Coriobacteriales	Coriobacteriaceae	Collinsella	Collinsella aerofaciens	SAMN07821249	PRJNA415274	GCA_002736145.1	Complete	2.30635	60.1	chromosome:NZ_CP024160.1/CP024160.1	NA	1	1901	##########	NA	ftp://ftp.ncbi.nlm.nih.gov/genomes/all/GCF/002/736/145/GCF_002736145.1_ASM273614v1
28116	Bacteria	Bacteroidetes	Bacteroidia	Bacteroidales	Bacteroidaceae	Bacteroides	Bacteroides ovatus	SAMN03852683	PRJNA289334	GCA_001314995.1	Complete	6.47249	41.9	chromosome:NZ_CP012938.1/CP012938.1	NA	1	4767	##########	NA	ftp://ftp.ncbi.nlm.nih.gov/genomes/all/GCF/001/314/995/GCF_001314995.1_ASM131499v1
411474	Bacteria	Firmicutes	Clostridia	Eubacteriales	Lachnospiraceae	Coprococcus	Coprococcus eutactus	SAMN22091678	PRJNA231221	GCA_020735705.1	Complete	3.11334	43.1	chromosome:NZ_CP085930.1/CP085930.1	NA	1	2611	##########	ftp://ftp.ncbi.nlm.nih.gov/genomes/all/GCA/020/735/705/GCA_020735705.1_ASM2073570v1	ftp://ftp.ncbi.nlm.nih.gov/genomes/all/GCF/020/735/705/GCF_020735705.1_ASM2073570v1
243275	Bacteria	Spirochaetes	Spirochaetia	Spirochaetales	Spirochaetaceae	Treponema	Treponema denticola	SAMN02603967	PRJNA4	GCA_000008185.1	Complete	2.8432	37.9	chromosome:NC_002967.9/AE017226.1	NA	1	2542	##########	ftp://ftp.ncbi.nlm.nih.gov/genomes/all/GCA/000/008/185/GCA_000008185.1_ASM818v1	ftp://ftp.ncbi.nlm.nih.gov/genomes/all/GCF/000/008/185/GCF_000008185.1_ASM818v1
322710	Bacteria	Proteobacteria	Gammaproteobacteria	Pseudomonadales	Pseudomonadaceae	Azotobacter	Azotobacter vinelandii	SAMN02604349	PRJNA16	GCA_000021045.1	Complete	5.36532	65.7	chromosome:NC_012560.1/CP001157.1	NA	1	4663	##########	ftp://ftp.ncbi.nlm.nih.gov/genomes/all/GCA/000/021/045/GCA_000021045.1_ASM2104v1	ftp://ftp.ncbi.nlm.nih.gov/genomes/all/GCF/000/021/045/GCF_000021045.1_ASM2104v1
243233	Bacteria	Proteobacteria	Gammaproteobacteria	Methylococcales	Methylococcaceae	Methylococcus	Methylococcus capsulatus	SAMN02603968	PRJNA21	GCA_000008325.1	Complete	3.30456	63.6	chromosome:NC_002977.6/AE017282.2	NA	1	2980	##########	ftp://ftp.ncbi.nlm.nih.gov/genomes/all/GCA/000/008/325/GCA_000008325.1_ASM832v1	ftp://ftp.ncbi.nlm.nih.gov/genomes/all/GCF/000/008/325/GCF_000008325.1_ASM832v1
518	Bacteria	Proteobacteria	Betaproteobacteria	Burkholderiales	Alcaligenaceae	Bordetella	Bordetella bronchiseptica	SAMEA3893452	PRJEB6403	GCA_900636925.1	Complete	5.19976	68.3	chromosome 1:NZ_LR134326.1/LR134326.1	NA	1	4777	##########	ftp://ftp.ncbi.nlm.nih.gov/genomes/all/GCA/900/636/925/GCA_900636925.1_45137_F01	ftp://ftp.ncbi.nlm.nih.gov/genomes/all/GCF/900/636/925/GCF_900636925.1_45137_F01
519	Bacteria	Proteobacteria	Betaproteobacteria	Burkholderiales	Alcaligenaceae	Bordetella	Bordetella parapertussis	SAMN08016806	PRJNA287884	GCA_004008295.1	Complete	4.77384	68.1	chromosome:NZ_CP025070.1/CP025070.1	NA	1	4246	2019-01-09	NA	ftp://ftp.ncbi.nlm.nih.gov/genomes/all/GCF/004/008/295/GCF_004008295.1_ASM400829v1
520	Bacteria	Proteobacteria	Betaproteobacteria	Burkholderiales	Alcaligenaceae	Bordetella	Bordetella pertussis	SAMN08136977	PRJNA279196	GCA_004008975.1	Complete	4.0887	67.7	chromosome:NZ_CP025371.1/CP025371.1	NA	1	3645	2019-01-09	NA	ftp://ftp.ncbi.nlm.nih.gov/genomes/all/GCF/004/008/975/GCF_004008975.1_ASM400897v1
730	Bacteria	Proteobacteria	Gammaproteobacteria	Pasteurellales	Pasteurellaceae	Haemophilus	[Haemophilus] ducreyi	SAMN04632440	PRJNA318024	GCA_001647695.1	Complete	1.58962	37.9	chromosome:NZ_CP015425.1/CP015425.1	NA	1	1403	##########	NA	ftp://ftp.ncbi.nlm.nih.gov/genomes/all/GCF/001/647/695/GCF_001647695.1_ASM164769v1
272944	Bacteria	Proteobacteria	Alphaproteobacteria	Rickettsiales	Rickettsiaceae	Rickettsia	Rickettsia conorii	SAMN02603141	PRJNA42	GCA_000007025.1	Complete	1.26876	32.4	chromosome:NC_003103.1/AE006914.1	NA	1	1303	##########	ftp://ftp.ncbi.nlm.nih.gov/genomes/all/GCA/000/007/025/GCA_000007025.1_ASM702v1	ftp://ftp.ncbi.nlm.nih.gov/genomes/all/GCF/000/007/025/GCF_000007025.1_ASM702v1
246195	Bacteria	Proteobacteria	Gammaproteobacteria	Cardiobacteriales	Cardiobacteriaceae	Dichelobacter	Dichelobacter nodosus	SAMN02603972	PRJNA50	GCA_000015345.1	Complete	1.38935	44.4	chromosome:NC_009446.1/CP000513.1	NA	1	1281	2007-05-04	ftp://ftp.ncbi.nlm.nih.gov/genomes/all/GCA/000/015/345/GCA_000015345.1_ASM1534v1	ftp://ftp.ncbi.nlm.nih.gov/genomes/all/GCF/000/015/345/GCF_000015345.1_ASM1534v1
228410	Bacteria	Proteobacteria	Betaproteobacteria	Nitrosomonadales	Nitrosomonadaceae	Nitrosomonas	Nitrosomonas europaea	SAMEA3138193	PRJNA52	GCA_000009145.1	Complete	2.81209	50.7	chromosome:NC_004757.1/AL954747.1	NA	1	2541	##########	ftp://ftp.ncbi.nlm.nih.gov/genomes/all/GCA/000/009/145/GCA_000009145.1_ASM914v1	ftp://ftp.ncbi.nlm.nih.gov/genomes/all/GCF/000/009/145/GCF_000009145.1_ASM914v1
269798	Bacteria	Bacteroidetes	Cytophagia	Cytophagales	Cytophagaceae	Cytophaga	Cytophaga hutchinsonii	SAMN02598536	PRJNA54	GCA_000014145.1	Complete	4.43322	38.8	chromosome:NC_008255.1/CP000383.1	NA	1	3674	##########	ftp://ftp.ncbi.nlm.nih.gov/genomes/all/GCA/000/014/145/GCA_000014145.1_ASM1414v1	ftp://ftp.ncbi.nlm.nih.gov/genomes/all/GCF/000/014/145/GCF_000014145.1_ASM1414v1
1036743	Bacteria	Proteobacteria	Alphaproteobacteria	Rhodospirillales	Rhodospirillaceae	Rhodospirillum	Rhodospirillum rubrum	SAMN02603286	PRJNA67413	GCA_000225955.1	Complete	4.35283	65.4	chromosome:NC_017584.1/CP003046.1	NA	1	3806	##########	ftp://ftp.ncbi.nlm.nih.gov/genomes/all/GCA/000/225/955/GCA_000225955.1_ASM22595v1	ftp://ftp.ncbi.nlm.nih.gov/genomes/all/GCF/000/225/955/GCF_000225955.1_ASM22595v1
324602	Bacteria	Chloroflexi	Chloroflexia	Chloroflexales	Chloroflexaceae	Chloroflexus	Chloroflexus aurantiacus	SAMN02598539	PRJNA59	GCA_000018865.1	Complete	5.25854	56.7	chromosome:NC_010175.1/CP000909.1	NA	1	4007	##########	ftp://ftp.ncbi.nlm.nih.gov/genomes/all/GCA/000/018/865/GCA_000018865.1_ASM1886v1	ftp://ftp.ncbi.nlm.nih.gov/genomes/all/GCF/000/018/865/GCF_000018865.1_ASM1886v1
1302	Bacteria	Firmicutes	Bacilli	Lactobacillales	Streptococcaceae	Streptococcus	Streptococcus gordonii	SAMEA3662936	PRJEB6403	GCA_901544385.1	Complete	2.18555	40.6	chromosome 1:NZ_LR594049.1/LR594049.1	NA	1	1992	##########	ftp://ftp.ncbi.nlm.nih.gov/genomes/all/GCA/901/544/385/GCA_901544385.1_42912_F01	ftp://ftp.ncbi.nlm.nih.gov/genomes/all/GCF/901/544/385/GCF_901544385.1_42912_F01
2021	Bacteria	Actinobacteria	Actinomycetia	Streptosporangiales	Nocardiopsaceae	Thermobifida	Thermobifida fusca	SAMN16456105	PRJNA669597	GCA_015034585.1	Complete	3.76093	67.4	chromosome:NZ_CP063232.1/CP063232.1	NA	1	3193	##########	ftp://ftp.ncbi.nlm.nih.gov/genomes/all/GCA/015/034/585/GCA_015034585.1_ASM1503458v1	ftp://ftp.ncbi.nlm.nih.gov/genomes/all/GCF/015/034/585/GCF_015034585.1_ASM1503458v1
243274	Bacteria	Thermotogae	Thermotogae	Thermotogales	Thermotogaceae	Thermotoga	Thermotoga maritima	SAMN02261406	PRJNA63051	GCA_000230655.3	Complete	1.86964	46.2	chromosome:NC_023151.1/CP007013.1	NA	1	1852	##########	ftp://ftp.ncbi.nlm.nih.gov/genomes/all/GCA/000/230/655/GCA_000230655.3_ASM23065v3	ftp://ftp.ncbi.nlm.nih.gov/genomes/all/GCF/000/230/655/GCF_000230655.2_ASM23065v3
272633	Bacteria	Tenericutes	Mollicutes	Mycoplasmatales	Mycoplasmataceae	Mycoplasma	Mycoplasma penetrans	SAMD00061084	PRJNA176	GCA_000011225.1	Complete	1.35863	25.7	chromosome:NC_004432.1/BA000026.2	NA	1	1019	##########	ftp://ftp.ncbi.nlm.nih.gov/genomes/all/GCA/000/011/225/GCA_000011225.1_ASM1122v1	ftp://ftp.ncbi.nlm.nih.gov/genomes/all/GCF/000/011/225/GCF_000011225.1_ASM1122v1
243231	Bacteria	Proteobacteria	Deltaproteobacteria	Desulfuromonadales	Geobacteraceae	Geobacter	Geobacter sulfurreducens	SAMN02603989	PRJNA192	GCA_000007985.2	Complete	3.81413	60.9	chromosome:NC_002939.5/AE017180.2	NA	1	3397	##########	ftp://ftp.ncbi.nlm.nih.gov/genomes/all/GCA/000/007/985/GCA_000007985.2_ASM798v2	ftp://ftp.ncbi.nlm.nih.gov/genomes/all/GCF/000/007/985/GCF_000007985.2_ASM798v2
1432060	Bacteria	Chloroflexi	Dehalococcoidia	Dehalococcoidales	Dehalococcoidaceae	Dehalococcoides	Dehalococcoides mccartyi	SAMN02444486	PRJNA230429	GCA_000830905.1	Complete	1.38231	48.7	chromosome:NZ_CP006950.1/CP006950.1	NA	1	1399	2014-08-04	ftp://ftp.ncbi.nlm.nih.gov/genomes/all/GCA/000/830/905/GCA_000830905.1_ASM83090v1	ftp://ftp.ncbi.nlm.nih.gov/genomes/all/GCF/000/830/905/GCF_000830905.1_ASM83090v1
272558	Bacteria	Firmicutes	Bacilli	Bacillales	Bacillaceae	Alkalihalobacillus	Alkalihalobacillus halodurans	SAMD00061093	PRJNA235	GCA_000011145.1	Complete	4.20235	43.7	chromosome:NC_002570.2/BA000004.3	NA	1	3954	##########	ftp://ftp.ncbi.nlm.nih.gov/genomes/all/GCA/000/011/145/GCA_000011145.1_ASM1114v1	ftp://ftp.ncbi.nlm.nih.gov/genomes/all/GCF/000/011/145/GCF_000011145.1_ASM1114v1
246194	Bacteria	Firmicutes	Clostridia	Thermoanaerobacterales	Thermoanaerobacteraceae	Carboxydothermus	Carboxydothermus hydrogenoformans	SAMN02603998	PRJNA253	GCA_000012865.1	Complete	2.40152	42	chromosome:NC_007503.1/CP000141.1	NA	1	2439	##########	ftp://ftp.ncbi.nlm.nih.gov/genomes/all/GCA/000/012/865/GCA_000012865.1_ASM1286v1	ftp://ftp.ncbi.nlm.nih.gov/genomes/all/GCF/000/012/865/GCF_000012865.1_ASM1286v1
163164	Bacteria	Proteobacteria	Alphaproteobacteria	Rickettsiales	Anaplasmataceae	Wolbachia	Wolbachia endosymbiont of Drosophila melanogaster	SAMN13190960	PRJNA587443	GCA_016584425.1	Complete	1.26778	35.2	chromosome:NZ_CP046925.1/CP046925.1	NA	1	1230	2021-01-08	ftp://ftp.ncbi.nlm.nih.gov/genomes/all/GCA/016/584/425/GCA_016584425.1_ASM1658442v1	ftp://ftp.ncbi.nlm.nih.gov/genomes/all/GCF/016/584/425/GCF_016584425.1_ASM1658442v1
1142511	Bacteria	Proteobacteria	Gammaproteobacteria	Enterobacterales	Erwiniaceae	Wigglesworthia	Wigglesworthia glossinidia	SAMN02604338	PRJNA82191	GCA_000247565.1	Complete	0.719535	25.2	chromosome:NC_016893.1/CP003315.1	NA	1	636	##########	ftp://ftp.ncbi.nlm.nih.gov/genomes/all/GCA/000/247/565/GCA_000247565.1_ASM24756v1	ftp://ftp.ncbi.nlm.nih.gov/genomes/all/GCF/000/247/565/GCF_000247565.1_ASM24756v1
167879	Bacteria	Proteobacteria	Gammaproteobacteria	Alteromonadales	Colwelliaceae	Colwellia	Colwellia psychrerythraea	SAMN02604001	PRJNA275	GCA_000012325.1	Complete	5.37318	38	chromosome:NC_003910.7/CP000083.1	NA	1	4403	##########	ftp://ftp.ncbi.nlm.nih.gov/genomes/all/GCA/000/012/325/GCA_000012325.1_ASM1232v1	ftp://ftp.ncbi.nlm.nih.gov/genomes/all/GCF/000/012/325/GCF_000012325.1_ASM1232v1
221109	Bacteria	Firmicutes	Bacilli	Bacillales	Bacillaceae	Oceanobacillus	Oceanobacillus iheyensis	SAMD00061101	PRJNA284	GCA_000011245.1	Complete	3.63053	35.7	chromosome:NC_004193.1/BA000028.3	NA	1	3467	##########	ftp://ftp.ncbi.nlm.nih.gov/genomes/all/GCA/000/011/245/GCA_000011245.1_ASM1124v1	ftp://ftp.ncbi.nlm.nih.gov/genomes/all/GCF/000/011/245/GCF_000011245.1_ASM1124v1
194439	Bacteria	Chlorobi	Chlorobia	Chlorobiales	Chlorobiaceae	Chlorobaculum	Chlorobaculum tepidum	SAMN02604006	PRJNA302	GCA_000006985.1	Complete	2.15495	56.5	chromosome:NC_002932.3/AE006470.1	NA	1	1985	##########	ftp://ftp.ncbi.nlm.nih.gov/genomes/all/GCA/000/006/985/GCA_000006985.1_ASM698v1	ftp://ftp.ncbi.nlm.nih.gov/genomes/all/GCF/000/006/985/GCF_000006985.1_ASM698v1
197221	Bacteria	Cyanobacteria	NA	Synechococcales	Synechococcaceae	Thermosynechococcus	Thermosynechococcus elongatus	SAMD00061106	PRJNA308	GCA_000011345.1	Complete	2.59386	53.9	chromosome:NC_004113.1/BA000039.2	NA	1	2441	##########	ftp://ftp.ncbi.nlm.nih.gov/genomes/all/GCA/000/011/345/GCA_000011345.1_ASM1134v1	ftp://ftp.ncbi.nlm.nih.gov/genomes/all/GCF/000/011/345/GCF_000011345.1_ASM1134v1
203122	Bacteria	Proteobacteria	Gammaproteobacteria	Cellvibrionales	Cellvibrionaceae	Saccharophagus	Saccharophagus degradans	SAMN02598483	PRJNA316	GCA_000013665.1	Complete	5.05753	45.8	chromosome:NC_007912.1/CP000282.1	NA	1	4068	##########	ftp://ftp.ncbi.nlm.nih.gov/genomes/all/GCA/000/013/665/GCA_000013665.1_ASM1366v1	ftp://ftp.ncbi.nlm.nih.gov/genomes/all/GCF/000/013/665/GCF_000013665.1_ASM1366v1
1173064	Bacteria	Proteobacteria	Alphaproteobacteria	Rickettsiales	Anaplasmataceae	Anaplasma	Anaplasma phagocytophilum	SAMN02604171	PRJNA158483	GCA_000439775.1	Complete	1.4816	41.6	chromosome:NC_021880.1/CP006617.1	NA	1	997	##########	ftp://ftp.ncbi.nlm.nih.gov/genomes/all/GCA/000/439/775/GCA_000439775.1_ASM43977v1	ftp://ftp.ncbi.nlm.nih.gov/genomes/all/GCF/000/439/775/GCF_000439775.1_ASM43977v1
360910	Bacteria	Proteobacteria	Betaproteobacteria	Burkholderiales	Alcaligenaceae	Bordetella	Bordetella avium	SAMEA1705952	PRJNA27	GCA_000070465.1	Complete	3.73225	61.6	chromosome:NC_010645.1/AM167904.1	NA	1	3323	2006-02-01	ftp://ftp.ncbi.nlm.nih.gov/genomes/all/GCA/000/070/465/GCA_000070465.1_ASM7046v1	ftp://ftp.ncbi.nlm.nih.gov/genomes/all/GCF/000/070/465/GCF_000070465.1_ASM7046v1
240015	Bacteria	Acidobacteria	Acidobacteriia	Acidobacteriales	Acidobacteriaceae	Acidobacterium	Acidobacterium capsulatum	SAMN02603447	PRJNA28085	GCA_000022565.1	Complete	4.12736	60.5	chromosome:NC_012483.1/CP001472.1	NA	1	3313	##########	ftp://ftp.ncbi.nlm.nih.gov/genomes/all/GCA/000/022/565/GCA_000022565.1_ASM2256v1	ftp://ftp.ncbi.nlm.nih.gov/genomes/all/GCF/000/022/565/GCF_000022565.1_ASM2256v1
222891	Bacteria	Proteobacteria	Alphaproteobacteria	Rickettsiales	Anaplasmataceae	Neorickettsia	Neorickettsia sennetsu	SAMN02604016	PRJNA357	GCA_000013165.1	Complete	0.859006	41.1	chromosome:NC_007798.1/CP000237.1	NA	1	750	##########	ftp://ftp.ncbi.nlm.nih.gov/genomes/all/GCA/000/013/165/GCA_000013165.1_ASM1316v1	ftp://ftp.ncbi.nlm.nih.gov/genomes/all/GCF/000/013/165/GCF_000013165.1_ASM1316v1
243090	Bacteria	Planctomycetes	Planctomycetia	Pirellulales	Pirellulaceae	Rhodopirellula	Rhodopirellula baltica	SAMEA3138332	PRJNA413	GCA_000196115.1	Complete	7.14558	55.4	chromosome:NC_005027.1/BX119912.1	NA	1	5120	2003-07-02	ftp://ftp.ncbi.nlm.nih.gov/genomes/all/GCA/000/196/115/GCA_000196115.1_ASM19611v1	ftp://ftp.ncbi.nlm.nih.gov/genomes/all/GCF/000/196/115/GCF_000196115.1_ASM19611v1
803	Bacteria	Proteobacteria	Alphaproteobacteria	Hyphomicrobiales	Bartonellaceae	Bartonella	Bartonella quintana	SAMD00165657	PRJDB8098	GCA_009936175.1	Complete	1.58868	38.8	chromosome:NZ_AP019773.1/AP019773.1	NA	1	1180	##########	NA	ftp://ftp.ncbi.nlm.nih.gov/genomes/all/GCF/009/936/175/GCF_009936175.1_ASM993617v1
1314884	Bacteria	Firmicutes	Bacilli	Lactobacillales	Lactobacillaceae	Lactobacillus	Lactobacillus acidophilus	SAMN02603216	PRJNA196176	GCA_000389675.2	Complete	1.99158	34.7	chromosome:NC_021181.2/CP005926.2	NA	1	1782	2013-05-06	ftp://ftp.ncbi.nlm.nih.gov/genomes/all/GCA/000/389/675/GCA_000389675.2_ASM38967v2	ftp://ftp.ncbi.nlm.nih.gov/genomes/all/GCF/000/389/675/GCF_000389675.2_ASM38967v2
235279	Bacteria	Proteobacteria	Epsilonproteobacteria	Campylobacterales	Helicobacteraceae	Helicobacter	Helicobacter hepaticus	SAMN02604097	PRJNA185	GCA_000007905.1	Complete	1.79915	35.9	chromosome:NC_004917.1/AE017125.1	NA	1	1788	##########	ftp://ftp.ncbi.nlm.nih.gov/genomes/all/GCA/000/007/905/GCA_000007905.1_ASM790v1	ftp://ftp.ncbi.nlm.nih.gov/genomes/all/GCF/000/007/905/GCF_000007905.1_ASM790v1
38323	Bacteria	Proteobacteria	Alphaproteobacteria	Hyphomicrobiales	Bartonellaceae	Bartonella	Bartonella henselae	SAMEA3138985	PRJEB4971	GCA_000612965.1	Complete	1.90538	38.2	chromosome I:NZ_HG965802.1/HG965802.1	NA	1	1471	2014-04-01	ftp://ftp.ncbi.nlm.nih.gov/genomes/all/GCA/000/612/965/GCA_000612965.1_PRJEB4971_assembly_1	ftp://ftp.ncbi.nlm.nih.gov/genomes/all/GCF/000/612/965/GCF_000612965.1_PRJEB4971_assembly_1
1389489	Bacteria	Actinobacteria	Actinomycetia	Micrococcales	Microbacteriaceae	Leifsonia	Leifsonia xyli	SAMN02603223	PRJNA215687	GCA_000470775.1	Complete	2.68642	68.3	chromosome:NC_022438.1/CP006734.1	NA	1	2370	##########	ftp://ftp.ncbi.nlm.nih.gov/genomes/all/GCA/000/470/775/GCA_000470775.1_ASM47077v1	ftp://ftp.ncbi.nlm.nih.gov/genomes/all/GCF/000/470/775/GCF_000470775.1_ASM47077v1
1590	Bacteria	Firmicutes	Bacilli	Lactobacillales	Lactobacillaceae	Lactiplantibacillus	Lactiplantibacillus plantarum	SAMN08707598	PRJNA438180	GCA_009913655.1	Complete	3.22364	44.6	chromosome:NZ_CP028221.1/CP028221.1	NA	1	2928	##########	NA	ftp://ftp.ncbi.nlm.nih.gov/genomes/all/GCF/009/913/655/GCF_009913655.1_ASM991365v1
278197	Bacteria	Firmicutes	Bacilli	Lactobacillales	Lactobacillaceae	Pediococcus	Pediococcus pentosaceus	SAMN02598525	PRJNA398	GCA_000014505.1	Complete	1.83239	37.4	chromosome:NC_008525.1/CP000422.1	NA	1	1728	##########	ftp://ftp.ncbi.nlm.nih.gov/genomes/all/GCA/000/014/505/GCA_000014505.1_ASM1450v1	ftp://ftp.ncbi.nlm.nih.gov/genomes/all/GCF/000/014/505/GCF_000014505.1_ASM1450v1
1580	Bacteria	Firmicutes	Bacilli	Lactobacillales	Lactobacillaceae	Levilactobacillus	Levilactobacillus brevis	SAMN04871683	PRJNA318996	GCA_001676805.1	Complete	2.55267	45.8	chromosome:NZ_CP015398.1/CP015398.1	NA	1	2409	##########	NA	ftp://ftp.ncbi.nlm.nih.gov/genomes/all/GCF/001/676/805/GCF_001676805.1_ASM167680v1
1159197	Bacteria	Tenericutes	Mollicutes	Mycoplasmatales	Mycoplasmataceae	Mycoplasma	Mycoplasma gallisepticum	SAMN02604156	PRJNA86093	GCA_000286675.1	Complete	0.96411	31.6	chromosome:NC_018406.1/CP003506.1	NA	1	730	##########	ftp://ftp.ncbi.nlm.nih.gov/genomes/all/GCA/000/286/675/GCA_000286675.1_ASM28667v1	ftp://ftp.ncbi.nlm.nih.gov/genomes/all/GCF/000/286/675/GCF_000286675.1_ASM28667v1
273121	Bacteria	Proteobacteria	Epsilonproteobacteria	Campylobacterales	Helicobacteraceae	Wolinella	Wolinella succinogenes	SAMEA3138333	PRJNA445	GCA_000196135.1	Complete	2.11036	48.5	chromosome:NC_005090.1/BX571656.1	NA	1	2044	2003-09-04	ftp://ftp.ncbi.nlm.nih.gov/genomes/all/GCA/000/196/135/GCA_000196135.1_ASM19613v1	ftp://ftp.ncbi.nlm.nih.gov/genomes/all/GCF/000/196/135/GCF_000196135.1_ASM19613v1
246197	Bacteria	Proteobacteria	Deltaproteobacteria	Myxococcales	Myxococcaceae	Myxococcus	Myxococcus xanthus	SAMN02604018	PRJNA1421	GCA_000012685.1	Complete	9.13976	68.9	chromosome:NC_008095.1/CP000113.1	NA	1	7199	2006-06-07	ftp://ftp.ncbi.nlm.nih.gov/genomes/all/GCA/000/012/685/GCA_000012685.1_ASM1268v1	ftp://ftp.ncbi.nlm.nih.gov/genomes/all/GCF/000/012/685/GCF_000012685.1_ASM1268v1
2111	Bacteria	Tenericutes	Mollicutes	Mycoplasmatales	Mycoplasmataceae	Mycoplasma	Mycoplasma arthritidis	SAMEA104224774	PRJEB6403	GCA_900660715.1	Complete	0.806209	30.7	chromosome 1:NZ_LR215047.1/LR215047.1	NA	1	604	##########	ftp://ftp.ncbi.nlm.nih.gov/genomes/all/GCA/900/660/715/GCA_900660715.1_57675_H02-3	ftp://ftp.ncbi.nlm.nih.gov/genomes/all/GCF/900/660/715/GCF_900660715.1_57675_H02-3
251221	Bacteria	Cyanobacteria	Gloeobacteria	Gloeobacterales	Gloeobacteraceae	Gloeobacter	Gloeobacter violaceus	SAMD00061120	PRJNA9606	GCA_000011385.1	Complete	4.65902	62	chromosome:NC_005125.1/BA000045.2	NA	1	4467	##########	ftp://ftp.ncbi.nlm.nih.gov/genomes/all/GCA/000/011/385/GCA_000011385.1_ASM1138v1	ftp://ftp.ncbi.nlm.nih.gov/genomes/all/GCF/000/011/385/GCF_000011385.1_ASM1138v1
265072	Bacteria	Proteobacteria	Betaproteobacteria	Nitrosomonadales	Methylophilaceae	Methylobacillus	Methylobacillus flagellatus	SAMN02598256	PRJNA10647	GCA_000013705.1	Complete	2.97152	55.7	chromosome:NC_007947.1/CP000284.1	NA	1	2785	##########	ftp://ftp.ncbi.nlm.nih.gov/genomes/all/GCA/000/013/705/GCA_000013705.1_ASM1370v1	ftp://ftp.ncbi.nlm.nih.gov/genomes/all/GCF/000/013/705/GCF_000013705.1_ASM1370v1
1525	Bacteria	Firmicutes	Clostridia	Thermoanaerobacterales	Thermoanaerobacteraceae	Moorella	Moorella thermoacetica	SAMN05430237	PRJNA330910	GCA_001874605.1	Complete	2.56038	55.9	chromosome:NZ_CP017237.1/CP017237.1	NA	1	2484	##########	NA	ftp://ftp.ncbi.nlm.nih.gov/genomes/all/GCF/001/874/605/GCF_001874605.1_ASM187460v1
265311	Bacteria	Tenericutes	Mollicutes	Entomoplasmatales	Entomoplasmataceae	Mesoplasma	Mesoplasma florum	SAMN03081416	PRJNA10650	GCA_000008305.1	Complete	0.793224	27	chromosome:NC_006055.1/AE017263.1	NA	1	679	##########	ftp://ftp.ncbi.nlm.nih.gov/genomes/all/GCA/000/008/305/GCA_000008305.1_ASM830v1	ftp://ftp.ncbi.nlm.nih.gov/genomes/all/GCF/000/008/305/GCF_000008305.1_ASM830v1
266117	Bacteria	Actinobacteria	Rubrobacteria	Rubrobacterales	Rubrobacteraceae	Rubrobacter	Rubrobacter xylanophilus	SAMN02598258	PRJNA10670	GCA_000014185.1	Complete	3.22575	70.5	chromosome:NC_008148.1/CP000386.1	NA	1	3186	2006-06-09	ftp://ftp.ncbi.nlm.nih.gov/genomes/all/GCA/000/014/185/GCA_000014185.1_ASM1418v1	ftp://ftp.ncbi.nlm.nih.gov/genomes/all/GCF/000/014/185/GCF_000014185.1_ASM1418v1
269484	Bacteria	Proteobacteria	Alphaproteobacteria	Rickettsiales	Anaplasmataceae	Ehrlichia	Ehrlichia canis	SAMN02598261	PRJNA10694	GCA_000012565.1	Complete	1.31503	29	chromosome:NC_007354.1/CP000107.1	NA	1	935	##########	ftp://ftp.ncbi.nlm.nih.gov/genomes/all/GCA/000/012/565/GCA_000012565.1_ASM1256v1	ftp://ftp.ncbi.nlm.nih.gov/genomes/all/GCF/000/012/565/GCF_000012565.1_ASM1256v1
264201	Bacteria	Chlamydiae	Chlamydiia	Parachlamydiales	Parachlamydiaceae	Candidatus Protochlamydia	Candidatus Protochlamydia amoebophila	SAMEA3138214	PRJNA10700	GCA_000011565.2	Complete	2.43891	34.8	chromosome:NC_005861.2/BX908798.2	NA	1	1831	2004-04-08	ftp://ftp.ncbi.nlm.nih.gov/genomes/all/GCA/000/011/565/GCA_000011565.2_ASM1156v2	ftp://ftp.ncbi.nlm.nih.gov/genomes/all/GCF/000/011/565/GCF_000011565.2_ASM1156v2
186490	Bacteria	Proteobacteria	Gammaproteobacteria	NA	NA	NA	Candidatus Baumannia cicadellinicola	SAMN03290991	PRJNA255334	GCA_000754265.1	Complete	0.759425	39	chromosome:NZ_CP008985.1/CP008985.1	NA	1	657	##########	ftp://ftp.ncbi.nlm.nih.gov/genomes/all/GCA/000/754/265/GCA_000754265.1_ASM75426v1	ftp://ftp.ncbi.nlm.nih.gov/genomes/all/GCF/000/754/265/GCF_000754265.1_ASM75426v1
204536	Bacteria	Aquificae	Aquificae	Aquificales	Hydrogenothermaceae	Sulfurihydrogenibium	Sulfurihydrogenibium azorense	SAMN02604030	PRJNA12529	GCA_000021545.1	Complete	1.64088	32.8	chromosome:NC_012438.1/CP001229.1	NA	1	1698	##########	ftp://ftp.ncbi.nlm.nih.gov/genomes/all/GCA/000/021/545/GCA_000021545.1_ASM2154v1	ftp://ftp.ncbi.nlm.nih.gov/genomes/all/GCF/000/021/545/GCF_000021545.1_ASM2154v1
290315	Bacteria	Chlorobi	Chlorobia	Chlorobiales	Chlorobiaceae	Chlorobium	Chlorobium limicola	SAMN02598270	PRJNA12606	GCA_000020465.1	Complete	2.76318	51.3	chromosome:NC_010803.1/CP001097.1	NA	1	2447	2008-06-04	ftp://ftp.ncbi.nlm.nih.gov/genomes/all/GCA/000/020/465/GCA_000020465.1_ASM2046v1	ftp://ftp.ncbi.nlm.nih.gov/genomes/all/GCF/000/020/465/GCF_000020465.1_ASM2046v1
293614	Bacteria	Proteobacteria	Alphaproteobacteria	Rickettsiales	Rickettsiaceae	Rickettsia	Rickettsia akari	SAMN02604084	PRJNA12953	GCA_000018205.1	Complete	1.23106	32.3	chromosome:NC_009881.1/CP000847.1	NA	1	1120	##########	ftp://ftp.ncbi.nlm.nih.gov/genomes/all/GCA/000/018/205/GCA_000018205.1_ASM1820v1	ftp://ftp.ncbi.nlm.nih.gov/genomes/all/GCF/000/018/205/GCF_000018205.1_ASM1820v1
680198	Bacteria	Actinobacteria	Actinomycetia	Streptomycetales	Streptomycetaceae	Streptomyces	Streptomyces scabiei	SAMEA2272773	PRJEA40749	GCA_000091305.1	Complete	10.1487	71.5	chromosome:NC_013929.1/FN554889.1	NA	1	8548	##########	ftp://ftp.ncbi.nlm.nih.gov/genomes/all/GCA/000/091/305/GCA_000091305.1_ASM9130v1	ftp://ftp.ncbi.nlm.nih.gov/genomes/all/GCF/000/091/305/GCF_000091305.1_ASM9130v1
1105107	Bacteria	Proteobacteria	Alphaproteobacteria	Rickettsiales	Rickettsiaceae	Rickettsia	Rickettsia canadensis	SAMN02603555	PRJNA75029	GCA_000283915.1	Complete	1.15023	31	chromosome:NC_016929.1/CP003304.1	NA	1	915	##########	ftp://ftp.ncbi.nlm.nih.gov/genomes/all/GCA/000/283/915/GCA_000283915.1_ASM28391v1	ftp://ftp.ncbi.nlm.nih.gov/genomes/all/GCF/000/283/915/GCF_000283915.1_ASM28391v1
324925	Bacteria	Chlorobi	Chlorobia	Chlorobiales	Chlorobiaceae	Pelodictyon	Pelodictyon phaeoclathratiforme	SAMN02598283	PRJNA13011	GCA_000020645.1	Complete	3.01824	48.1	chromosome:NC_011060.1/CP001110.1	NA	1	2787	##########	ftp://ftp.ncbi.nlm.nih.gov/genomes/all/GCA/000/020/645/GCA_000020645.1_ASM2064v1	ftp://ftp.ncbi.nlm.nih.gov/genomes/all/GCF/000/020/645/GCF_000020645.1_ASM2064v1

## Sheet: SimSet3_500taxa
TaxID	superkingdom	phylum	class	order	family	genus	species	BioSample	BioProject	Assembly	Level	Size(Mb)	GC%	Replicons	WGS	Scaffolds	CDS	Release Date	GenBank FTP	RefSeq FTP
194439	Bacteria	Chlorobi	Chlorobia	Chlorobiales	Chlorobiaceae	Chlorobaculum	Chlorobaculum tepidum	SAMN02604006	PRJNA302	GCA_000006985.1	Complete	2.15495	56.5	chromosome:NC_002932.3/AE006470.1	NA	1	1985	##########	ftp://ftp.ncbi.nlm.nih.gov/genomes/all/GCA/000/006/985/GCA_000006985.1_ASM698v1	ftp://ftp.ncbi.nlm.nih.gov/genomes/all/GCF/000/006/985/GCF_000006985.1_ASM698v1
272944	Bacteria	Proteobacteria	Alphaproteobacteria	Rickettsiales	Rickettsiaceae	Rickettsia	Rickettsia conorii	SAMN02603141	PRJNA42	GCA_000007025.1	Complete	1.26876	32.4	chromosome:NC_003103.1/AE006914.1	NA	1	1303	##########	ftp://ftp.ncbi.nlm.nih.gov/genomes/all/GCA/000/007/025/GCA_000007025.1_ASM702v1	ftp://ftp.ncbi.nlm.nih.gov/genomes/all/GCF/000/007/025/GCF_000007025.1_ASM702v1
273068	Bacteria	Firmicutes	Clostridia	Thermoanaerobacterales	Thermoanaerobacteraceae	Caldanaerobacter	Caldanaerobacter subterraneus	SAMN02603009	PRJNA249	GCA_000007085.1	Complete	2.68945	37.6	chromosome:NC_003869.1/AE008691.1	NA	1	2543	##########	ftp://ftp.ncbi.nlm.nih.gov/genomes/all/GCA/000/007/085/GCA_000007085.1_ASM708v1	ftp://ftp.ncbi.nlm.nih.gov/genomes/all/GCF/000/007/085/GCF_000007085.1_ASM708v1
264203	Bacteria	Proteobacteria	Alphaproteobacteria	Sphingomonadales	Sphingomonadaceae	Zymomonas	Zymomonas mobilis	SAMN02603579	PRJNA12354	GCA_000007105.1	Complete	2.05636	46.3	chromosome:NC_006526.2/AE008692.2	NA	1	1737	##########	ftp://ftp.ncbi.nlm.nih.gov/genomes/all/GCA/000/007/105/GCA_000007105.1_ASM710v1	ftp://ftp.ncbi.nlm.nih.gov/genomes/all/GCF/000/007/105/GCF_000007105.1_ASM710v1
182082	Bacteria	Chlamydiae	Chlamydiia	Chlamydiales	Chlamydiaceae	Chlamydia	Chlamydia pneumoniae	SAMN02602979	PRJNA420	GCA_000007205.1	Complete	1.22593	40.6	chromosome:NC_005043.1/AE009440.1	NA	1	1036	##########	ftp://ftp.ncbi.nlm.nih.gov/genomes/all/GCA/000/007/205/GCA_000007205.1_ASM720v1	ftp://ftp.ncbi.nlm.nih.gov/genomes/all/GCF/000/007/205/GCF_000007205.1_ASM720v1
221988	Bacteria	Proteobacteria	Gammaproteobacteria	Pasteurellales	Pasteurellaceae	Basfia	[Mannheimia] succiniciproducens	SAMN02603473	PRJNA13068	GCA_000007745.1	Complete	2.31408	42.5	chromosome:NC_006300.1/AE016827.1	NA	1	2077	##########	ftp://ftp.ncbi.nlm.nih.gov/genomes/all/GCA/000/007/745/GCA_000007745.1_ASM774v1	ftp://ftp.ncbi.nlm.nih.gov/genomes/all/GCF/000/007/745/GCF_000007745.1_ASM774v1
235279	Bacteria	Proteobacteria	Epsilonproteobacteria	Campylobacterales	Helicobacteraceae	Helicobacter	Helicobacter hepaticus	SAMN02604097	PRJNA185	GCA_000007905.1	Complete	1.79915	35.9	chromosome:NC_004917.1/AE017125.1	NA	1	1788	##########	ftp://ftp.ncbi.nlm.nih.gov/genomes/all/GCA/000/007/905/GCA_000007905.1_ASM790v1	ftp://ftp.ncbi.nlm.nih.gov/genomes/all/GCF/000/007/905/GCF_000007905.1_ASM790v1
167539	Bacteria	Cyanobacteria	NA	Synechococcales	Prochloraceae	Prochlorococcus	Prochlorococcus marinus	SAMN02603142	PRJNA419	GCA_000007925.1	Complete	1.75108	36.4	chromosome:NC_005042.1/AE017126.1	NA	1	1838	##########	ftp://ftp.ncbi.nlm.nih.gov/genomes/all/GCA/000/007/925/GCA_000007925.1_ASM792v1	ftp://ftp.ncbi.nlm.nih.gov/genomes/all/GCF/000/007/925/GCF_000007925.1_ASM792v1
243231	Bacteria	Proteobacteria	Deltaproteobacteria	Desulfuromonadales	Geobacteraceae	Geobacter	Geobacter sulfurreducens	SAMN02603989	PRJNA192	GCA_000007985.2	Complete	3.81413	60.9	chromosome:NC_002939.5/AE017180.2	NA	1	3397	##########	ftp://ftp.ncbi.nlm.nih.gov/genomes/all/GCA/000/007/985/GCA_000007985.2_ASM798v2	ftp://ftp.ncbi.nlm.nih.gov/genomes/all/GCF/000/007/985/GCF_000007985.2_ASM798v2
243275	Bacteria	Spirochaetes	Spirochaetia	Spirochaetales	Spirochaetaceae	Treponema	Treponema denticola	SAMN02603967	PRJNA4	GCA_000008185.1	Complete	2.8432	37.9	chromosome:NC_002967.9/AE017226.1	NA	1	2542	##########	ftp://ftp.ncbi.nlm.nih.gov/genomes/all/GCA/000/008/185/GCA_000008185.1_ASM818v1	ftp://ftp.ncbi.nlm.nih.gov/genomes/all/GCF/000/008/185/GCF_000008185.1_ASM818v1
265311	Bacteria	Tenericutes	Mollicutes	Entomoplasmatales	Entomoplasmataceae	Mesoplasma	Mesoplasma florum	SAMN03081416	PRJNA10650	GCA_000008305.1	Complete	0.793224	27	chromosome:NC_006055.1/AE017263.1	NA	1	679	##########	ftp://ftp.ncbi.nlm.nih.gov/genomes/all/GCA/000/008/305/GCA_000008305.1_ASM830v1	ftp://ftp.ncbi.nlm.nih.gov/genomes/all/GCF/000/008/305/GCF_000008305.1_ASM830v1
243233	Bacteria	Proteobacteria	Gammaproteobacteria	Methylococcales	Methylococcaceae	Methylococcus	Methylococcus capsulatus	SAMN02603968	PRJNA21	GCA_000008325.1	Complete	3.30456	63.6	chromosome:NC_002977.6/AE017282.2	NA	1	2980	##########	ftp://ftp.ncbi.nlm.nih.gov/genomes/all/GCA/000/008/325/GCA_000008325.1_ASM832v1	ftp://ftp.ncbi.nlm.nih.gov/genomes/all/GCF/000/008/325/GCF_000008325.1_ASM832v1
267748	Bacteria	Tenericutes	Mollicutes	Mycoplasmatales	Mycoplasmataceae	Mycoplasma	Mycoplasma mobile	SAMN03081417	PRJNA10697	GCA_000008365.1	Complete	0.777079	25	chromosome:NC_006908.1/AE017308.1	NA	1	649	##########	ftp://ftp.ncbi.nlm.nih.gov/genomes/all/GCA/000/008/365/GCA_000008365.1_ASM836v1	ftp://ftp.ncbi.nlm.nih.gov/genomes/all/GCF/000/008/365/GCF_000008365.1_ASM836v1
292805	Bacteria	Proteobacteria	Alphaproteobacteria	Rickettsiales	Anaplasmataceae	Wolbachia	Wolbachia endosymbiont of Brugia malayi	SAMN02603678	PRJNA12475	GCA_000008385.1	Complete	1.08008	34.2	chromosome:NC_006833.1/AE017321.1	NA	1	981	2005-02-02	ftp://ftp.ncbi.nlm.nih.gov/genomes/all/GCA/000/008/385/GCA_000008385.1_ASM838v1	ftp://ftp.ncbi.nlm.nih.gov/genomes/all/GCF/000/008/385/GCF_000008385.1_ASM838v1
283942	Bacteria	Proteobacteria	Gammaproteobacteria	Alteromonadales	Idiomarinaceae	Idiomarina	Idiomarina loihiensis	SAMN02604184	PRJNA10790	GCA_000008465.1	Complete	2.83932	47	chromosome:NC_006512.1/AE017340.1	NA	1	2628	##########	ftp://ftp.ncbi.nlm.nih.gov/genomes/all/GCA/000/008/465/GCA_000008465.1_ASM846v1	ftp://ftp.ncbi.nlm.nih.gov/genomes/all/GCF/000/008/465/GCF_000008465.1_ASM846v1
228410	Bacteria	Proteobacteria	Betaproteobacteria	Nitrosomonadales	Nitrosomonadaceae	Nitrosomonas	Nitrosomonas europaea	SAMEA3138193	PRJNA52	GCA_000009145.1	Complete	2.81209	50.7	chromosome:NC_004757.1/AL954747.1	NA	1	2541	##########	ftp://ftp.ncbi.nlm.nih.gov/genomes/all/GCA/000/009/145/GCA_000009145.1_ASM914v1	ftp://ftp.ncbi.nlm.nih.gov/genomes/all/GCF/000/009/145/GCF_000009145.1_ASM914v1
393595	Bacteria	Proteobacteria	Gammaproteobacteria	Oceanospirillales	Alcanivoracaceae	Alcanivorax	Alcanivorax borkumensis	SAMEA3138202	PRJNA13005	GCA_000009365.1	Complete	3.12014	54.7	chromosome:NC_008260.1/AM286690.1	NA	1	2750	##########	ftp://ftp.ncbi.nlm.nih.gov/genomes/all/GCA/000/009/365/GCA_000009365.1_ASM936v1	ftp://ftp.ncbi.nlm.nih.gov/genomes/all/GCF/000/009/365/GCF_000009365.1_ASM936v1
292459	Bacteria	Firmicutes	Clostridia	Eubacteriales	Symbiobacteriaceae	Symbiobacterium	Symbiobacterium thermophilum	SAMD00061067	PRJNA12994	GCA_000009905.1	Complete	3.56614	68.7	chromosome:NC_006177.1/AP006840.1	NA	1	3194	2004-09-02	ftp://ftp.ncbi.nlm.nih.gov/genomes/all/GCA/000/009/905/GCA_000009905.1_ASM990v1	ftp://ftp.ncbi.nlm.nih.gov/genomes/all/GCF/000/009/905/GCF_000009905.1_ASM990v1
342108	Bacteria	Proteobacteria	Alphaproteobacteria	Rhodospirillales	Rhodospirillaceae	Magnetospirillum	Magnetospirillum magneticum	SAMD00061077	PRJNA16217	GCA_000009985.1	Complete	4.96715	65.1	chromosome:NC_007626.1/AP007255.1	NA	1	4589	##########	ftp://ftp.ncbi.nlm.nih.gov/genomes/all/GCA/000/009/985/GCA_000009985.1_ASM998v1	ftp://ftp.ncbi.nlm.nih.gov/genomes/all/GCF/000/009/985/GCF_000009985.1_ASM998v1
334380	Bacteria	Proteobacteria	Alphaproteobacteria	Rickettsiales	Rickettsiaceae	Orientia	Orientia tsutsugamushi	SAMD00060919	PRJDA18983	GCA_000010205.1	Complete	2.00899	30.5	chromosome:NC_010793.1/AP008981.1	NA	1	1613	##########	ftp://ftp.ncbi.nlm.nih.gov/genomes/all/GCA/000/010/205/GCA_000010205.1_ASM1020v1	ftp://ftp.ncbi.nlm.nih.gov/genomes/all/GCF/000/010/205/GCF_000010205.1_ASM1020v1
379066	Bacteria	Gemmatimonadetes	Gemmatimonadetes	Gemmatimonadales	Gemmatimonadaceae	Gemmatimonas	Gemmatimonas aurantiaca	SAMD00060909	PRJDA18501	GCA_000010305.1	Complete	4.63696	64.3	chromosome:NC_012489.1/AP009153.1	NA	1	3917	2009-04-01	ftp://ftp.ncbi.nlm.nih.gov/genomes/all/GCA/000/010/305/GCA_000010305.1_ASM1030v1	ftp://ftp.ncbi.nlm.nih.gov/genomes/all/GCF/000/010/305/GCF_000010305.1_ASM1030v1
412965	Bacteria	Proteobacteria	Gammaproteobacteria	NA	NA	Candidatus Vesicomyosocius	Candidatus Vesicomyosocius okutanii	SAMD00060908	PRJDA18267	GCA_000010405.1	Complete	1.02215	31.6	chromosome:NC_009465.1/AP009247.1	NA	1	943	##########	ftp://ftp.ncbi.nlm.nih.gov/genomes/all/GCA/000/010/405/GCA_000010405.1_ASM1040v1	ftp://ftp.ncbi.nlm.nih.gov/genomes/all/GCF/000/010/405/GCF_000010405.1_ASM1040v1
431947	Bacteria	Bacteroidetes	Bacteroidia	Bacteroidales	Porphyromonadaceae	Porphyromonas	Porphyromonas gingivalis	SAMD00060922	PRJDA19051	GCA_000010505.1	Complete	2.35489	48.4	chromosome:NC_010729.1/AP009380.1	NA	1	1920	##########	ftp://ftp.ncbi.nlm.nih.gov/genomes/all/GCA/000/010/505/GCA_000010505.1_ASM1050v1	ftp://ftp.ncbi.nlm.nih.gov/genomes/all/GCF/000/010/505/GCF_000010505.1_ASM1050v1
438753	Bacteria	Proteobacteria	Alphaproteobacteria	Hyphomicrobiales	Xanthobacteraceae	Azorhizobium	Azorhizobium caulinodans	SAMD00060925	PRJDA19267	GCA_000010525.1	Complete	5.36977	67.3	chromosome:NC_009937.1/AP009384.1	NA	1	4755	##########	ftp://ftp.ncbi.nlm.nih.gov/genomes/all/GCA/000/010/525/GCA_000010525.1_ASM1052v1	ftp://ftp.ncbi.nlm.nih.gov/genomes/all/GCF/000/010/525/GCF_000010525.1_ASM1052v1
455632	Bacteria	Actinobacteria	Actinomycetia	Streptomycetales	Streptomycetaceae	Streptomyces	Streptomyces griseus	SAMD00060929	PRJDA20085	GCA_000010605.1	Complete	8.54593	72.2	chromosome:NC_010572.1/AP009493.1	NA	1	6994	##########	ftp://ftp.ncbi.nlm.nih.gov/genomes/all/GCA/000/010/605/GCA_000010605.1_ASM1060v1	ftp://ftp.ncbi.nlm.nih.gov/genomes/all/GCF/000/010/605/GCF_000010605.1_ASM1060v1
272558	Bacteria	Firmicutes	Bacilli	Bacillales	Bacillaceae	Alkalihalobacillus	Alkalihalobacillus halodurans	SAMD00061093	PRJNA235	GCA_000011145.1	Complete	4.20235	43.7	chromosome:NC_002570.2/BA000004.3	NA	1	3954	##########	ftp://ftp.ncbi.nlm.nih.gov/genomes/all/GCA/000/011/145/GCA_000011145.1_ASM1114v1	ftp://ftp.ncbi.nlm.nih.gov/genomes/all/GCF/000/011/145/GCF_000011145.1_ASM1114v1
272633	Bacteria	Tenericutes	Mollicutes	Mycoplasmatales	Mycoplasmataceae	Mycoplasma	Mycoplasma penetrans	SAMD00061084	PRJNA176	GCA_000011225.1	Complete	1.35863	25.7	chromosome:NC_004432.1/BA000026.2	NA	1	1019	##########	ftp://ftp.ncbi.nlm.nih.gov/genomes/all/GCA/000/011/225/GCA_000011225.1_ASM1122v1	ftp://ftp.ncbi.nlm.nih.gov/genomes/all/GCF/000/011/225/GCF_000011225.1_ASM1122v1
221109	Bacteria	Firmicutes	Bacilli	Bacillales	Bacillaceae	Oceanobacillus	Oceanobacillus iheyensis	SAMD00061101	PRJNA284	GCA_000011245.1	Complete	3.63053	35.7	chromosome:NC_004193.1/BA000028.3	NA	1	3467	##########	ftp://ftp.ncbi.nlm.nih.gov/genomes/all/GCA/000/011/245/GCA_000011245.1_ASM1124v1	ftp://ftp.ncbi.nlm.nih.gov/genomes/all/GCF/000/011/245/GCF_000011245.1_ASM1124v1
197221	Bacteria	Cyanobacteria	NA	Synechococcales	Synechococcaceae	Thermosynechococcus	Thermosynechococcus elongatus	SAMD00061106	PRJNA308	GCA_000011345.1	Complete	2.59386	53.9	chromosome:NC_004113.1/BA000039.2	NA	1	2441	##########	ftp://ftp.ncbi.nlm.nih.gov/genomes/all/GCA/000/011/345/GCA_000011345.1_ASM1134v1	ftp://ftp.ncbi.nlm.nih.gov/genomes/all/GCF/000/011/345/GCF_000011345.1_ASM1134v1
251221	Bacteria	Cyanobacteria	Gloeobacteria	Gloeobacterales	Gloeobacteraceae	Gloeobacter	Gloeobacter violaceus	SAMD00061120	PRJNA9606	GCA_000011385.1	Complete	4.65902	62	chromosome:NC_005125.1/BA000045.2	NA	1	4467	##########	ftp://ftp.ncbi.nlm.nih.gov/genomes/all/GCA/000/011/385/GCA_000011385.1_ASM1138v1	ftp://ftp.ncbi.nlm.nih.gov/genomes/all/GCF/000/011/385/GCF_000011385.1_ASM1138v1
264201	Bacteria	Chlamydiae	Chlamydiia	Parachlamydiales	Parachlamydiaceae	Candidatus Protochlamydia	Candidatus Protochlamydia amoebophila	SAMEA3138214	PRJNA10700	GCA_000011565.2	Complete	2.43891	34.8	chromosome:NC_005861.2/BX908798.2	NA	1	1831	2004-04-08	ftp://ftp.ncbi.nlm.nih.gov/genomes/all/GCA/000/011/565/GCA_000011565.2_ASM1156v2	ftp://ftp.ncbi.nlm.nih.gov/genomes/all/GCF/000/011/565/GCF_000011565.2_ASM1156v2
291272	Bacteria	Proteobacteria	Gammaproteobacteria	Enterobacterales	Enterobacteriaceae	Candidatus Blochmannia	Candidatus Blochmannia pennsylvanicus	SAMN02603465	PRJNA13875	GCA_000011745.1	Complete	0.791654	29.6	chromosome:NC_007292.1/CP000016.1	NA	1	610	2005-08-04	ftp://ftp.ncbi.nlm.nih.gov/genomes/all/GCA/000/011/745/GCA_000011745.1_ASM1174v1	ftp://ftp.ncbi.nlm.nih.gov/genomes/all/GCF/000/011/745/GCF_000011745.1_ASM1174v1
259536	Bacteria	Proteobacteria	Gammaproteobacteria	Pseudomonadales	Moraxellaceae	Psychrobacter	Psychrobacter arcticus	SAMN02598544	PRJNA9633	GCA_000012305.1	Complete	2.6507	42.8	chromosome:NC_007204.1/CP000082.1	NA	1	2124	##########	ftp://ftp.ncbi.nlm.nih.gov/genomes/all/GCA/000/012/305/GCA_000012305.1_ASM1230v1	ftp://ftp.ncbi.nlm.nih.gov/genomes/all/GCF/000/012/305/GCF_000012305.1_ASM1230v1
167879	Bacteria	Proteobacteria	Gammaproteobacteria	Alteromonadales	Colwelliaceae	Colwellia	Colwellia psychrerythraea	SAMN02604001	PRJNA275	GCA_000012325.1	Complete	5.37318	38	chromosome:NC_003910.7/CP000083.1	NA	1	4403	##########	ftp://ftp.ncbi.nlm.nih.gov/genomes/all/GCA/000/012/325/GCA_000012325.1_ASM1232v1	ftp://ftp.ncbi.nlm.nih.gov/genomes/all/GCF/000/012/325/GCF_000012325.1_ASM1232v1
335992	Bacteria	Proteobacteria	Alphaproteobacteria	Pelagibacterales	Pelagibacteraceae	Candidatus Pelagibacter	Candidatus Pelagibacter ubique	SAMN02603690	PRJNA13989	GCA_000012345.1	Complete	1.30876	29.7	chromosome:NC_007205.1/CP000084.1	NA	1	1338	##########	ftp://ftp.ncbi.nlm.nih.gov/genomes/all/GCA/000/012/345/GCA_000012345.1_ASM1234v1	ftp://ftp.ncbi.nlm.nih.gov/genomes/all/GCF/000/012/345/GCF_000012345.1_ASM1234v1
319225	Bacteria	Chlorobi	Chlorobia	Chlorobiales	Chlorobiaceae	Pelodictyon	Pelodictyon luteolum	SAMN02598284	PRJNA13012	GCA_000012485.1	Complete	2.36484	57.3	chromosome:NC_007512.1/CP000096.1	NA	1	2146	##########	ftp://ftp.ncbi.nlm.nih.gov/genomes/all/GCA/000/012/485/GCA_000012485.1_ASM1248v1	ftp://ftp.ncbi.nlm.nih.gov/genomes/all/GCF/000/012/485/GCF_000012485.1_ASM1248v1
269484	Bacteria	Proteobacteria	Alphaproteobacteria	Rickettsiales	Anaplasmataceae	Ehrlichia	Ehrlichia canis	SAMN02598261	PRJNA10694	GCA_000012565.1	Complete	1.31503	29	chromosome:NC_007354.1/CP000107.1	NA	1	935	##########	ftp://ftp.ncbi.nlm.nih.gov/genomes/all/GCA/000/012/565/GCA_000012565.1_ASM1256v1	ftp://ftp.ncbi.nlm.nih.gov/genomes/all/GCF/000/012/565/GCF_000012565.1_ASM1256v1
207559	Bacteria	Proteobacteria	Deltaproteobacteria	Desulfovibrionales	Desulfovibrionaceae	Desulfovibrio	Desulfovibrio alaskensis	SAMN02598492	PRJNA329	GCA_000012665.1	Complete	3.73023	57.8	chromosome:NC_007519.1/CP000112.1	NA	1	3248	##########	ftp://ftp.ncbi.nlm.nih.gov/genomes/all/GCA/000/012/665/GCA_000012665.1_ASM1266v1	ftp://ftp.ncbi.nlm.nih.gov/genomes/all/GCF/000/012/665/GCF_000012665.1_ASM1266v1
246197	Bacteria	Proteobacteria	Deltaproteobacteria	Myxococcales	Myxococcaceae	Myxococcus	Myxococcus xanthus	SAMN02604018	PRJNA1421	GCA_000012685.1	Complete	9.13976	68.9	chromosome:NC_008095.1/CP000113.1	NA	1	7199	2006-06-07	ftp://ftp.ncbi.nlm.nih.gov/genomes/all/GCA/000/012/685/GCA_000012685.1_ASM1268v1	ftp://ftp.ncbi.nlm.nih.gov/genomes/all/GCF/000/012/685/GCF_000012685.1_ASM1268v1
323098	Bacteria	Proteobacteria	Alphaproteobacteria	Hyphomicrobiales	Bradyrhizobiaceae	Nitrobacter	Nitrobacter winogradskyi	SAMN02598308	PRJNA13474	GCA_000012725.1	Complete	3.40209	62	chromosome:NC_007406.1/CP000115.1	NA	1	3047	##########	ftp://ftp.ncbi.nlm.nih.gov/genomes/all/GCA/000/012/725/GCA_000012725.1_ASM1272v1	ftp://ftp.ncbi.nlm.nih.gov/genomes/all/GCF/000/012/725/GCF_000012725.1_ASM1272v1
340047	Bacteria	Tenericutes	Mollicutes	Mycoplasmatales	Mycoplasmataceae	Mycoplasma	Mycoplasma capricolum	SAMN02603434	PRJNA16208	GCA_000012765.1	Complete	1.01002	23.8	chromosome:NC_007633.1/CP000123.1	NA	1	825	##########	ftp://ftp.ncbi.nlm.nih.gov/genomes/all/GCA/000/012/765/GCA_000012765.1_ASM1276v1	ftp://ftp.ncbi.nlm.nih.gov/genomes/all/GCF/000/012/765/GCF_000012765.1_ASM1276v1
246194	Bacteria	Firmicutes	Clostridia	Thermoanaerobacterales	Thermoanaerobacteraceae	Carboxydothermus	Carboxydothermus hydrogenoformans	SAMN02603998	PRJNA253	GCA_000012865.1	Complete	2.40152	42	chromosome:NC_007503.1/CP000141.1	NA	1	2439	##########	ftp://ftp.ncbi.nlm.nih.gov/genomes/all/GCA/000/012/865/GCA_000012865.1_ASM1286v1	ftp://ftp.ncbi.nlm.nih.gov/genomes/all/GCF/000/012/865/GCF_000012865.1_ASM1286v1
338963	Bacteria	Proteobacteria	Deltaproteobacteria	Desulfuromonadales	Syntrophotaleaceae	Syntrophotalea	Syntrophotalea carbinolica	SAMN02598295	PRJNA13337	GCA_000012885.1	Complete	3.66589	55.1	chromosome:NC_007498.2/CP000142.2	NA	1	3161	##########	ftp://ftp.ncbi.nlm.nih.gov/genomes/all/GCA/000/012/885/GCA_000012885.1_ASM1288v1	ftp://ftp.ncbi.nlm.nih.gov/genomes/all/GCF/000/012/885/GCF_000012885.1_ASM1288v1
326298	Bacteria	Proteobacteria	Epsilonproteobacteria	Campylobacterales	Thiovulaceae	Sulfurimonas	Sulfurimonas denitrificans	SAMN02598289	PRJNA13019	GCA_000012965.1	Complete	2.20156	34.5	chromosome:NC_007575.1/CP000153.1	NA	1	2132	##########	ftp://ftp.ncbi.nlm.nih.gov/genomes/all/GCA/000/012/965/GCA_000012965.1_ASM1296v1	ftp://ftp.ncbi.nlm.nih.gov/genomes/all/GCF/000/012/965/GCF_000012965.1_ASM1296v1
349521	Bacteria	Proteobacteria	Gammaproteobacteria	Oceanospirillales	Hahellaceae	Hahella	Hahella chejuensis	SAMN02603483	PRJNA16064	GCA_000012985.1	Complete	7.21527	53.9	chromosome:NC_007645.1/CP000155.1	NA	1	6259	##########	ftp://ftp.ncbi.nlm.nih.gov/genomes/all/GCA/000/012/985/GCA_000012985.1_ASM1298v1	ftp://ftp.ncbi.nlm.nih.gov/genomes/all/GCF/000/012/985/GCF_000012985.1_ASM1298v1
228405	Bacteria	Proteobacteria	Alphaproteobacteria	Hyphomonadales	Hyphomonadaceae	Hyphomonas	Hyphomonas neptunium	SAMN02604041	PRJNA15721	GCA_000013025.1	Complete	3.70502	61.9	chromosome:NC_008358.1/CP000158.1	NA	1	3476	##########	ftp://ftp.ncbi.nlm.nih.gov/genomes/all/GCA/000/013/025/GCA_000013025.1_ASM1302v1	ftp://ftp.ncbi.nlm.nih.gov/genomes/all/GCF/000/013/025/GCF_000013025.1_ASM1302v1
222891	Bacteria	Proteobacteria	Alphaproteobacteria	Rickettsiales	Anaplasmataceae	Neorickettsia	Neorickettsia sennetsu	SAMN02604016	PRJNA357	GCA_000013165.1	Complete	0.859006	41.1	chromosome:NC_007798.1/CP000237.1	NA	1	750	##########	ftp://ftp.ncbi.nlm.nih.gov/genomes/all/GCA/000/013/165/GCA_000013165.1_ASM1316v1	ftp://ftp.ncbi.nlm.nih.gov/genomes/all/GCF/000/013/165/GCF_000013165.1_ASM1316v1
106370	Bacteria	Actinobacteria	Actinomycetia	Frankiales	Frankiaceae	Frankia	Frankia casuarinae	SAMN02199398	PRJNA13963	GCA_000013345.1	Complete	5.43363	70.1	chromosome:NC_007777.1/CP000249.1	NA	1	4501	2006-02-06	ftp://ftp.ncbi.nlm.nih.gov/genomes/all/GCA/000/013/345/GCA_000013345.1_ASM1334v1	ftp://ftp.ncbi.nlm.nih.gov/genomes/all/GCF/000/013/345/GCF_000013345.1_ASM1334v1
56780	Bacteria	Proteobacteria	Deltaproteobacteria	Syntrophobacterales	Syntrophaceae	Syntrophus	Syntrophus aciditrophicus	SAMN02603418	PRJNA16258	GCA_000013405.1	Complete	3.1793	51.5	chromosome:NC_007759.1/CP000252.1	NA	1	2854	##########	ftp://ftp.ncbi.nlm.nih.gov/genomes/all/GCA/000/013/405/GCA_000013405.1_ASM1340v1	ftp://ftp.ncbi.nlm.nih.gov/genomes/all/GCF/000/013/405/GCF_000013405.1_ASM1340v1
203122	Bacteria	Proteobacteria	Gammaproteobacteria	Cellvibrionales	Cellvibrionaceae	Saccharophagus	Saccharophagus degradans	SAMN02598483	PRJNA316	GCA_000013665.1	Complete	5.05753	45.8	chromosome:NC_007912.1/CP000282.1	NA	1	4068	##########	ftp://ftp.ncbi.nlm.nih.gov/genomes/all/GCA/000/013/665/GCA_000013665.1_ASM1366v1	ftp://ftp.ncbi.nlm.nih.gov/genomes/all/GCF/000/013/665/GCF_000013665.1_ASM1366v1
265072	Bacteria	Proteobacteria	Betaproteobacteria	Nitrosomonadales	Methylophilaceae	Methylobacillus	Methylobacillus flagellatus	SAMN02598256	PRJNA10647	GCA_000013705.1	Complete	2.97152	55.7	chromosome:NC_007947.1/CP000284.1	NA	1	2785	##########	ftp://ftp.ncbi.nlm.nih.gov/genomes/all/GCA/000/013/705/GCA_000013705.1_ASM1370v1	ftp://ftp.ncbi.nlm.nih.gov/genomes/all/GCF/000/013/705/GCF_000013705.1_ASM1370v1
318161	Bacteria	Proteobacteria	Gammaproteobacteria	Alteromonadales	Shewanellaceae	Shewanella	Shewanella denitrificans	SAMN02598300	PRJNA13390	GCA_000013765.1	Complete	4.54591	45.1	chromosome:NC_007954.1/CP000302.1	NA	1	3772	##########	ftp://ftp.ncbi.nlm.nih.gov/genomes/all/GCA/000/013/765/GCA_000013765.1_ASM1376v1	ftp://ftp.ncbi.nlm.nih.gov/genomes/all/GCF/000/013/765/GCF_000013765.1_ASM1376v1
204669	Bacteria	Acidobacteria	Acidobacteriia	Acidobacteriales	Acidobacteriaceae	Candidatus Koribacter	Candidatus Koribacter versatilis	SAMN02598354	PRJNA15771	GCA_000014005.1	Complete	5.65037	58.4	chromosome:NC_008009.1/CP000360.1	NA	1	4891	2006-05-04	ftp://ftp.ncbi.nlm.nih.gov/genomes/all/GCA/000/014/005/GCA_000014005.1_ASM1400v1	ftp://ftp.ncbi.nlm.nih.gov/genomes/all/GCF/000/014/005/GCF_000014005.1_ASM1400v1
269798	Bacteria	Bacteroidetes	Cytophagia	Cytophagales	Cytophagaceae	Cytophaga	Cytophaga hutchinsonii	SAMN02598536	PRJNA54	GCA_000014145.1	Complete	4.43322	38.8	chromosome:NC_008255.1/CP000383.1	NA	1	3674	##########	ftp://ftp.ncbi.nlm.nih.gov/genomes/all/GCA/000/014/145/GCA_000014145.1_ASM1414v1	ftp://ftp.ncbi.nlm.nih.gov/genomes/all/GCF/000/014/145/GCF_000014145.1_ASM1414v1
266117	Bacteria	Actinobacteria	Rubrobacteria	Rubrobacterales	Rubrobacteraceae	Rubrobacter	Rubrobacter xylanophilus	SAMN02598258	PRJNA10670	GCA_000014185.1	Complete	3.22575	70.5	chromosome:NC_008148.1/CP000386.1	NA	1	3186	2006-06-09	ftp://ftp.ncbi.nlm.nih.gov/genomes/all/GCA/000/014/185/GCA_000014185.1_ASM1418v1	ftp://ftp.ncbi.nlm.nih.gov/genomes/all/GCF/000/014/185/GCF_000014185.1_ASM1418v1
278197	Bacteria	Firmicutes	Bacilli	Lactobacillales	Lactobacillaceae	Pediococcus	Pediococcus pentosaceus	SAMN02598525	PRJNA398	GCA_000014505.1	Complete	1.83239	37.4	chromosome:NC_008525.1/CP000422.1	NA	1	1728	##########	ftp://ftp.ncbi.nlm.nih.gov/genomes/all/GCA/000/014/505/GCA_000014505.1_ASM1450v1	ftp://ftp.ncbi.nlm.nih.gov/genomes/all/GCF/000/014/505/GCF_000014505.1_ASM1450v1
318167	Bacteria	Proteobacteria	Gammaproteobacteria	Alteromonadales	Shewanellaceae	Shewanella	Shewanella frigidimarina	SAMN02598301	PRJNA13391	GCA_000014705.1	Complete	4.84526	41.6	chromosome:NC_008345.1/CP000447.1	NA	1	3995	##########	ftp://ftp.ncbi.nlm.nih.gov/genomes/all/GCA/000/014/705/GCA_000014705.1_ASM1470v1	ftp://ftp.ncbi.nlm.nih.gov/genomes/all/GCF/000/014/705/GCF_000014705.1_ASM1470v1
335541	Bacteria	Firmicutes	Clostridia	Eubacteriales	Syntrophomonadaceae	Syntrophomonas	Syntrophomonas wolfei	SAMN02598286	PRJNA13014	GCA_000014725.1	Complete	2.9362	44.9	chromosome:NC_008346.1/CP000448.1	NA	1	2578	##########	ftp://ftp.ncbi.nlm.nih.gov/genomes/all/GCA/000/014/725/GCA_000014725.1_ASM1472v1	ftp://ftp.ncbi.nlm.nih.gov/genomes/all/GCF/000/014/725/GCF_000014725.1_ASM1472v1
187272	Bacteria	Proteobacteria	Gammaproteobacteria	Chromatiales	Ectothiorhodospiraceae	Alkalilimnicola	Alkalilimnicola ehrlichii	SAMN02598349	PRJNA15763	GCA_000014785.1	Complete	3.27594	67.5	chromosome:NC_008340.1/CP000453.1	NA	1	2873	##########	ftp://ftp.ncbi.nlm.nih.gov/genomes/all/GCA/000/014/785/GCA_000014785.1_ASM1478v1	ftp://ftp.ncbi.nlm.nih.gov/genomes/all/GCF/000/014/785/GCF_000014785.1_ASM1478v1
156889	Bacteria	Proteobacteria	Alphaproteobacteria	Magnetococcales	Magnetococcaceae	Magnetococcus	Magnetococcus marinus	SAMN02598452	PRJNA262	GCA_000014865.1	Complete	4.71958	54.2	chromosome:NC_008576.1/CP000471.1	NA	1	3728	##########	ftp://ftp.ncbi.nlm.nih.gov/genomes/all/GCA/000/014/865/GCA_000014865.1_ASM1486v1	ftp://ftp.ncbi.nlm.nih.gov/genomes/all/GCF/000/014/865/GCF_000014865.1_ASM1486v1
225849	Bacteria	Proteobacteria	Gammaproteobacteria	Alteromonadales	Shewanellaceae	Shewanella	Shewanella piezotolerans	SAMN02603456	PRJNA17675	GCA_000014885.1	Complete	5.39648	43.3	chromosome:NC_011566.1/CP000472.1	NA	1	4423	##########	ftp://ftp.ncbi.nlm.nih.gov/genomes/all/GCA/000/014/885/GCA_000014885.1_ASM1488v1	ftp://ftp.ncbi.nlm.nih.gov/genomes/all/GCF/000/014/885/GCF_000014885.1_ASM1488v1
335543	Bacteria	Proteobacteria	Deltaproteobacteria	Syntrophobacterales	Syntrophobacteraceae	Syntrophobacter	Syntrophobacter fumaroxidans	SAMN02598285	PRJNA13013	GCA_000014965.1	Complete	4.99025	59.9	chromosome:NC_008554.1/CP000478.1	NA	1	3948	##########	ftp://ftp.ncbi.nlm.nih.gov/genomes/all/GCA/000/014/965/GCA_000014965.1_ASM1496v1	ftp://ftp.ncbi.nlm.nih.gov/genomes/all/GCF/000/014/965/GCF_000014965.1_ASM1496v1
351607	Bacteria	Actinobacteria	Actinomycetia	Acidothermales	Acidothermaceae	Acidothermus	Acidothermus cellulolyticus	SAMN02598358	PRJNA16097	GCA_000015025.1	Complete	2.44354	66.9	chromosome:NC_008578.1/CP000481.1	NA	1	2118	##########	ftp://ftp.ncbi.nlm.nih.gov/genomes/all/GCA/000/015/025/GCA_000015025.1_ASM1502v1	ftp://ftp.ncbi.nlm.nih.gov/genomes/all/GCF/000/015/025/GCF_000015025.1_ASM1502v1
413404	Bacteria	Proteobacteria	Gammaproteobacteria	NA	NA	Candidatus Ruthia	Candidatus Ruthia magnifica	SAMN02598375	PRJNA16841	GCA_000015105.1	Complete	1.16078	34	chromosome:NC_008610.1/CP000488.1	NA	1	1054	##########	ftp://ftp.ncbi.nlm.nih.gov/genomes/all/GCA/000/015/105/GCA_000015105.1_ASM1510v1	ftp://ftp.ncbi.nlm.nih.gov/genomes/all/GCF/000/015/105/GCF_000015105.1_ASM1510v1
290317	Bacteria	Chlorobi	Chlorobia	Chlorobiales	Chlorobiaceae	Chlorobium	Chlorobium phaeobacteroides	SAMN02598273	PRJNA12609	GCA_000015125.1	Complete	3.1339	48.4	chromosome:NC_008639.1/CP000492.1	NA	1	2729	##########	ftp://ftp.ncbi.nlm.nih.gov/genomes/all/GCA/000/015/125/GCA_000015125.1_ASM1512v1	ftp://ftp.ncbi.nlm.nih.gov/genomes/all/GCF/000/015/125/GCF_000015125.1_ASM1512v1
326297	Bacteria	Proteobacteria	Gammaproteobacteria	Alteromonadales	Shewanellaceae	Shewanella	Shewanella amazonensis	SAMN02598298	PRJNA13385	GCA_000015245.1	Complete	4.30614	53.6	chromosome:NC_008700.1/CP000507.1	NA	1	3663	##########	ftp://ftp.ncbi.nlm.nih.gov/genomes/all/GCA/000/015/245/GCA_000015245.1_ASM1524v1	ftp://ftp.ncbi.nlm.nih.gov/genomes/all/GCF/000/015/245/GCF_000015245.1_ASM1524v1
357804	Bacteria	Proteobacteria	Gammaproteobacteria	Alteromonadales	Psychromonadaceae	Psychromonas	Psychromonas ingrahamii	SAMN02598361	PRJNA16187	GCA_000015285.1	Complete	4.5596	40.1	chromosome:NC_008709.1/CP000510.1	NA	1	3702	##########	ftp://ftp.ncbi.nlm.nih.gov/genomes/all/GCA/000/015/285/GCA_000015285.1_ASM1528v1	ftp://ftp.ncbi.nlm.nih.gov/genomes/all/GCF/000/015/285/GCF_000015285.1_ASM1528v1
350058	Bacteria	Actinobacteria	Actinomycetia	Corynebacteriales	Mycobacteriaceae	Mycolicibacterium	Mycolicibacterium vanbaalenii	SAMN02598347	PRJNA15761	GCA_000015305.1	Complete	6.49186	67.8	chromosome:NC_008726.1/CP000511.1	NA	1	6027	##########	ftp://ftp.ncbi.nlm.nih.gov/genomes/all/GCA/000/015/305/GCA_000015305.1_ASM1530v1	ftp://ftp.ncbi.nlm.nih.gov/genomes/all/GCF/000/015/305/GCF_000015305.1_ASM1530v1
246195	Bacteria	Proteobacteria	Gammaproteobacteria	Cardiobacteriales	Cardiobacteriaceae	Dichelobacter	Dichelobacter nodosus	SAMN02603972	PRJNA50	GCA_000015345.1	Complete	1.38935	44.4	chromosome:NC_009446.1/CP000513.1	NA	1	1281	2007-05-04	ftp://ftp.ncbi.nlm.nih.gov/genomes/all/GCA/000/015/345/GCA_000015345.1_ASM1534v1	ftp://ftp.ncbi.nlm.nih.gov/genomes/all/GCF/000/015/345/GCF_000015345.1_ASM1534v1
349124	Bacteria	Proteobacteria	Gammaproteobacteria	Chromatiales	Ectothiorhodospiraceae	Halorhodospira	Halorhodospira halophila	SAMN00623046	PRJNA15767	GCA_000015585.1	Complete	2.67845	68	chromosome:NC_008789.1/CP000544.1	NA	1	2429	##########	ftp://ftp.ncbi.nlm.nih.gov/genomes/all/GCA/000/015/585/GCA_000015585.1_ASM1558v1	ftp://ftp.ncbi.nlm.nih.gov/genomes/all/GCF/000/015/585/GCF_000015585.1_ASM1558v1
323850	Bacteria	Proteobacteria	Gammaproteobacteria	Alteromonadales	Shewanellaceae	Shewanella	Shewanella loihica	SAMN00623064	PRJNA13906	GCA_000016065.1	Complete	4.60259	53.7	chromosome:NC_009092.1/CP000606.1	NA	1	3895	2007-03-07	ftp://ftp.ncbi.nlm.nih.gov/genomes/all/GCA/000/016/065/GCA_000016065.1_ASM1606v1	ftp://ftp.ncbi.nlm.nih.gov/genomes/all/GCF/000/016/065/GCF_000016065.1_ASM1606v1
349161	Bacteria	Firmicutes	Clostridia	Eubacteriales	Peptococcaceae	Desulfotomaculum	Desulfotomaculum reducens	SAMN02598304	PRJNA13424	GCA_000016165.1	Complete	3.6081	42.3	chromosome:NC_009253.1/CP000612.1	NA	1	3454	##########	ftp://ftp.ncbi.nlm.nih.gov/genomes/all/GCA/000/016/165/GCA_000016165.1_ASM1616v1	ftp://ftp.ncbi.nlm.nih.gov/genomes/all/GCF/000/016/165/GCF_000016165.1_ASM1616v1
414684	Bacteria	Proteobacteria	Alphaproteobacteria	Rhodospirillales	Rhodospirillaceae	Rhodospirillum	Rhodospirillum centenum	SAMN02603908	PRJNA18307	GCA_000016185.1	Complete	4.35554	70.5	chromosome:NC_011420.2/CP000613.2	NA	1	3883	##########	ftp://ftp.ncbi.nlm.nih.gov/genomes/all/GCA/000/016/185/GCA_000016185.1_ASM1618v1	ftp://ftp.ncbi.nlm.nih.gov/genomes/all/GCF/000/016/185/GCF_000016185.1_ASM1618v1
312153	Bacteria	Proteobacteria	Betaproteobacteria	Burkholderiales	Burkholderiaceae	Polynucleobacter	Polynucleobacter asymbioticus	SAMN02598371	PRJNA16679	GCA_000016345.1	Complete	2.15949	44.8	chromosome:NC_009379.1/CP000655.1	NA	1	2110	##########	ftp://ftp.ncbi.nlm.nih.gov/genomes/all/GCA/000/016/345/GCA_000016345.1_ASM1634v1	ftp://ftp.ncbi.nlm.nih.gov/genomes/all/GCF/000/016/345/GCF_000016345.1_ASM1634v1
369723	Bacteria	Actinobacteria	Actinomycetia	Micromonosporales	Micromonosporaceae	Salinispora	Salinispora tropica	SAMN02598367	PRJNA16342	GCA_000016425.1	Complete	5.18333	69.5	chromosome:NC_009380.1/CP000667.1	NA	1	4545	##########	ftp://ftp.ncbi.nlm.nih.gov/genomes/all/GCA/000/016/425/GCA_000016425.1_ASM1642v1	ftp://ftp.ncbi.nlm.nih.gov/genomes/all/GCF/000/016/425/GCF_000016425.1_ASM1642v1
351627	Bacteria	Firmicutes	Clostridia	Thermoanaerobacterales	Thermoanaerobacterales Family III. Incertae Sedis	Caldicellulosiruptor	Caldicellulosiruptor saccharolyticus	SAMN00623033	PRJNA13466	GCA_000016545.1	Complete	2.97027	35.3	chromosome:NC_009437.1/CP000679.1	NA	1	2706	##########	ftp://ftp.ncbi.nlm.nih.gov/genomes/all/GCA/000/016/545/GCA_000016545.1_ASM1654v1	ftp://ftp.ncbi.nlm.nih.gov/genomes/all/GCF/000/016/545/GCF_000016545.1_ASM1654v1
376686	Bacteria	Bacteroidetes	Flavobacteriia	Flavobacteriales	Flavobacteriaceae	Flavobacterium	Flavobacterium johnsoniae	SAMN02598357	PRJNA16082	GCA_000016645.1	Complete	6.09687	34.1	chromosome:NC_009441.1/CP000685.1	NA	1	5140	2007-05-01	ftp://ftp.ncbi.nlm.nih.gov/genomes/all/GCA/000/016/645/GCA_000016645.1_ASM1664v1	ftp://ftp.ncbi.nlm.nih.gov/genomes/all/GCF/000/016/645/GCF_000016645.1_ASM1664v1
351605	Bacteria	Proteobacteria	Deltaproteobacteria	Desulfuromonadales	Geobacteraceae	Geobacter	Geobacter uraniireducens	SAMN02598352	PRJNA15768	GCA_000016745.1	Complete	5.13636	54.2	chromosome:NC_009483.1/CP000698.1	NA	1	4457	##########	ftp://ftp.ncbi.nlm.nih.gov/genomes/all/GCA/000/016/745/GCA_000016745.1_ASM1674v1	ftp://ftp.ncbi.nlm.nih.gov/genomes/all/GCF/000/016/745/GCF_000016745.1_ASM1674v1
390874	Bacteria	Thermotogae	Thermotogae	Thermotogales	Thermotogaceae	Thermotoga	Thermotoga petrophila	SAMN02598377	PRJNA17089	GCA_000016785.1	Complete	1.82351	46.1	chromosome:NC_009486.1/CP000702.1	NA	1	1793	##########	ftp://ftp.ncbi.nlm.nih.gov/genomes/all/GCA/000/016/785/GCA_000016785.1_ASM1678v1	ftp://ftp.ncbi.nlm.nih.gov/genomes/all/GCF/000/016/785/GCF_000016785.1_ASM1678v1
293826	Bacteria	Firmicutes	Clostridia	Eubacteriales	Clostridiaceae	Alkaliphilus	Alkaliphilus metalliredigens	SAMN02598282	PRJNA13006	GCA_000016985.1	Complete	4.92957	36.8	chromosome:NC_009633.1/CP000724.1	NA	1	4721	##########	ftp://ftp.ncbi.nlm.nih.gov/genomes/all/GCA/000/016/985/GCA_000016985.1_ASM1698v1	ftp://ftp.ncbi.nlm.nih.gov/genomes/all/GCF/000/016/985/GCF_000016985.1_ASM1698v1
452659	Bacteria	Proteobacteria	Alphaproteobacteria	Rickettsiales	Rickettsiaceae	Rickettsia	Rickettsia rickettsii	SAMN02603768	PRJNA19943	GCA_000017445.3	Complete	1.2682	32.4	chromosome:NC_010263.3/CP000766.3	NA	1	1292	##########	ftp://ftp.ncbi.nlm.nih.gov/genomes/all/GCA/000/017/445/GCA_000017445.3_ASM1744v3	ftp://ftp.ncbi.nlm.nih.gov/genomes/all/GCF/000/017/445/GCF_000017445.4_ASM1744v3
381764	Bacteria	Thermotogae	Thermotogae	Thermotogales	Fervidobacteriaceae	Fervidobacterium	Fervidobacterium nodosum	SAMN00623043	PRJNA16719	GCA_000017545.1	Complete	1.94894	35	chromosome:NC_009718.1/CP000771.1	NA	1	1796	##########	ftp://ftp.ncbi.nlm.nih.gov/genomes/all/GCA/000/017/545/GCA_000017545.1_ASM1754v1	ftp://ftp.ncbi.nlm.nih.gov/genomes/all/GCF/000/017/545/GCF_000017545.1_ASM1754v1
402881	Bacteria	Proteobacteria	Alphaproteobacteria	Hyphomicrobiales	Parvibaculaceae	Parvibaculum	Parvibaculum lavamentivorans	SAMN00623055	PRJNA17639	GCA_000017565.1	Complete	3.91474	62.3	chromosome:NC_009719.1/CP000774.1	NA	1	3648	##########	ftp://ftp.ncbi.nlm.nih.gov/genomes/all/GCA/000/017/565/GCA_000017565.1_ASM1756v1	ftp://ftp.ncbi.nlm.nih.gov/genomes/all/GCF/000/017/565/GCF_000017565.1_ASM1756v1
383372	Bacteria	Chloroflexi	Chloroflexia	Chloroflexales	Roseiflexaceae	Roseiflexus	Roseiflexus castenholzii	SAMN02598306	PRJNA13462	GCA_000017805.1	Complete	5.7233	60.7	chromosome:NC_009767.1/CP000804.1	NA	1	4503	##########	ftp://ftp.ncbi.nlm.nih.gov/genomes/all/GCA/000/017/805/GCA_000017805.1_ASM1780v1	ftp://ftp.ncbi.nlm.nih.gov/genomes/all/GCF/000/017/805/GCF_000017805.1_ASM1780v1
416591	Bacteria	Thermotogae	Thermotogae	Thermotogales	Thermotogaceae	Pseudothermotoga	Pseudothermotoga lettingae	SAMN02598331	PRJNA15644	GCA_000017865.1	Complete	2.13534	38.7	chromosome:NC_009828.1/CP000812.1	NA	1	2078	##########	ftp://ftp.ncbi.nlm.nih.gov/genomes/all/GCA/000/017/865/GCA_000017865.1_ASM1786v1	ftp://ftp.ncbi.nlm.nih.gov/genomes/all/GCF/000/017/865/GCF_000017865.1_ASM1786v1
425104	Bacteria	Proteobacteria	Gammaproteobacteria	Alteromonadales	Shewanellaceae	Shewanella	Shewanella sediminis	SAMN02598412	PRJNA18789	GCA_000018025.1	Complete	5.51767	46.1	chromosome:NC_009831.1/CP000821.1	NA	1	4541	##########	ftp://ftp.ncbi.nlm.nih.gov/genomes/all/GCA/000/018/025/GCA_000018025.1_ASM1802v1	ftp://ftp.ncbi.nlm.nih.gov/genomes/all/GCF/000/018/025/GCF_000018025.1_ASM1802v1
293614	Bacteria	Proteobacteria	Alphaproteobacteria	Rickettsiales	Rickettsiaceae	Rickettsia	Rickettsia akari	SAMN02604084	PRJNA12953	GCA_000018205.1	Complete	1.23106	32.3	chromosome:NC_009881.1/CP000847.1	NA	1	1120	##########	ftp://ftp.ncbi.nlm.nih.gov/genomes/all/GCA/000/018/205/GCA_000018205.1_ASM1820v1	ftp://ftp.ncbi.nlm.nih.gov/genomes/all/GCF/000/018/205/GCF_000018205.1_ASM1820v1
398579	Bacteria	Proteobacteria	Gammaproteobacteria	Alteromonadales	Shewanellaceae	Shewanella	Shewanella pealeana	SAMN02598386	PRJNA17415	GCA_000018285.1	Complete	5.17458	44.7	chromosome:NC_009901.1/CP000851.1	NA	1	4242	##########	ftp://ftp.ncbi.nlm.nih.gov/genomes/all/GCA/000/018/285/GCA_000018285.1_ASM1828v1	ftp://ftp.ncbi.nlm.nih.gov/genomes/all/GCF/000/018/285/GCF_000018285.1_ASM1828v1
350688	Bacteria	Firmicutes	Clostridia	Eubacteriales	Clostridiaceae	Alkaliphilus	Alkaliphilus oremlandii	SAMN00623039	PRJNA16083	GCA_000018325.1	Complete	3.12356	36.3	chromosome:NC_009922.1/CP000853.1	NA	1	2924	##########	ftp://ftp.ncbi.nlm.nih.gov/genomes/all/GCA/000/018/325/GCA_000018325.1_ASM1832v1	ftp://ftp.ncbi.nlm.nih.gov/genomes/all/GCF/000/018/325/GCF_000018325.1_ASM1832v1
96561	Bacteria	Proteobacteria	Deltaproteobacteria	Desulfobacterales	Desulfobacteraceae	Desulfococcus	Desulfococcus oleovorans	SAMN00623035	PRJNA18007	GCA_000018405.1	Complete	3.94417	56.2	chromosome:NC_009943.1/CP000859.1	NA	1	3307	##########	ftp://ftp.ncbi.nlm.nih.gov/genomes/all/GCA/000/018/405/GCA_000018405.1_ASM1840v1	ftp://ftp.ncbi.nlm.nih.gov/genomes/all/GCF/000/018/405/GCF_000018405.1_ASM1840v1
403833	Bacteria	Thermotogae	Thermotogae	Petrotogales	Petrotogaceae	Petrotoga	Petrotoga mobilis	SAMN00623056	PRJNA17679	GCA_000018605.1	Complete	2.16955	34.1	chromosome:NC_010003.1/CP000879.1	NA	1	1963	##########	ftp://ftp.ncbi.nlm.nih.gov/genomes/all/GCA/000/018/605/GCA_000018605.1_ASM1860v1	ftp://ftp.ncbi.nlm.nih.gov/genomes/all/GCF/000/018/605/GCF_000018605.1_ASM1860v1
398578	Bacteria	Proteobacteria	Betaproteobacteria	Burkholderiales	Comamonadaceae	Delftia	Delftia acidovorans	SAMN00623041	PRJNA17413	GCA_000018665.1	Complete	6.76751	66.5	chromosome:NC_010002.1/CP000884.1	NA	1	6135	##########	ftp://ftp.ncbi.nlm.nih.gov/genomes/all/GCA/000/018/665/GCA_000018665.1_ASM1866v1	ftp://ftp.ncbi.nlm.nih.gov/genomes/all/GCF/000/018/665/GCF_000018665.1_ASM1866v1
357809	Bacteria	Firmicutes	Clostridia	Eubacteriales	Lachnospiraceae	Lachnoclostridium	Lachnoclostridium phytofermentans	SAMN02598360	PRJNA16184	GCA_000018685.1	Complete	4.84759	35.3	chromosome:NC_010001.1/CP000885.1	NA	1	3976	##########	ftp://ftp.ncbi.nlm.nih.gov/genomes/all/GCA/000/018/685/GCA_000018685.1_ASM1868v1	ftp://ftp.ncbi.nlm.nih.gov/genomes/all/GCF/000/018/685/GCF_000018685.1_ASM1868v1
324602	Bacteria	Chloroflexi	Chloroflexia	Chloroflexales	Chloroflexaceae	Chloroflexus	Chloroflexus aurantiacus	SAMN02598539	PRJNA59	GCA_000018865.1	Complete	5.25854	56.7	chromosome:NC_010175.1/CP000909.1	NA	1	4007	##########	ftp://ftp.ncbi.nlm.nih.gov/genomes/all/GCA/000/018/865/GCA_000018865.1_ASM1886v1	ftp://ftp.ncbi.nlm.nih.gov/genomes/all/GCF/000/018/865/GCF_000018865.1_ASM1886v1
288705	Bacteria	Actinobacteria	Actinomycetia	Micrococcales	Micrococcaceae	Renibacterium	Renibacterium salmoninarum	SAMN02603684	PRJNA19227	GCA_000018885.1	Complete	3.15525	56.3	chromosome:NC_010168.1/CP000910.1	NA	1	2744	##########	ftp://ftp.ncbi.nlm.nih.gov/genomes/all/GCA/000/018/885/GCA_000018885.1_ASM1888v1	ftp://ftp.ncbi.nlm.nih.gov/genomes/all/GCF/000/018/885/GCF_000018885.1_ASM1888v1
309803	Bacteria	Thermotogae	Thermotogae	Thermotogales	Thermotogaceae	Thermotoga	Thermotoga neapolitana	SAMN02603251	PRJNA21023	GCA_000018945.1	Complete	1.88456	46.9	chromosome:NC_011978.1/CP000916.1	NA	1	1874	##########	ftp://ftp.ncbi.nlm.nih.gov/genomes/all/GCA/000/018/945/GCA_000018945.1_ASM1894v1	ftp://ftp.ncbi.nlm.nih.gov/genomes/all/GCF/000/018/945/GCF_000018945.1_ASM1894v1
491915	Bacteria	Firmicutes	Bacilli	Bacillales	Bacillaceae	Anoxybacillus	Anoxybacillus flavithermus	SAMN02604185	PRJNA28245	GCA_000019045.1	Complete	2.84675	41.8	chromosome:NC_011567.1/CP000922.1	NA	1	2817	##########	ftp://ftp.ncbi.nlm.nih.gov/genomes/all/GCA/000/019/045/GCA_000019045.1_ASM1904v1	ftp://ftp.ncbi.nlm.nih.gov/genomes/all/GCF/000/019/045/GCF_000019045.1_ASM1904v1
340099	Bacteria	Firmicutes	Clostridia	Thermoanaerobacterales	Thermoanaerobacteraceae	Thermoanaerobacter	Thermoanaerobacter pseudethanolicus	SAMN02598314	PRJNA13901	GCA_000019085.1	Complete	2.36282	34.5	chromosome:NC_010321.1/CP000924.1	NA	1	2272	2008-02-05	ftp://ftp.ncbi.nlm.nih.gov/genomes/all/GCA/000/019/085/GCA_000019085.1_ASM1908v1	ftp://ftp.ncbi.nlm.nih.gov/genomes/all/GCF/000/019/085/GCF_000019085.1_ASM1908v1
498761	Bacteria	Firmicutes	Clostridia	Eubacteriales	Heliobacteriaceae	Heliobacterium	Heliobacterium modesticaldum	SAMN02602985	PRJNA13427	GCA_000019165.1	Complete	3.07541	57	chromosome:NC_010337.2/CP000930.2	NA	1	2684	##########	ftp://ftp.ncbi.nlm.nih.gov/genomes/all/GCA/000/019/165/GCA_000019165.1_ASM1916v1	ftp://ftp.ncbi.nlm.nih.gov/genomes/all/GCF/000/019/165/GCF_000019165.1_ASM1916v1
458817	Bacteria	Proteobacteria	Gammaproteobacteria	Alteromonadales	Shewanellaceae	Shewanella	Shewanella halifaxensis	SAMN02598431	PRJNA20241	GCA_000019185.1	Complete	5.22692	44.6	chromosome:NC_010334.1/CP000931.1	NA	1	4318	2008-02-07	ftp://ftp.ncbi.nlm.nih.gov/genomes/all/GCA/000/019/185/GCA_000019185.1_ASM1918v1	ftp://ftp.ncbi.nlm.nih.gov/genomes/all/GCF/000/019/185/GCF_000019185.1_ASM1918v1
505682	Bacteria	Tenericutes	Mollicutes	Mycoplasmatales	Mycoplasmataceae	Ureaplasma	Ureaplasma parvum	SAMN02604063	PRJNA19087	GCA_000019345.1	Complete	0.751679	25.5	chromosome:NC_010503.1/CP000942.1	NA	1	605	##########	ftp://ftp.ncbi.nlm.nih.gov/genomes/all/GCA/000/019/345/GCA_000019345.1_ASM1934v1	ftp://ftp.ncbi.nlm.nih.gov/genomes/all/GCF/000/019/345/GCF_000019345.1_ASM1934v1
228400	Bacteria	Proteobacteria	Gammaproteobacteria	Pasteurellales	Pasteurellaceae	Histophilus	Histophilus somni	SAMN02598524	PRJNA388	GCA_000019405.1	Complete	2.26386	37.4	chromosome:NC_010519.1/CP000947.1	NA	1	2014	##########	ftp://ftp.ncbi.nlm.nih.gov/genomes/all/GCA/000/019/405/GCA_000019405.1_ASM1940v1	ftp://ftp.ncbi.nlm.nih.gov/genomes/all/GCF/000/019/405/GCF_000019405.1_ASM1940v1
392500	Bacteria	Proteobacteria	Gammaproteobacteria	Alteromonadales	Shewanellaceae	Shewanella	Shewanella woodyi	SAMN02598391	PRJNA17455	GCA_000019525.1	Complete	5.9354	43.7	chromosome:NC_010506.1/CP000961.1	NA	1	4874	##########	ftp://ftp.ncbi.nlm.nih.gov/genomes/all/GCA/000/019/525/GCA_000019525.1_ASM1952v1	ftp://ftp.ncbi.nlm.nih.gov/genomes/all/GCF/000/019/525/GCF_000019525.1_ASM1952v1
481448	Bacteria	Verrucomicrobia	Methylacidiphilae	Methylacidiphilales	Methylacidiphilaceae	Methylacidiphilum	Methylacidiphilum infernorum	SAMN02604183	PRJNA28995	GCA_000019665.1	Complete	2.28715	45.5	chromosome:NC_010794.1/CP000975.1	NA	1	2041	##########	ftp://ftp.ncbi.nlm.nih.gov/genomes/all/GCA/000/019/665/GCA_000019665.1_ASM1966v1	ftp://ftp.ncbi.nlm.nih.gov/genomes/all/GCF/000/019/665/GCF_000019665.1_ASM1966v1
395495	Bacteria	Proteobacteria	Betaproteobacteria	Burkholderiales	NA	Leptothrix	Leptothrix cholodnii	SAMN02598429	PRJNA20039	GCA_000019785.1	Complete	4.9094	68.9	chromosome:NC_010524.1/CP001013.1	NA	1	4355	##########	ftp://ftp.ncbi.nlm.nih.gov/genomes/all/GCA/000/019/785/GCA_000019785.1_ASM1978v1	ftp://ftp.ncbi.nlm.nih.gov/genomes/all/GCF/000/019/785/GCF_000019785.1_ASM1978v1
452637	Bacteria	Verrucomicrobia	Opitutae	Opitutales	Opitutaceae	Opitutus	Opitutus terrae	SAMN00000285	PRJNA19989	GCA_000019965.1	Complete	5.95761	65.3	chromosome:NC_010571.1/CP001032.1	NA	1	4591	2008-04-08	ftp://ftp.ncbi.nlm.nih.gov/genomes/all/GCA/000/019/965/GCA_000019965.1_ASM1996v1	ftp://ftp.ncbi.nlm.nih.gov/genomes/all/GCF/000/019/965/GCF_000019965.1_ASM1996v1
445932	Bacteria	Elusimicrobia	Elusimicrobia	Elusimicrobiales	Elusimicrobiaceae	Elusimicrobium	Elusimicrobium minutum	SAMN00000042	PRJNA19701	GCA_000020145.1	Complete	1.64356	40	chromosome:NC_010644.1/CP001055.1	NA	1	1463	##########	ftp://ftp.ncbi.nlm.nih.gov/genomes/all/GCA/000/020/145/GCA_000020145.1_ASM2014v1	ftp://ftp.ncbi.nlm.nih.gov/genomes/all/GCF/000/020/145/GCF_000020145.1_ASM2014v1
320483	Bacteria	Proteobacteria	Alphaproteobacteria	Rickettsiales	Anaplasmataceae	Anaplasma	Anaplasma marginale	SAMN02604306	PRJNA16369	GCA_000020305.1	Complete	1.20243	49.8	chromosome:NC_012026.1/CP001079.1	NA	1	913	2009-02-03	ftp://ftp.ncbi.nlm.nih.gov/genomes/all/GCA/000/020/305/GCA_000020305.1_ASM2030v1	ftp://ftp.ncbi.nlm.nih.gov/genomes/all/GCF/000/020/305/GCF_000020305.1_ASM2030v1
290315	Bacteria	Chlorobi	Chlorobia	Chlorobiales	Chlorobiaceae	Chlorobium	Chlorobium limicola	SAMN02598270	PRJNA12606	GCA_000020465.1	Complete	2.76318	51.3	chromosome:NC_010803.1/CP001097.1	NA	1	2447	2008-06-04	ftp://ftp.ncbi.nlm.nih.gov/genomes/all/GCA/000/020/465/GCA_000020465.1_ASM2046v1	ftp://ftp.ncbi.nlm.nih.gov/genomes/all/GCF/000/020/465/GCF_000020465.1_ASM2046v1
373903	Bacteria	Firmicutes	Clostridia	Halanaerobiales	Halanaerobiaceae	Halothermothrix	Halothermothrix orenii	SAMN00623047	PRJNA16377	GCA_000020485.1	Complete	2.57815	37.9	chromosome:NC_011899.1/CP001098.1	NA	1	2401	##########	ftp://ftp.ncbi.nlm.nih.gov/genomes/all/GCA/000/020/485/GCA_000020485.1_ASM2048v1	ftp://ftp.ncbi.nlm.nih.gov/genomes/all/GCF/000/020/485/GCF_000020485.1_ASM2048v1
517417	Bacteria	Chlorobi	Chlorobia	Chlorobiales	Chlorobiaceae	Chlorobaculum	Chlorobaculum parvum	SAMN02598460	PRJNA29213	GCA_000020505.1	Complete	2.28925	55.8	chromosome:NC_011027.1/CP001099.1	NA	1	2083	##########	ftp://ftp.ncbi.nlm.nih.gov/genomes/all/GCA/000/020/505/GCA_000020505.1_ASM2050v1	ftp://ftp.ncbi.nlm.nih.gov/genomes/all/GCF/000/020/505/GCF_000020505.1_ASM2050v1
517418	Bacteria	Chlorobi	Chlorobia	Chlorobiales	Chlorobiaceae	Chloroherpeton	Chloroherpeton thalassium	SAMN02598461	PRJNA29215	GCA_000020525.1	Complete	3.29346	45	chromosome:NC_011026.1/CP001100.1	NA	1	2710	##########	ftp://ftp.ncbi.nlm.nih.gov/genomes/all/GCA/000/020/525/GCA_000020525.1_ASM2052v1	ftp://ftp.ncbi.nlm.nih.gov/genomes/all/GCF/000/020/525/GCF_000020525.1_ASM2052v1
452471	Bacteria	Bacteroidetes	Cytophagia	Cytophagales	Amoebophilaceae	Candidatus Amoebophilus	Candidatus Amoebophilus asiaticus	SAMN00000287	PRJNA19981	GCA_000020565.1	Complete	1.88436	35	chromosome:NC_010830.1/CP001102.1	NA	1	1270	2008-06-09	ftp://ftp.ncbi.nlm.nih.gov/genomes/all/GCA/000/020/565/GCA_000020565.1_ASM2056v1	ftp://ftp.ncbi.nlm.nih.gov/genomes/all/GCF/000/020/565/GCF_000020565.1_ASM2056v1
324925	Bacteria	Chlorobi	Chlorobia	Chlorobiales	Chlorobiaceae	Pelodictyon	Pelodictyon phaeoclathratiforme	SAMN02598283	PRJNA13011	GCA_000020645.1	Complete	3.01824	48.1	chromosome:NC_011060.1/CP001110.1	NA	1	2787	##########	ftp://ftp.ncbi.nlm.nih.gov/genomes/all/GCA/000/020/645/GCA_000020645.1_ASM2064v1	ftp://ftp.ncbi.nlm.nih.gov/genomes/all/GCF/000/020/645/GCF_000020645.1_ASM2064v1
404380	Bacteria	Proteobacteria	Deltaproteobacteria	Desulfuromonadales	Geobacteraceae	Geobacter	Geobacter bemidjiensis	SAMN02598400	PRJNA17707	GCA_000020725.1	Complete	4.61515	60.3	chromosome:NC_011146.1/CP001124.1	NA	1	4019	##########	ftp://ftp.ncbi.nlm.nih.gov/genomes/all/GCA/000/020/725/GCA_000020725.1_ASM2072v1	ftp://ftp.ncbi.nlm.nih.gov/genomes/all/GCF/000/020/725/GCF_000020725.1_ASM2072v1
309798	Bacteria	Coprothermobacterota	Coprothermobacteria	Coprothermobacterales	Coprothermobacteraceae	Coprothermobacter	Coprothermobacter proteolyticus	SAMN02603927	PRJNA30729	GCA_000020945.1	Complete	1.42491	44.8	chromosome:NC_011295.1/CP001145.1	NA	1	1408	##########	ftp://ftp.ncbi.nlm.nih.gov/genomes/all/GCA/000/020/945/GCA_000020945.1_ASM2094v1	ftp://ftp.ncbi.nlm.nih.gov/genomes/all/GCF/000/020/945/GCF_000020945.1_ASM2094v1
309799	Bacteria	Dictyoglomi	Dictyoglomia	Dictyoglomales	Dictyoglomaceae	Dictyoglomus	Dictyoglomus thermophilum	SAMN02603928	PRJNA30731	GCA_000020965.1	Complete	1.95999	33.7	chromosome:NC_011297.1/CP001146.1	NA	1	1864	##########	ftp://ftp.ncbi.nlm.nih.gov/genomes/all/GCA/000/020/965/GCA_000020965.1_ASM2096v1	ftp://ftp.ncbi.nlm.nih.gov/genomes/all/GCF/000/020/965/GCF_000020965.1_ASM2096v1
289376	Bacteria	Nitrospirae	Thermodesulfovibrionia	Thermodesulfovibrionales	Thermodesulfovibrionaceae	Thermodesulfovibrio	Thermodesulfovibrio yellowstonii	SAMN02603929	PRJNA30733	GCA_000020985.1	Complete	2.0038	34.1	chromosome:NC_011296.1/CP001147.1	NA	1	1976	##########	ftp://ftp.ncbi.nlm.nih.gov/genomes/all/GCA/000/020/985/GCA_000020985.1_ASM2098v1	ftp://ftp.ncbi.nlm.nih.gov/genomes/all/GCF/000/020/985/GCF_000020985.1_ASM2098v1
322710	Bacteria	Proteobacteria	Gammaproteobacteria	Pseudomonadales	Pseudomonadaceae	Azotobacter	Azotobacter vinelandii	SAMN02604349	PRJNA16	GCA_000021045.1	Complete	5.36532	65.7	chromosome:NC_012560.1/CP001157.1	NA	1	4663	##########	ftp://ftp.ncbi.nlm.nih.gov/genomes/all/GCA/000/021/045/GCA_000021045.1_ASM2104v1	ftp://ftp.ncbi.nlm.nih.gov/genomes/all/GCF/000/021/045/GCF_000021045.1_ASM2104v1
565575	Bacteria	Tenericutes	Mollicutes	Mycoplasmatales	Mycoplasmataceae	Ureaplasma	Ureaplasma urealyticum	SAMN02603440	PRJNA20247	GCA_000021265.1	Complete	0.874478	25.8	chromosome:NC_011374.1/CP001184.1	NA	1	646	##########	ftp://ftp.ncbi.nlm.nih.gov/genomes/all/GCA/000/021/265/GCA_000021265.1_ASM2126v1	ftp://ftp.ncbi.nlm.nih.gov/genomes/all/GCF/000/021/265/GCF_000021265.1_ASM2126v1
484019	Bacteria	Thermotogae	Thermotogae	Thermotogales	Fervidobacteriaceae	Thermosipho	Thermosipho africanus	SAMN02603170	PRJNA27767	GCA_000021285.1	Complete	2.01666	30.8	chromosome:NC_011653.1/CP001185.1	NA	1	1948	##########	ftp://ftp.ncbi.nlm.nih.gov/genomes/all/GCA/000/021/285/GCA_000021285.1_ASM2128v1	ftp://ftp.ncbi.nlm.nih.gov/genomes/all/GCF/000/021/285/GCF_000021285.1_ASM2128v1
204536	Bacteria	Aquificae	Aquificae	Aquificales	Hydrogenothermaceae	Sulfurihydrogenibium	Sulfurihydrogenibium azorense	SAMN02604030	PRJNA12529	GCA_000021545.1	Complete	1.64088	32.8	chromosome:NC_012438.1/CP001229.1	NA	1	1698	##########	ftp://ftp.ncbi.nlm.nih.gov/genomes/all/GCA/000/021/545/GCA_000021545.1_ASM2154v1	ftp://ftp.ncbi.nlm.nih.gov/genomes/all/GCF/000/021/545/GCF_000021545.1_ASM2154v1
515635	Bacteria	Dictyoglomi	Dictyoglomia	Dictyoglomales	Dictyoglomaceae	Dictyoglomus	Dictyoglomus turgidum	SAMN00002661	PRJNA29175	GCA_000021645.1	Complete	1.85556	34	chromosome:NC_011661.1/CP001251.1	NA	1	1803	##########	ftp://ftp.ncbi.nlm.nih.gov/genomes/all/GCA/000/021/645/GCA_000021645.1_ASM2164v1	ftp://ftp.ncbi.nlm.nih.gov/genomes/all/GCF/000/021/645/GCF_000021645.1_ASM2164v1
598659	Bacteria	Proteobacteria	Epsilonproteobacteria	Nautiliales	Nautiliaceae	Nautilia	Nautilia profundicola	SAMN02603431	PRJNA32573	GCA_000021725.1	Complete	1.67644	33.5	chromosome:NC_012115.1/CP001279.1	NA	1	1713	##########	ftp://ftp.ncbi.nlm.nih.gov/genomes/all/GCA/000/021/725/GCA_000021725.1_ASM2172v1	ftp://ftp.ncbi.nlm.nih.gov/genomes/all/GCF/000/021/725/GCF_000021725.1_ASM2172v1
395965	Bacteria	Proteobacteria	Alphaproteobacteria	Hyphomicrobiales	Beijerinckiaceae	Methylocella	Methylocella silvestris	SAMN00000045	PRJNA20635	GCA_000021745.1	Complete	4.30543	63.1	chromosome:NC_011666.1/CP001280.1	NA	1	3833	##########	ftp://ftp.ncbi.nlm.nih.gov/genomes/all/GCA/000/021/745/GCA_000021745.1_ASM2174v1	ftp://ftp.ncbi.nlm.nih.gov/genomes/all/GCF/000/021/745/GCF_000021745.1_ASM2174v1
218208	Bacteria	Proteobacteria	Deltaproteobacteria	Desulfobacterales	Desulfobacteraceae	Desulfatibacillum	Desulfatibacillum aliphaticivorans	SAMN00000039	PRJNA19449	GCA_000021905.1	Complete	6.51707	54.5	chromosome:NC_011768.1/CP001322.1	NA	1	5245	##########	ftp://ftp.ncbi.nlm.nih.gov/genomes/all/GCA/000/021/905/GCA_000021905.1_ASM2190v1	ftp://ftp.ncbi.nlm.nih.gov/genomes/all/GCF/000/021/905/GCF_000021905.1_ASM2190v1
272564	Bacteria	Firmicutes	Clostridia	Eubacteriales	Peptococcaceae	Desulfitobacterium	Desulfitobacterium hafniense	SAMN02598433	PRJNA205	GCA_000021925.1	Complete	5.27913	47.5	chromosome:NC_011830.1/CP001336.1	NA	1	4859	2009-01-05	ftp://ftp.ncbi.nlm.nih.gov/genomes/all/GCA/000/021/925/GCA_000021925.1_ASM2192v1	ftp://ftp.ncbi.nlm.nih.gov/genomes/all/GCF/000/021/925/GCF_000021925.1_ASM2192v1
326427	Bacteria	Chloroflexi	Chloroflexia	Chloroflexales	Chloroflexaceae	Chloroflexus	Chloroflexus aggregans	SAMN00623036	PRJNA16708	GCA_000021945.1	Complete	4.68493	56.4	chromosome:NC_011831.1/CP001337.1	NA	1	3780	2009-01-05	ftp://ftp.ncbi.nlm.nih.gov/genomes/all/GCA/000/021/945/GCA_000021945.1_ASM2194v1	ftp://ftp.ncbi.nlm.nih.gov/genomes/all/GCF/000/021/945/GCF_000021945.1_ASM2194v1
396588	Bacteria	Proteobacteria	Gammaproteobacteria	Chromatiales	Ectothiorhodospiraceae	Thioalkalivibrio	Thioalkalivibrio sulfidiphilus	SAMN00001443	PRJNA29177	GCA_000021985.1	Complete	3.46455	65.1	chromosome:NC_011901.1/CP001339.1	NA	1	3264	##########	ftp://ftp.ncbi.nlm.nih.gov/genomes/all/GCA/000/021/985/GCA_000021985.1_ASM2198v1	ftp://ftp.ncbi.nlm.nih.gov/genomes/all/GCF/000/021/985/GCF_000021985.1_ASM2198v1
394503	Bacteria	Firmicutes	Clostridia	Eubacteriales	Oscillospiraceae	Ruminiclostridium	Ruminiclostridium cellulolyticum	SAMN00623037	PRJNA17419	GCA_000022065.1	Complete	4.06872	37.4	chromosome:NC_011898.1/CP001348.1	NA	1	3383	##########	ftp://ftp.ncbi.nlm.nih.gov/genomes/all/GCA/000/022/065/GCA_000022065.1_ASM2206v1	ftp://ftp.ncbi.nlm.nih.gov/genomes/all/GCF/000/022/065/GCF_000022065.1_ASM2206v1
455488	Bacteria	Proteobacteria	Deltaproteobacteria	Myxococcales	Anaeromyxobacteraceae	Anaeromyxobacter	Anaeromyxobacter dehalogenans	SAMN00000050	PRJNA20095	GCA_000022145.1	Complete	5.02933	74.7	chromosome:NC_011891.1/CP001359.1	NA	1	4466	##########	ftp://ftp.ncbi.nlm.nih.gov/genomes/all/GCA/000/022/145/GCA_000022145.1_ASM2214v1	ftp://ftp.ncbi.nlm.nih.gov/genomes/all/GCF/000/022/145/GCF_000022145.1_ASM2214v1
316067	Bacteria	Proteobacteria	Deltaproteobacteria	Desulfuromonadales	Geobacteraceae	Geobacter	Geobacter daltonii	SAMN00623045	PRJNA16263	GCA_000022265.1	Complete	4.3045	53.5	chromosome:NC_011979.1/CP001390.1	NA	1	3762	##########	ftp://ftp.ncbi.nlm.nih.gov/genomes/all/GCA/000/022/265/GCA_000022265.1_ASM2226v1	ftp://ftp.ncbi.nlm.nih.gov/genomes/all/GCF/000/022/265/GCF_000022265.1_ASM2226v1
434131	Bacteria	Proteobacteria	Alphaproteobacteria	Rickettsiales	Anaplasmataceae	Neorickettsia	Neorickettsia risticii	SAMN02603947	PRJNA19099	GCA_000022525.1	Complete	0.879977	41.3	chromosome:NC_013009.1/CP001431.1	NA	1	759	##########	ftp://ftp.ncbi.nlm.nih.gov/genomes/all/GCA/000/022/525/GCA_000022525.1_ASM2252v1	ftp://ftp.ncbi.nlm.nih.gov/genomes/all/GCF/000/022/525/GCF_000022525.1_ASM2252v1
240015	Bacteria	Acidobacteria	Acidobacteriia	Acidobacteriales	Acidobacteriaceae	Acidobacterium	Acidobacterium capsulatum	SAMN02603447	PRJNA28085	GCA_000022565.1	Complete	4.12736	60.5	chromosome:NC_012483.1/CP001472.1	NA	1	3313	##########	ftp://ftp.ncbi.nlm.nih.gov/genomes/all/GCA/000/022/565/GCA_000022565.1_ASM2256v1	ftp://ftp.ncbi.nlm.nih.gov/genomes/all/GCF/000/022/565/GCF_000022565.1_ASM2256v1
595494	Bacteria	Proteobacteria	Gammaproteobacteria	Aeromonadales	Aeromonadaceae	Tolumonas	Tolumonas auensis	SAMN02598508	PRJNA33873	GCA_000023065.1	Complete	3.47129	49	chromosome:NC_012691.1/CP001616.1	NA	1	3125	##########	ftp://ftp.ncbi.nlm.nih.gov/genomes/all/GCA/000/023/065/GCA_000023065.1_ASM2306v1	ftp://ftp.ncbi.nlm.nih.gov/genomes/all/GCF/000/023/065/GCF_000023065.1_ASM2306v1
471853	Bacteria	Actinobacteria	Actinomycetia	Micrococcales	Beutenbergiaceae	Beutenbergia	Beutenbergia cavernae	SAMN02598436	PRJNA20827	GCA_000023105.1	Complete	4.66918	73.1	chromosome:NC_012669.1/CP001618.1	NA	1	4181	2009-05-07	ftp://ftp.ncbi.nlm.nih.gov/genomes/all/GCA/000/023/105/GCA_000023105.1_ASM2310v1	ftp://ftp.ncbi.nlm.nih.gov/genomes/all/GCF/000/023/105/GCF_000023105.1_ASM2310v1
471854	Bacteria	Bacteroidetes	Cytophagia	Cytophagales	Cytophagaceae	Dyadobacter	Dyadobacter fermentans	SAMN02598437	PRJNA20829	GCA_000023125.1	Complete	6.96779	51.5	chromosome:NC_013037.1/CP001619.1	NA	1	5721	##########	ftp://ftp.ncbi.nlm.nih.gov/genomes/all/GCA/000/023/125/GCA_000023125.1_ASM2312v1	ftp://ftp.ncbi.nlm.nih.gov/genomes/all/GCF/000/023/125/GCF_000023125.1_ASM2312v1
645127	Bacteria	Actinobacteria	Actinomycetia	Corynebacteriales	Corynebacteriaceae	Corynebacterium	Corynebacterium kroppenstedtii	SAMN02603033	PRJNA38011	GCA_000023145.1	Complete	2.4468	57.5	chromosome:NC_012704.1/CP001620.1	NA	1	2014	##########	ftp://ftp.ncbi.nlm.nih.gov/genomes/all/GCA/000/023/145/GCA_000023145.1_ASM2314v1	ftp://ftp.ncbi.nlm.nih.gov/genomes/all/GCF/000/023/145/GCF_000023145.1_ASM2314v1
525897	Bacteria	Proteobacteria	Deltaproteobacteria	Desulfovibrionales	Desulfomicrobiaceae	Desulfomicrobium	Desulfomicrobium baculatum	SAMN00002602	PRJNA29527	GCA_000023225.1	Complete	3.94266	58.6	chromosome:NC_013173.1/CP001629.1	NA	1	3432	##########	ftp://ftp.ncbi.nlm.nih.gov/genomes/all/GCA/000/023/225/GCA_000023225.1_ASM2322v1	ftp://ftp.ncbi.nlm.nih.gov/genomes/all/GCF/000/023/225/GCF_000023225.1_ASM2322v1
446462	Bacteria	Actinobacteria	Actinomycetia	Pseudonocardiales	Pseudonocardiaceae	Actinosynnema	Actinosynnema mirum	SAMN00001904	PRJNA19705	GCA_000023245.1	Complete	8.24814	73.7	chromosome:NC_013093.1/CP001630.1	NA	1	6894	##########	ftp://ftp.ncbi.nlm.nih.gov/genomes/all/GCA/000/023/245/GCA_000023245.1_ASM2324v1	ftp://ftp.ncbi.nlm.nih.gov/genomes/all/GCF/000/023/245/GCF_000023245.1_ASM2324v1
525909	Bacteria	Actinobacteria	Acidimicrobiia	Acidimicrobiales	Acidimicrobiaceae	Acidimicrobium	Acidimicrobium ferrooxidans	SAMN02598466	PRJNA29525	GCA_000023265.1	Complete	2.15816	68.3	chromosome:NC_013124.1/CP001631.1	NA	1	1983	##########	ftp://ftp.ncbi.nlm.nih.gov/genomes/all/GCA/000/023/265/GCA_000023265.1_ASM2326v1	ftp://ftp.ncbi.nlm.nih.gov/genomes/all/GCF/000/023/265/GCF_000023265.1_ASM2326v1
521097	Bacteria	Bacteroidetes	Flavobacteriia	Flavobacteriales	Flavobacteriaceae	Capnocytophaga	Capnocytophaga ochracea	SAMN00001911	PRJNA29403	GCA_000023285.1	Complete	2.61293	39.6	chromosome:NC_013162.1/CP001632.1	NA	1	2173	##########	ftp://ftp.ncbi.nlm.nih.gov/genomes/all/GCA/000/023/285/GCA_000023285.1_ASM2328v1	ftp://ftp.ncbi.nlm.nih.gov/genomes/all/GCF/000/023/285/GCF_000023285.1_ASM2328v1
521045	Bacteria	Thermotogae	Thermotogae	Kosmotogales	Kosmotogaceae	Kosmotoga	Kosmotoga olearia	SAMN00001868	PRJNA29419	GCA_000023325.1	Complete	2.30213	41.5	chromosome:NC_012785.1/CP001634.1	NA	1	2104	2009-06-08	ftp://ftp.ncbi.nlm.nih.gov/genomes/all/GCA/000/023/325/GCA_000023325.1_ASM2332v1	ftp://ftp.ncbi.nlm.nih.gov/genomes/all/GCF/000/023/325/GCF_000023325.1_ASM2332v1
446465	Bacteria	Actinobacteria	Actinomycetia	Micrococcales	Dermabacteraceae	Brachybacterium	Brachybacterium faecium	SAMN00002685	PRJNA17026	GCA_000023405.1	Complete	3.61499	72	chromosome:NC_013172.1/CP001643.1	NA	1	3092	##########	ftp://ftp.ncbi.nlm.nih.gov/genomes/all/GCA/000/023/405/GCA_000023405.1_ASM2340v1	ftp://ftp.ncbi.nlm.nih.gov/genomes/all/GCF/000/023/405/GCF_000023405.1_ASM2340v1
526222	Bacteria	Proteobacteria	Deltaproteobacteria	Desulfovibrionales	Desulfovibrionaceae	Maridesulfovibrio	Maridesulfovibrio salexigens	SAMN00001870	PRJNA29541	GCA_000023445.1	Complete	4.28985	47.1	chromosome:NC_012881.1/CP001649.1	NA	1	3810	##########	ftp://ftp.ncbi.nlm.nih.gov/genomes/all/GCA/000/023/445/GCA_000023445.1_ASM2344v1	ftp://ftp.ncbi.nlm.nih.gov/genomes/all/GCF/000/023/445/GCF_000023445.1_ASM2344v1
655815	Bacteria	Bacteroidetes	Flavobacteriia	Flavobacteriales	Flavobacteriaceae	Zunongwangia	Zunongwangia profunda	SAMN02603855	PRJNA38641	GCA_000023465.1	Complete	5.12819	36.2	chromosome:NC_014041.1/CP001650.1	NA	1	4372	##########	ftp://ftp.ncbi.nlm.nih.gov/genomes/all/GCA/000/023/465/GCA_000023465.1_ASM2346v1	ftp://ftp.ncbi.nlm.nih.gov/genomes/all/GCF/000/023/465/GCF_000023465.1_ASM2346v1
579405	Bacteria	Proteobacteria	Gammaproteobacteria	Enterobacterales	Pectobacteriaceae	Dickeya	Dickeya paradisiaca	SAMN02598494	PRJNA33069	GCA_000023545.1	Complete	4.67945	55	chromosome:NC_012880.1/CP001654.1	NA	1	3932	##########	ftp://ftp.ncbi.nlm.nih.gov/genomes/all/GCA/000/023/545/GCA_000023545.1_ASM2354v1	ftp://ftp.ncbi.nlm.nih.gov/genomes/all/GCF/000/023/545/GCF_000023545.1_ASM2354v1
561229	Bacteria	Proteobacteria	Gammaproteobacteria	Enterobacterales	Pectobacteriaceae	Dickeya	Dickeya chrysanthemi	SAMN02598480	PRJNA31295	GCA_000023565.1	Complete	4.81385	54.5	chromosome:NC_012912.1/CP001655.1	NA	1	4118	2009-07-02	ftp://ftp.ncbi.nlm.nih.gov/genomes/all/GCA/000/023/565/GCA_000023565.1_ASM2356v1	ftp://ftp.ncbi.nlm.nih.gov/genomes/all/GCF/000/023/565/GCF_000023565.1_ASM2356v1
436113	Bacteria	Tenericutes	Mollicutes	Mycoplasmatales	Mycoplasmataceae	Mycoplasma	Mycoplasma mycoides	SAMN02603459	PRJNA39245	GCA_000023685.1	Complete	1.08459	23.9	chromosome:NZ_CP001668.1/CP001668.1	NA	1	852	##########	ftp://ftp.ncbi.nlm.nih.gov/genomes/all/GCA/000/023/685/GCA_000023685.1_ASM2368v1	ftp://ftp.ncbi.nlm.nih.gov/genomes/all/GCF/000/023/685/GCF_000023685.1_ASM2368v1
583345	Bacteria	Proteobacteria	Betaproteobacteria	Nitrosomonadales	Methylophilaceae	Methylotenera	Methylotenera mobilis	SAMN00017443	PRJNA33319	GCA_000023705.1	Complete	2.54757	45.5	chromosome:NC_012968.1/CP001672.1	NA	1	2312	##########	ftp://ftp.ncbi.nlm.nih.gov/genomes/all/GCA/000/023/705/GCA_000023705.1_ASM2370v1	ftp://ftp.ncbi.nlm.nih.gov/genomes/all/GCF/000/023/705/GCF_000023705.1_ASM2370v1
485917	Bacteria	Bacteroidetes	Sphingobacteriia	Sphingobacteriales	Sphingobacteriaceae	Pedobacter	Pedobacter heparinus	SAMN02598456	PRJNA27949	GCA_000023825.1	Complete	5.16738	42	chromosome:NC_013061.1/CP001681.1	NA	1	4222	2009-08-05	ftp://ftp.ncbi.nlm.nih.gov/genomes/all/GCA/000/023/825/GCA_000023825.1_ASM2382v1	ftp://ftp.ncbi.nlm.nih.gov/genomes/all/GCF/000/023/825/GCF_000023825.1_ASM2382v1
469378	Bacteria	Actinobacteria	Coriobacteriia	Eggerthellales	Eggerthellaceae	Cryptobacterium	Cryptobacterium curtum	SAMN02598434	PRJNA20739	GCA_000023845.1	Complete	1.6178	50.9	chromosome:NC_013170.1/CP001682.1	NA	1	1340	##########	ftp://ftp.ncbi.nlm.nih.gov/genomes/all/GCA/000/023/845/GCA_000023845.1_ASM2384v1	ftp://ftp.ncbi.nlm.nih.gov/genomes/all/GCF/000/023/845/GCF_000023845.1_ASM2384v1
471857	Bacteria	Actinobacteria	Actinomycetia	Pseudonocardiales	Pseudonocardiaceae	Saccharomonospora	Saccharomonospora viridis	SAMN02598440	PRJNA20835	GCA_000023865.1	Complete	4.30835	67.3	chromosome:NC_013159.1/CP001683.1	NA	1	3846	##########	ftp://ftp.ncbi.nlm.nih.gov/genomes/all/GCA/000/023/865/GCA_000023865.1_ASM2386v1	ftp://ftp.ncbi.nlm.nih.gov/genomes/all/GCF/000/023/865/GCF_000023865.1_ASM2386v1
523794	Bacteria	Fusobacteria	Fusobacteriia	Fusobacteriales	Leptotrichiaceae	Leptotrichia	Leptotrichia buccalis	SAMN00002593	PRJNA29445	GCA_000023905.1	Complete	2.46561	29.6	chromosome:NC_013192.1/CP001685.1	NA	1	2264	2009-09-01	ftp://ftp.ncbi.nlm.nih.gov/genomes/all/GCA/000/023/905/GCA_000023905.1_ASM2390v1	ftp://ftp.ncbi.nlm.nih.gov/genomes/all/GCF/000/023/905/GCF_000023905.1_ASM2390v1
485918	Bacteria	Bacteroidetes	Chitinophagia	Chitinophagales	Chitinophagaceae	Chitinophaga	Chitinophaga pinensis	SAMN00001914	PRJNA27951	GCA_000024005.1	Complete	9.12735	45.2	chromosome:NC_013132.1/CP001699.1	NA	1	7064	##########	ftp://ftp.ncbi.nlm.nih.gov/genomes/all/GCA/000/024/005/GCA_000024005.1_ASM2400v1	ftp://ftp.ncbi.nlm.nih.gov/genomes/all/GCF/000/024/005/GCF_000024005.1_ASM2400v1
479433	Bacteria	Actinobacteria	Actinomycetia	Catenulisporales	Catenulisporaceae	Catenulispora	Catenulispora acidiphila	SAMN02598445	PRJNA21085	GCA_000024025.1	Complete	10.4678	69.8	chromosome:NC_013131.1/CP001700.1	NA	1	8931	##########	ftp://ftp.ncbi.nlm.nih.gov/genomes/all/GCA/000/024/025/GCA_000024025.1_ASM2402v1	ftp://ftp.ncbi.nlm.nih.gov/genomes/all/GCF/000/024/025/GCF_000024025.1_ASM2402v1
523791	Bacteria	Proteobacteria	Gammaproteobacteria	Oceanospirillales	Kangiellaceae	Kangiella	Kangiella koreensis	SAMN00002604	PRJNA29443	GCA_000024085.1	Complete	2.85207	43.7	chromosome:NC_013166.1/CP001707.1	NA	1	2589	##########	ftp://ftp.ncbi.nlm.nih.gov/genomes/all/GCA/000/024/085/GCA_000024085.1_ASM2408v1	ftp://ftp.ncbi.nlm.nih.gov/genomes/all/GCF/000/024/085/GCF_000024085.1_ASM2408v1
313596	Bacteria	Bacteroidetes	Flavobacteriia	Flavobacteriales	Flavobacteriaceae	Robiginitalea	Robiginitalea biformata	SAMN02603916	PRJNA13461	GCA_000024125.1	Complete	3.53038	55.3	chromosome:NC_013222.1/CP001712.1	NA	1	3080	##########	ftp://ftp.ncbi.nlm.nih.gov/genomes/all/GCA/000/024/125/GCA_000024125.1_ASM2412v1	ftp://ftp.ncbi.nlm.nih.gov/genomes/all/GCF/000/024/125/GCF_000024125.1_ASM2412v1
485916	Bacteria	Firmicutes	Clostridia	Eubacteriales	Peptococcaceae	Desulfofarcimen	Desulfofarcimen acetoxidans	SAMN02598455	PRJNA27947	GCA_000024205.1	Complete	4.54562	41.6	chromosome:NC_013216.1/CP001720.1	NA	1	4097	##########	ftp://ftp.ncbi.nlm.nih.gov/genomes/all/GCA/000/024/205/GCA_000024205.1_ASM2420v1	ftp://ftp.ncbi.nlm.nih.gov/genomes/all/GCF/000/024/205/GCF_000024205.1_ASM2420v1
521095	Bacteria	Actinobacteria	Coriobacteriia	Coriobacteriales	Atopobiaceae	Lancefieldella	Lancefieldella parvula	SAMN00001907	PRJNA29401	GCA_000024225.1	Complete	1.54381	45.7	chromosome:NC_013203.1/CP001721.1	NA	1	1352	2009-09-09	ftp://ftp.ncbi.nlm.nih.gov/genomes/all/GCA/000/024/225/GCA_000024225.1_ASM2422v1	ftp://ftp.ncbi.nlm.nih.gov/genomes/all/GCF/000/024/225/GCF_000024225.1_ASM2422v1
479435	Bacteria	Actinobacteria	Actinomycetia	Propionibacteriales	Kribbellaceae	Kribbella	Kribbella flavida	SAMN02598447	PRJNA21089	GCA_000024345.1	Complete	7.57949	70.6	chromosome:NC_013729.1/CP001736.1	NA	1	6978	##########	ftp://ftp.ncbi.nlm.nih.gov/genomes/all/GCA/000/024/345/GCA_000024345.1_ASM2434v1	ftp://ftp.ncbi.nlm.nih.gov/genomes/all/GCF/000/024/345/GCF_000024345.1_ASM2434v1
479431	Bacteria	Actinobacteria	Actinomycetia	Nakamurellales	Nakamurellaceae	Nakamurella	Nakamurella multipartita	SAMN02598467	PRJNA29537	GCA_000024365.1	Complete	6.0603	70.9	chromosome:NC_013235.1/CP001737.1	NA	1	5289	##########	ftp://ftp.ncbi.nlm.nih.gov/genomes/all/GCA/000/024/365/GCA_000024365.1_ASM2436v1	ftp://ftp.ncbi.nlm.nih.gov/genomes/all/GCF/000/024/365/GCF_000024365.1_ASM2436v1
471852	Bacteria	Actinobacteria	Actinomycetia	Streptosporangiales	Thermomonosporaceae	Thermomonospora	Thermomonospora curvata	SAMN02598435	PRJNA20825	GCA_000024385.1	Complete	5.63902	71.6	chromosome:NC_013510.1/CP001738.1	NA	1	4850	##########	ftp://ftp.ncbi.nlm.nih.gov/genomes/all/GCA/000/024/385/GCA_000024385.1_ASM2438v1	ftp://ftp.ncbi.nlm.nih.gov/genomes/all/GCF/000/024/385/GCF_000024385.1_ASM2438v1
488538	Bacteria	Proteobacteria	Alphaproteobacteria	NA	NA	Candidatus Puniceispirillum	Candidatus Puniceispirillum marinum	SAMN02603472	PRJNA28081	GCA_000024465.1	Complete	2.75353	48.9	chromosome:NC_014010.1/CP001751.1	NA	1	2536	##########	ftp://ftp.ncbi.nlm.nih.gov/genomes/all/GCA/000/024/465/GCA_000024465.1_ASM2446v1	ftp://ftp.ncbi.nlm.nih.gov/genomes/all/GCF/000/024/465/GCF_000024465.1_ASM2446v1
574556	Bacteria	Proteobacteria	Alphaproteobacteria	Rickettsiales	Anaplasmataceae	Anaplasma	Anaplasma centrale	SAMN02604279	PRJNA32765	GCA_000024505.1	Complete	1.20681	50	chromosome:NC_013532.1/CP001759.1	NA	1	922	##########	ftp://ftp.ncbi.nlm.nih.gov/genomes/all/GCA/000/024/505/GCA_000024505.1_ASM2450v1	ftp://ftp.ncbi.nlm.nih.gov/genomes/all/GCF/000/024/505/GCF_000024505.1_ASM2450v1
446470	Bacteria	Actinobacteria	Actinomycetia	Glycomycetales	Glycomycetaceae	Stackebrandtia	Stackebrandtia nassauensis	SAMN02598427	PRJNA19713	GCA_000024545.1	Complete	6.84156	68.1	chromosome:NC_013947.1/CP001778.1	NA	1	6363	2010-03-05	ftp://ftp.ncbi.nlm.nih.gov/genomes/all/GCA/000/024/545/GCA_000024545.1_ASM2454v1	ftp://ftp.ncbi.nlm.nih.gov/genomes/all/GCF/000/024/545/GCF_000024545.1_ASM2454v1
555778	Bacteria	Proteobacteria	Gammaproteobacteria	Chromatiales	Halothiobacillaceae	Halothiobacillus	Halothiobacillus neapolitanus	SAMN02598477	PRJNA31049	GCA_000024765.1	Complete	2.58289	54.7	chromosome:NC_013422.1/CP001801.1	NA	1	2323	##########	ftp://ftp.ncbi.nlm.nih.gov/genomes/all/GCA/000/024/765/GCA_000024765.1_ASM2476v1	ftp://ftp.ncbi.nlm.nih.gov/genomes/all/GCF/000/024/765/GCF_000024765.1_ASM2476v1
502025	Bacteria	Proteobacteria	Deltaproteobacteria	Myxococcales	Kofleriaceae	Haliangium	Haliangium ochraceum	SAMN00002596	PRJNA28711	GCA_000024805.1	Complete	9.44631	69.5	chromosome:NC_013440.1/CP001804.1	NA	1	6743	##########	ftp://ftp.ncbi.nlm.nih.gov/genomes/all/GCA/000/024/805/GCA_000024805.1_ASM2480v1	ftp://ftp.ncbi.nlm.nih.gov/genomes/all/GCF/000/024/805/GCF_000024805.1_ASM2480v1
525898	Bacteria	Proteobacteria	Epsilonproteobacteria	Campylobacterales	Campylobacteraceae	Sulfurospirillum	Sulfurospirillum deleyianum	SAMN00002613	PRJNA29529	GCA_000024885.1	Complete	2.30635	39	chromosome:NC_013512.1/CP001816.1	NA	1	2273	##########	ftp://ftp.ncbi.nlm.nih.gov/genomes/all/GCA/000/024/885/GCA_000024885.1_ASM2488v1	ftp://ftp.ncbi.nlm.nih.gov/genomes/all/GCF/000/024/885/GCF_000024885.1_ASM2488v1
525903	Bacteria	Synergistetes	Synergistia	Synergistales	Synergistaceae	Thermanaerovibrio	Thermanaerovibrio acidaminovorans	SAMN00002595	PRJNA29531	GCA_000024905.1	Complete	1.84847	63.8	chromosome:NC_013522.1/CP001818.1	NA	1	1745	##########	ftp://ftp.ncbi.nlm.nih.gov/genomes/all/GCA/000/024/905/GCA_000024905.1_ASM2490v1	ftp://ftp.ncbi.nlm.nih.gov/genomes/all/GCF/000/024/905/GCF_000024905.1_ASM2490v1
446469	Bacteria	Actinobacteria	Actinomycetia	Micrococcales	Sanguibacteraceae	Sanguibacter	Sanguibacter keddieii	SAMN02598426	PRJNA19711	GCA_000024925.1	Complete	4.25341	71.9	chromosome:NC_013521.1/CP001819.1	NA	1	3679	##########	ftp://ftp.ncbi.nlm.nih.gov/genomes/all/GCA/000/024/925/GCA_000024925.1_ASM2492v1	ftp://ftp.ncbi.nlm.nih.gov/genomes/all/GCF/000/024/925/GCF_000024925.1_ASM2492v1
1453429	Bacteria	Cyanobacteria	NA	Chroococcales	Aphanothecaceae	Candidatus Atelocyanobacterium	Candidatus Atelocyanobacterium thalassa	SAMN02641594	PRJNA30917	GCA_000025125.1	Complete	1.44381	31.1	chromosome:NC_013771.1/CP001842.1	NA	1	1162	##########	ftp://ftp.ncbi.nlm.nih.gov/genomes/all/GCA/000/025/125/GCA_000025125.1_ASM2512v1	ftp://ftp.ncbi.nlm.nih.gov/genomes/all/GCF/000/025/125/GCF_000025125.1_ASM2512v1
530564	Bacteria	Planctomycetes	Planctomycetia	Pirellulales	Pirellulaceae	Pirellula	Pirellula staleyi	SAMN00120219	PRJNA29845	GCA_000025185.1	Complete	6.1962	57.5	chromosome:NC_013720.1/CP001848.1	NA	1	4520	2010-01-07	ftp://ftp.ncbi.nlm.nih.gov/genomes/all/GCA/000/025/185/GCA_000025185.1_ASM2518v1	ftp://ftp.ncbi.nlm.nih.gov/genomes/all/GCF/000/025/185/GCF_000025185.1_ASM2518v1
699246	Bacteria	Firmicutes	Clostridia	Eubacteriales	Oscillospiraceae	Mageeibacillus	Mageeibacillus indolicus	SAMN00006219	PRJNA42555	GCA_000025225.2	Complete	1.80975	44.2	chromosome:NC_013895.2/CP001850.2	NA	1	1454	##########	ftp://ftp.ncbi.nlm.nih.gov/genomes/all/GCA/000/025/225/GCA_000025225.2_ASM2522v1	ftp://ftp.ncbi.nlm.nih.gov/genomes/all/GCF/000/025/225/GCF_000025225.2_ASM2522v1
469383	Bacteria	Actinobacteria	Thermoleophilia	Solirubrobacterales	Conexibacteraceae	Conexibacter	Conexibacter woesei	SAMN00002582	PRJNA20745	GCA_000025265.1	Complete	6.35937	72.7	chromosome:NC_013739.1/CP001854.1	NA	1	5921	##########	ftp://ftp.ncbi.nlm.nih.gov/genomes/all/GCA/000/025/265/GCA_000025265.1_ASM2526v1	ftp://ftp.ncbi.nlm.nih.gov/genomes/all/GCF/000/025/265/GCF_000025265.1_ASM2526v1
591001	Bacteria	Firmicutes	Negativicutes	Acidaminococcales	Acidaminococcaceae	Acidaminococcus	Acidaminococcus fermentans	SAMN02598507	PRJNA33685	GCA_000025305.1	Complete	2.32977	55.8	chromosome:NC_013740.1/CP001859.1	NA	1	2090	##########	ftp://ftp.ncbi.nlm.nih.gov/genomes/all/GCA/000/025/305/GCA_000025305.1_ASM2530v1	ftp://ftp.ncbi.nlm.nih.gov/genomes/all/GCF/000/025/305/GCF_000025305.1_ASM2530v1
526225	Bacteria	Actinobacteria	Actinomycetia	Geodermatophilales	Geodermatophilaceae	Geodermatophilus	Geodermatophilus obscurus	SAMN00002612	PRJNA29547	GCA_000025345.1	Complete	5.3225	74	chromosome:NC_013757.1/CP001867.1	NA	1	4913	##########	ftp://ftp.ncbi.nlm.nih.gov/genomes/all/GCA/000/025/345/GCA_000025345.1_ASM2534v1	ftp://ftp.ncbi.nlm.nih.gov/genomes/all/GCF/000/025/345/GCF_000025345.1_ASM2534v1
638303	Bacteria	Aquificae	Aquificae	Aquificales	Aquificaceae	Thermocrinis	Thermocrinis albus	SAMN02598512	PRJNA37275	GCA_000025605.1	Complete	1.50058	46.9	chromosome:NC_013894.1/CP001931.1	NA	1	1586	##########	ftp://ftp.ncbi.nlm.nih.gov/genomes/all/GCA/000/025/605/GCA_000025605.1_ASM2560v1	ftp://ftp.ncbi.nlm.nih.gov/genomes/all/GCF/000/025/605/GCF_000025605.1_ASM2560v1
580331	Bacteria	Firmicutes	Clostridia	Thermoanaerobacterales	Thermoanaerobacteraceae	Thermoanaerobacter	Thermoanaerobacter italicus	SAMN02598495	PRJNA33157	GCA_000025645.1	Complete	2.45106	34.1	chromosome:NC_013921.1/CP001936.1	NA	1	2319	##########	ftp://ftp.ncbi.nlm.nih.gov/genomes/all/GCA/000/025/645/GCA_000025645.1_ASM2564v1	ftp://ftp.ncbi.nlm.nih.gov/genomes/all/GCF/000/025/645/GCF_000025645.1_ASM2564v1
580332	Bacteria	Proteobacteria	Betaproteobacteria	Nitrosomonadales	Gallionellaceae	Sideroxydans	Sideroxydans lithotrophicus	SAMN02598496	PRJNA33161	GCA_000025705.1	Complete	3.00366	57.5	chromosome:NC_013959.1/CP001965.1	NA	1	2947	##########	ftp://ftp.ncbi.nlm.nih.gov/genomes/all/GCA/000/025/705/GCA_000025705.1_ASM2570v1	ftp://ftp.ncbi.nlm.nih.gov/genomes/all/GCF/000/025/705/GCF_000025705.1_ASM2570v1
522772	Bacteria	Deferribacteres	Deferribacteres	Deferribacterales	Deferribacteraceae	Denitrovibrio	Denitrovibrio acetiphilus	SAMN02598464	PRJNA29431	GCA_000025725.1	Complete	3.22208	42.5	chromosome:NC_013943.1/CP001968.1	NA	1	2999	##########	ftp://ftp.ncbi.nlm.nih.gov/genomes/all/GCA/000/025/725/GCA_000025725.1_ASM2572v1	ftp://ftp.ncbi.nlm.nih.gov/genomes/all/GCF/000/025/725/GCF_000025725.1_ASM2572v1
512564	Bacteria	Tenericutes	Mollicutes	Mycoplasmatales	Mycoplasmataceae	Mycoplasma	Mycoplasma crocodyli	SAMN02603450	PRJNA29021	GCA_000025845.1	Complete	0.934379	27	chromosome:NC_014014.1/CP001991.1	NA	1	752	##########	ftp://ftp.ncbi.nlm.nih.gov/genomes/all/GCA/000/025/845/GCA_000025845.1_ASM2584v1	ftp://ftp.ncbi.nlm.nih.gov/genomes/all/GCF/000/025/845/GCF_000025845.1_ASM2584v1
572547	Bacteria	Synergistetes	Synergistia	Synergistales	Synergistaceae	Aminobacterium	Aminobacterium colombiense	SAMN02598488	PRJNA32587	GCA_000025885.1	Complete	1.98059	45.3	chromosome:NC_014011.1/CP001997.1	NA	1	1887	2010-04-05	ftp://ftp.ncbi.nlm.nih.gov/genomes/all/GCA/000/025/885/GCA_000025885.1_ASM2588v1	ftp://ftp.ncbi.nlm.nih.gov/genomes/all/GCF/000/025/885/GCF_000025885.1_ASM2588v1
583355	Bacteria	Verrucomicrobia	Opitutae	Puniceicoccales	Puniceicoccaceae	Coraliomargarita	Coraliomargarita akajimensis	SAMN02598501	PRJNA33365	GCA_000025905.1	Complete	3.75077	53.6	chromosome:NC_014008.1/CP001998.1	NA	1	2997	2010-04-05	ftp://ftp.ncbi.nlm.nih.gov/genomes/all/GCA/000/025/905/GCA_000025905.1_ASM2590v1	ftp://ftp.ncbi.nlm.nih.gov/genomes/all/GCF/000/025/905/GCF_000025905.1_ASM2590v1
384676	Bacteria	Proteobacteria	Gammaproteobacteria	Pseudomonadales	Pseudomonadaceae	Pseudomonas	Pseudomonas entomophila	SAMEA3138225	PRJNA16800	GCA_000026105.1	Complete	5.88878	64.2	chromosome:NC_008027.1/CT573326.1	NA	1	5072	##########	ftp://ftp.ncbi.nlm.nih.gov/genomes/all/GCA/000/026/105/GCA_000026105.1_ASM2610v1	ftp://ftp.ncbi.nlm.nih.gov/genomes/all/GCF/000/026/105/GCF_000026105.1_ASM2610v1
37692	Bacteria	Tenericutes	Mollicutes	Acholeplasmatales	Acholeplasmataceae	Candidatus Phytoplasma	Candidatus Phytoplasma mali	SAMEA2272373	PRJEA25335	GCA_000026205.1	Complete	0.601943	21.4	chromosome:NC_011047.1/CU469464.1	NA	1	498	##########	ftp://ftp.ncbi.nlm.nih.gov/genomes/all/GCA/000/026/205/GCA_000026205.1_ASM2620v1	ftp://ftp.ncbi.nlm.nih.gov/genomes/all/GCF/000/026/205/GCF_000026205.1_ASM2620v1
683837	Bacteria	Firmicutes	Bacilli	Bacillales	Listeriaceae	Listeria	Listeria seeligeri	SAMEA2272547	PRJEA41123	GCA_000027145.1	Complete	2.79764	37.4	chromosome:NC_013891.1/FN557490.1	NA	1	2665	##########	ftp://ftp.ncbi.nlm.nih.gov/genomes/all/GCA/000/027/145/GCA_000027145.1_ASM2714v1	ftp://ftp.ncbi.nlm.nih.gov/genomes/all/GCF/000/027/145/GCF_000027145.1_ASM2714v1
243273	Bacteria	Tenericutes	Mollicutes	Mycoplasmatales	Mycoplasmataceae	Mycoplasma	Mycoplasma genitalium	SAMN02603983	PRJNA97	GCA_000027325.1	Complete	0.580076	31.7	chromosome:NC_000908.2/L43967.2	NA	1	504	##########	ftp://ftp.ncbi.nlm.nih.gov/genomes/all/GCA/000/027/325/GCA_000027325.1_ASM2732v1	ftp://ftp.ncbi.nlm.nih.gov/genomes/all/GCF/000/027/325/GCF_000027325.1_ASM2732v1
62977	Bacteria	Proteobacteria	Gammaproteobacteria	Pseudomonadales	Moraxellaceae	Acinetobacter	Acinetobacter baylyi	SAMEA3138250	PRJNA12352	GCA_000046845.1	Complete	3.59862	40.4	chromosome:NC_005966.1/CR543861.1	NA	1	3209	##########	ftp://ftp.ncbi.nlm.nih.gov/genomes/all/GCA/000/046/845/GCA_000046845.1_ASM4684v1	ftp://ftp.ncbi.nlm.nih.gov/genomes/all/GCF/000/046/845/GCF_000046845.1_ASM4684v1
290398	Bacteria	Proteobacteria	Gammaproteobacteria	Oceanospirillales	Halomonadaceae	Chromohalobacter	Chromohalobacter salexigens	SAMN02598275	PRJNA12636	GCA_000055785.1	Complete	3.69665	63.9	chromosome:NC_007963.1/CP000285.1	NA	1	3304	##########	ftp://ftp.ncbi.nlm.nih.gov/genomes/all/GCA/000/055/785/GCA_000055785.1_ASM5578v1	ftp://ftp.ncbi.nlm.nih.gov/genomes/all/GCF/000/055/785/GCF_000055785.1_ASM5578v1
326424	Bacteria	Actinobacteria	Actinomycetia	Frankiales	Frankiaceae	Frankia	Frankia alni	SAMEA3138259	PRJNA17403	GCA_000058485.1	Complete	7.49793	72.8	chromosome:NC_008278.1/CT573213.2	NA	1	5925	2006-08-03	ftp://ftp.ncbi.nlm.nih.gov/genomes/all/GCA/000/058/485/GCA_000058485.1_ASM5848v1	ftp://ftp.ncbi.nlm.nih.gov/genomes/all/GCF/000/058/485/GCF_000058485.1_ASM5848v1
411154	Bacteria	Bacteroidetes	Flavobacteriia	Flavobacteriales	Flavobacteriaceae	Gramella	Gramella forsetii	SAMEA2272667	PRJEA19061	GCA_000060345.1	Complete	3.79847	36.6	chromosome:NC_008571.1/CU207366.1	NA	1	3389	##########	ftp://ftp.ncbi.nlm.nih.gov/genomes/all/GCA/000/060/345/GCA_000060345.1_ASM6034v1	ftp://ftp.ncbi.nlm.nih.gov/genomes/all/GCF/000/060/345/GCF_000060345.1_ASM6034v1
405948	Bacteria	Actinobacteria	Actinomycetia	Pseudonocardiales	Pseudonocardiaceae	Saccharopolyspora	Saccharopolyspora erythraea	SAMEA2272514	PRJEA18489	GCA_000062885.1	Complete	8.2128	71.1	chromosome:NC_009142.1/AM420293.1	NA	1	7052	##########	ftp://ftp.ncbi.nlm.nih.gov/genomes/all/GCA/000/062/885/GCA_000062885.1_ASM6288v1	ftp://ftp.ncbi.nlm.nih.gov/genomes/all/GCF/000/062/885/GCF_000062885.1_ASM6288v1
448385	Bacteria	Proteobacteria	Deltaproteobacteria	Myxococcales	Polyangiaceae	Sorangium	Sorangium cellulosum	SAMEA3138271	PRJNA28111	GCA_000067165.1	Complete	13.0338	71.4	chromosome:NC_010162.1/AM746676.1	NA	1	9488	##########	ftp://ftp.ncbi.nlm.nih.gov/genomes/all/GCA/000/067/165/GCA_000067165.1_ASM6716v1	ftp://ftp.ncbi.nlm.nih.gov/genomes/all/GCF/000/067/165/GCF_000067165.1_ASM6716v1
94624	Bacteria	Proteobacteria	Betaproteobacteria	Burkholderiales	Alcaligenaceae	Bordetella	Bordetella petrii	SAMEA3138272	PRJNA28135	GCA_000067205.1	Complete	5.28795	65.5	chromosome:NC_010170.1/AM902716.1	NA	1	4911	##########	ftp://ftp.ncbi.nlm.nih.gov/genomes/all/GCA/000/067/205/GCA_000067205.1_ASM6720v1	ftp://ftp.ncbi.nlm.nih.gov/genomes/all/GCF/000/067/205/GCF_000067205.1_ASM6720v1
360910	Bacteria	Proteobacteria	Betaproteobacteria	Burkholderiales	Alcaligenaceae	Bordetella	Bordetella avium	SAMEA1705952	PRJNA27	GCA_000070465.1	Complete	3.73225	61.6	chromosome:NC_010645.1/AM167904.1	NA	1	3323	2006-02-01	ftp://ftp.ncbi.nlm.nih.gov/genomes/all/GCA/000/070/465/GCA_000070465.1_ASM7046v1	ftp://ftp.ncbi.nlm.nih.gov/genomes/all/GCF/000/070/465/GCF_000070465.1_ASM7046v1
680198	Bacteria	Actinobacteria	Actinomycetia	Streptomycetales	Streptomycetaceae	Streptomyces	Streptomyces scabiei	SAMEA2272773	PRJEA40749	GCA_000091305.1	Complete	10.1487	71.5	chromosome:NC_013929.1/FN554889.1	NA	1	8548	##########	ftp://ftp.ncbi.nlm.nih.gov/genomes/all/GCA/000/091/305/GCA_000091305.1_ASM9130v1	ftp://ftp.ncbi.nlm.nih.gov/genomes/all/GCF/000/091/305/GCF_000091305.1_ASM9130v1
637905	Bacteria	Proteobacteria	Gammaproteobacteria	Alteromonadales	Shewanellaceae	Shewanella	Shewanella violacea	SAMD00060963	PRJDA34739	GCA_000091325.1	Complete	4.9621	44.7	chromosome:NC_014012.1/AP011177.1	NA	1	3895	##########	ftp://ftp.ncbi.nlm.nih.gov/genomes/all/GCA/000/091/325/GCA_000091325.1_ASM9132v1	ftp://ftp.ncbi.nlm.nih.gov/genomes/all/GCF/000/091/325/GCF_000091325.1_ASM9132v1
589865	Bacteria	Proteobacteria	Deltaproteobacteria	Desulfobacterales	Desulfobulbaceae	Desulfurivibrio	Desulfurivibrio alkaliphilus	SAMN02598502	PRJNA33629	GCA_000092205.1	Complete	3.09776	60.3	chromosome:NC_014216.1/CP001940.1	NA	1	2655	##########	ftp://ftp.ncbi.nlm.nih.gov/genomes/all/GCA/000/092/205/GCA_000092205.1_ASM9220v1	ftp://ftp.ncbi.nlm.nih.gov/genomes/all/GCF/000/092/205/GCF_000092205.1_ASM9220v1
572480	Bacteria	Proteobacteria	Epsilonproteobacteria	Campylobacterales	Campylobacteraceae	Arcobacter	Arcobacter nitrofigilis	SAMN02598489	PRJNA32593	GCA_000092245.1	Complete	3.19224	28.4	chromosome:NC_014166.1/CP001999.1	NA	1	3108	##########	ftp://ftp.ncbi.nlm.nih.gov/genomes/all/GCA/000/092/245/GCA_000092245.1_ASM9224v1	ftp://ftp.ncbi.nlm.nih.gov/genomes/all/GCF/000/092/245/GCF_000092245.1_ASM9224v1
643648	Bacteria	Firmicutes	Clostridia	Eubacteriales	Syntrophomonadaceae	Syntrophothermus	Syntrophothermus lipocalidus	SAMN02598518	PRJNA37873	GCA_000092405.1	Complete	2.40556	51	chromosome:NC_014220.1/CP002048.1	NA	1	2308	##########	ftp://ftp.ncbi.nlm.nih.gov/genomes/all/GCA/000/092/405/GCA_000092405.1_ASM9240v1	ftp://ftp.ncbi.nlm.nih.gov/genomes/all/GCF/000/092/405/GCF_000092405.1_ASM9240v1
649638	Bacteria	Deinococcus-Thermus	Deinococci	Trueperales	Trueperaceae	Truepera	Truepera radiovictrix	SAMN02598522	PRJNA38371	GCA_000092425.1	Complete	3.2604	68.1	chromosome:NC_014221.1/CP002049.1	NA	1	2955	##########	ftp://ftp.ncbi.nlm.nih.gov/genomes/all/GCA/000/092/425/GCA_000092425.1_ASM9242v1	ftp://ftp.ncbi.nlm.nih.gov/genomes/all/GCF/000/092/425/GCF_000092425.1_ASM9242v1
640132	Bacteria	Actinobacteria	Actinomycetia	Corynebacteriales	Segniliparaceae	Segniliparus	Segniliparus rotundus	SAMN02598516	PRJNA37711	GCA_000092825.1	Complete	3.15753	66.8	chromosome:NC_014168.1/CP001958.1	NA	1	2994	##########	ftp://ftp.ncbi.nlm.nih.gov/genomes/all/GCA/000/092/825/GCA_000092825.1_ASM9282v1	ftp://ftp.ncbi.nlm.nih.gov/genomes/all/GCF/000/092/825/GCF_000092825.1_ASM9282v1
526224	Bacteria	Spirochaetes	Spirochaetia	Brachyspirales	Brachyspiraceae	Brachyspira	Brachyspira murdochii	SAMN00001910	PRJNA29543	GCA_000092845.1	Complete	3.2418	27.8	chromosome:NC_014150.1/CP001959.1	NA	1	2819	##########	ftp://ftp.ncbi.nlm.nih.gov/genomes/all/GCA/000/092/845/GCA_000092845.1_ASM9284v1	ftp://ftp.ncbi.nlm.nih.gov/genomes/all/GCF/000/092/845/GCF_000092845.1_ASM9284v1
446466	Bacteria	Actinobacteria	Actinomycetia	Micrococcales	Cellulomonadaceae	Cellulomonas	Cellulomonas flavigena	SAMN02598424	PRJNA19707	GCA_000092865.1	Complete	4.12318	74.3	chromosome:NC_014151.1/CP001964.1	NA	1	3658	##########	ftp://ftp.ncbi.nlm.nih.gov/genomes/all/GCA/000/092/865/GCA_000092865.1_ASM9286v1	ftp://ftp.ncbi.nlm.nih.gov/genomes/all/GCF/000/092/865/GCF_000092865.1_ASM9286v1
562970	Bacteria	Firmicutes	Bacilli	Bacillales	Alicyclobacillaceae	Kyrpidia	Kyrpidia tusciae	SAMN00017498	PRJNA31345	GCA_000092905.1	Complete	3.38477	59.1	chromosome:NC_014098.1/CP002017.1	NA	1	3197	##########	ftp://ftp.ncbi.nlm.nih.gov/genomes/all/GCA/000/092/905/GCA_000092905.1_ASM9290v1	ftp://ftp.ncbi.nlm.nih.gov/genomes/all/GCF/000/092/905/GCF_000092905.1_ASM9290v1
639283	Bacteria	Proteobacteria	Alphaproteobacteria	Hyphomicrobiales	Xanthobacteraceae	Starkeya	Starkeya novella	SAMN02598514	PRJNA37659	GCA_000092925.1	Complete	4.76502	67.9	chromosome:NC_014217.1/CP002026.1	NA	1	4446	##########	ftp://ftp.ncbi.nlm.nih.gov/genomes/all/GCA/000/092/925/GCA_000092925.1_ASM9292v1	ftp://ftp.ncbi.nlm.nih.gov/genomes/all/GCF/000/092/925/GCF_000092925.1_ASM9292v1
583358	Bacteria	Firmicutes	Clostridia	Thermoanaerobacterales	Thermoanaerobacteraceae	Thermoanaerobacter	Thermoanaerobacter mathranii	SAMN02598500	PRJNA33329	GCA_000092965.1	Complete	2.30609	34.3	chromosome:NC_014209.1/CP002032.1	NA	1	2195	##########	ftp://ftp.ncbi.nlm.nih.gov/genomes/all/GCA/000/092/965/GCA_000092965.1_ASM9296v1	ftp://ftp.ncbi.nlm.nih.gov/genomes/all/GCF/000/092/965/GCF_000092965.1_ASM9296v1
666681	Bacteria	Proteobacteria	Betaproteobacteria	Nitrosomonadales	Methylophilaceae	Methylotenera	Methylotenera versatilis	SAMN02598526	PRJNA39983	GCA_000093025.1	Complete	3.05987	42.6	chromosome:NC_014207.1/CP002056.1	NA	1	2756	2010-06-01	ftp://ftp.ncbi.nlm.nih.gov/genomes/all/GCA/000/093/025/GCA_000093025.1_ASM9302v1	ftp://ftp.ncbi.nlm.nih.gov/genomes/all/GCF/000/093/025/GCF_000093025.1_ASM9302v1
439292	Bacteria	Firmicutes	Bacilli	Bacillales	Sporolactobacillaceae	NA	[Bacillus] selenitireducens	SAMN00000036	PRJNA13376	GCA_000093085.1	Complete	3.59249	48.7	chromosome:NC_014219.1/CP001791.1	NA	1	3233	##########	ftp://ftp.ncbi.nlm.nih.gov/genomes/all/GCA/000/093/085/GCA_000093085.1_ASM9308v1	ftp://ftp.ncbi.nlm.nih.gov/genomes/all/GCF/000/093/085/GCF_000093085.1_ASM9308v1
582899	Bacteria	Proteobacteria	Alphaproteobacteria	Hyphomicrobiales	Hyphomicrobiaceae	Hyphomicrobium	Hyphomicrobium denitrificans	SAMN02598499	PRJNA33261	GCA_000143145.1	Complete	3.63897	60.8	chromosome:NC_014313.1/CP002083.1	NA	1	3458	##########	ftp://ftp.ncbi.nlm.nih.gov/genomes/all/GCA/000/143/145/GCA_000143145.1_ASM14314v1	ftp://ftp.ncbi.nlm.nih.gov/genomes/all/GCF/000/143/145/GCF_000143145.1_ASM14314v1
748727	Bacteria	Firmicutes	Clostridia	Eubacteriales	Clostridiaceae	Clostridium	Clostridium ljungdahlii	SAMN02603159	PRJNA13492	GCA_000143685.1	Complete	4.63007	31.1	chromosome:NC_014328.1/CP001666.1	NA	1	4156	##########	ftp://ftp.ncbi.nlm.nih.gov/genomes/all/GCA/000/143/685/GCA_000143685.1_ASM14368v1	ftp://ftp.ncbi.nlm.nih.gov/genomes/all/GCF/000/143/685/GCF_000143685.1_ASM14368v1
759914	Bacteria	Spirochaetes	Spirochaetia	Brachyspirales	Brachyspiraceae	Brachyspira	Brachyspira pilosicoli	SAMN02603103	PRJNA48097	GCA_000143725.1	Complete	2.58644	27.9	chromosome:NC_014330.1/CP002025.1	NA	1	2267	##########	ftp://ftp.ncbi.nlm.nih.gov/genomes/all/GCA/000/143/725/GCA_000143725.1_ASM14372v1	ftp://ftp.ncbi.nlm.nih.gov/genomes/all/GCF/000/143/725/GCF_000143725.1_ASM14372v1
633147	Bacteria	Actinobacteria	Coriobacteriia	Coriobacteriales	Atopobiaceae	Olsenella	Olsenella uli	SAMN00016989	PRJNA36641	GCA_000143845.1	Complete	2.0519	64.7	chromosome:NC_014363.1/CP002106.1	NA	1	1742	##########	ftp://ftp.ncbi.nlm.nih.gov/genomes/all/GCA/000/143/845/GCA_000143845.1_ASM14384v1	ftp://ftp.ncbi.nlm.nih.gov/genomes/all/GCF/000/143/845/GCF_000143845.1_ASM14384v1
644282	Bacteria	Proteobacteria	Deltaproteobacteria	Desulfarculales	Desulfarculaceae	Desulfarculus	Desulfarculus baarsii	SAMN02598521	PRJNA37955	GCA_000143965.1	Complete	3.65573	65.7	chromosome:NC_014365.1/CP002085.1	NA	1	3286	##########	ftp://ftp.ncbi.nlm.nih.gov/genomes/all/GCA/000/143/965/GCA_000143965.1_ASM14396v1	ftp://ftp.ncbi.nlm.nih.gov/genomes/all/GCF/000/143/965/GCF_000143965.1_ASM14396v1
573413	Bacteria	Spirochaetes	Spirochaetia	Spirochaetales	Spirochaetaceae	Sediminispirochaeta	Sediminispirochaeta smaragdinae	SAMN00017394	PRJNA32637	GCA_000143985.1	Complete	4.65397	49	chromosome:NC_014364.1/CP002116.1	NA	1	4253	##########	ftp://ftp.ncbi.nlm.nih.gov/genomes/all/GCA/000/143/985/GCA_000143985.1_ASM14398v1	ftp://ftp.ncbi.nlm.nih.gov/genomes/all/GCF/000/143/985/GCF_000143985.1_ASM14398v1
633149	Bacteria	Proteobacteria	Alphaproteobacteria	Caulobacterales	Caulobacteraceae	Brevundimonas	Brevundimonas subvibrioides	SAMN00007485	PRJNA36643	GCA_000144605.1	Complete	3.44526	68.4	chromosome:NC_014375.1/CP002102.1	NA	1	3316	2010-08-05	ftp://ftp.ncbi.nlm.nih.gov/genomes/all/GCA/000/144/605/GCA_000144605.1_ASM14460v1	ftp://ftp.ncbi.nlm.nih.gov/genomes/all/GCF/000/144/605/GCF_000144605.1_ASM14460v1
610130	Bacteria	Firmicutes	Clostridia	Eubacteriales	Lachnospiraceae	Lacrimispora	Lacrimispora saccharolytica	SAMN00017134	PRJNA42097	GCA_000144625.1	Complete	4.66287	45	chromosome:NC_014376.1/CP002109.1	NA	1	4164	2010-08-05	ftp://ftp.ncbi.nlm.nih.gov/genomes/all/GCA/000/144/625/GCA_000144625.1_ASM14462v1	ftp://ftp.ncbi.nlm.nih.gov/genomes/all/GCF/000/144/625/GCF_000144625.1_ASM14462v1
555079	Bacteria	Firmicutes	Clostridia	Thermosediminibacterales	Thermosediminibacteraceae	Thermosediminibacter	Thermosediminibacter oceani	SAMN00713558	PRJNA30983	GCA_000144645.1	Complete	2.28003	46.8	chromosome:NC_014377.1/CP002131.1	NA	1	2190	2010-08-05	ftp://ftp.ncbi.nlm.nih.gov/genomes/all/GCA/000/144/645/GCA_000144645.1_ASM14464v1	ftp://ftp.ncbi.nlm.nih.gov/genomes/all/GCF/000/144/645/GCF_000144645.1_ASM14464v1
574087	Bacteria	Firmicutes	Clostridia	Halanaerobiales	Halobacteroidaceae	Acetohalobium	Acetohalobium arabaticum	SAMN00016993	PRJNA32769	GCA_000144695.1	Complete	2.4696	36.6	chromosome:NC_014378.1/CP002105.1	NA	1	2304	2010-08-05	ftp://ftp.ncbi.nlm.nih.gov/genomes/all/GCA/000/144/695/GCA_000144695.1_ASM14469v1	ftp://ftp.ncbi.nlm.nih.gov/genomes/all/GCF/000/144/695/GCF_000144695.1_ASM14469v1
608506	Bacteria	Firmicutes	Clostridia	Thermoanaerobacterales	Thermoanaerobacterales Family III. Incertae Sedis	Caldicellulosiruptor	Caldicellulosiruptor obsidiansis	SAMN00713559	PRJNA40355	GCA_000145215.1	Complete	2.53234	35.2	chromosome:NC_014392.1/CP002164.1	NA	1	2274	##########	ftp://ftp.ncbi.nlm.nih.gov/genomes/all/GCA/000/145/215/GCA_000145215.1_ASM14521v1	ftp://ftp.ncbi.nlm.nih.gov/genomes/all/GCF/000/145/215/GCF_000145215.1_ASM14521v1
644283	Bacteria	Actinobacteria	Actinomycetia	Micromonosporales	Micromonosporaceae	Micromonospora	Micromonospora aurantiaca	SAMN00006196	PRJNA37957	GCA_000145235.1	Complete	7.02556	72.8	chromosome:NC_014391.1/CP002162.1	NA	1	6221	##########	ftp://ftp.ncbi.nlm.nih.gov/genomes/all/GCA/000/145/235/GCA_000145235.1_ASM14523v1	ftp://ftp.ncbi.nlm.nih.gov/genomes/all/GCF/000/145/235/GCF_000145235.1_ASM14523v1
395494	Bacteria	Proteobacteria	Betaproteobacteria	Nitrosomonadales	Gallionellaceae	Gallionella	Gallionella capsiferriformans	SAMN00002572	PRJNA32827	GCA_000145255.1	Complete	3.16247	52.8	chromosome:NC_014394.1/CP002159.1	NA	1	2876	##########	ftp://ftp.ncbi.nlm.nih.gov/genomes/all/GCA/000/145/255/GCA_000145255.1_ASM14525v1	ftp://ftp.ncbi.nlm.nih.gov/genomes/all/GCF/000/145/255/GCF_000145255.1_ASM14525v1
573061	Bacteria	Firmicutes	Clostridia	Eubacteriales	Clostridiaceae	Clostridium	Clostridium cellulovorans	SAMN00002614	PRJNA32609	GCA_000145275.1	Complete	5.26222	31.2	chromosome:NC_014393.1/CP002160.1	NA	1	4313	##########	ftp://ftp.ncbi.nlm.nih.gov/genomes/all/GCA/000/145/275/GCA_000145275.1_ASM14527v1	ftp://ftp.ncbi.nlm.nih.gov/genomes/all/GCF/000/145/275/GCF_000145275.1_ASM14527v1
459349	Bacteria	Candidatus Cloacimonetes	NA	NA	NA	Candidatus Cloacimonas	Candidatus Cloacimonas acidaminovorans	SAMEA2272155	PRJEA28717	GCA_000146065.1	Complete	2.24682	37.9	chromosome:NC_020449.1/CU466930.1	NA	1	1725	##########	ftp://ftp.ncbi.nlm.nih.gov/genomes/all/GCA/000/146/065/GCA_000146065.1_ASM14606v1	ftp://ftp.ncbi.nlm.nih.gov/genomes/all/GCF/000/146/065/GCF_000146065.2_ASM14606v1
59374	Bacteria	Fibrobacteres	Fibrobacteria	Fibrobacterales	Fibrobacteraceae	Fibrobacter	Fibrobacter succinogenes	SAMN02603971	PRJNA47	GCA_000146505.1	Complete	3.843	48	chromosome:NC_017448.1/CP002158.1	NA	1	3087	2010-08-06	ftp://ftp.ncbi.nlm.nih.gov/genomes/all/GCA/000/146/505/GCA_000146505.1_ASM14650v1	ftp://ftp.ncbi.nlm.nih.gov/genomes/all/GCF/000/146/505/GCF_000146505.1_ASM14650v1
198628	Bacteria	Proteobacteria	Gammaproteobacteria	Enterobacterales	Pectobacteriaceae	Dickeya	Dickeya dadantii	SAMN02603422	PRJNA30	GCA_000147055.1	Complete	4.9228	56.3	chromosome:NC_014500.1/CP002038.1	NA	1	4227	##########	ftp://ftp.ncbi.nlm.nih.gov/genomes/all/GCA/000/147/055/GCA_000147055.1_ASM14705v1	ftp://ftp.ncbi.nlm.nih.gov/genomes/all/GCF/000/147/055/GCF_000147055.1_ASM14705v1
563040	Bacteria	Proteobacteria	Epsilonproteobacteria	Campylobacterales	Thiovulaceae	Sulfurimonas	Sulfurimonas autotrophica	SAMN00713560	PRJNA31347	GCA_000147355.1	Complete	2.1532	35.2	chromosome:NC_014506.1/CP002205.1	NA	1	2152	##########	ftp://ftp.ncbi.nlm.nih.gov/genomes/all/GCA/000/147/355/GCA_000147355.1_ASM14735v1	ftp://ftp.ncbi.nlm.nih.gov/genomes/all/GCF/000/147/355/GCF_000147355.1_ASM14735v1
697303	Bacteria	Firmicutes	Clostridia	Thermoanaerobacterales	Thermoanaerobacteraceae	Thermoanaerobacter	Thermoanaerobacter wiegelii	SAMN00016423	PRJNA42251	GCA_000147695.3	Complete	2.78506	34.3	chromosome:NC_015958.1/CP002991.1	NA	1	2574	##########	ftp://ftp.ncbi.nlm.nih.gov/genomes/all/GCA/000/147/695/GCA_000147695.3_ASM14769v3	ftp://ftp.ncbi.nlm.nih.gov/genomes/all/GCF/000/147/695/GCF_000147695.2_ASM14769v3
550540	Bacteria	Proteobacteria	Gammaproteobacteria	Alteromonadales	Ferrimonadaceae	Ferrimonas	Ferrimonas balearica	SAMN00115627	PRJNA30799	GCA_000148645.1	Complete	4.27916	60.2	chromosome:NC_014541.1/CP002209.1	NA	1	3759	##########	ftp://ftp.ncbi.nlm.nih.gov/genomes/all/GCA/000/148/645/GCA_000148645.1_ASM14864v1	ftp://ftp.ncbi.nlm.nih.gov/genomes/all/GCF/000/148/645/GCF_000148645.1_ASM14864v1
53442	Bacteria	Firmicutes	Clostridia	Eubacteriales	Eubacteriaceae	Eubacterium	Eubacterium callanderi	SAMN02603161	PRJNA52281	GCA_000152245.2	Complete	4.31671	47.5	chromosome:NC_014624.2/CP002273.2	NA	1	4031	##########	ftp://ftp.ncbi.nlm.nih.gov/genomes/all/GCA/000/152/245/GCA_000152245.2_ASM15224v2	ftp://ftp.ncbi.nlm.nih.gov/genomes/all/GCF/000/152/245/GCF_000152245.2_ASM15224v2
314260	Bacteria	Proteobacteria	Alphaproteobacteria	Parvularculales	Parvularculaceae	Parvularcula	Parvularcula bermudensis	SAMN02603918	PRJNA13509	GCA_000152825.2	Complete	2.90264	60.7	chromosome:NC_014414.1/CP002156.1	NA	1	2629	##########	ftp://ftp.ncbi.nlm.nih.gov/genomes/all/GCA/000/152/825/GCA_000152825.2_ASM15282v2	ftp://ftp.ncbi.nlm.nih.gov/genomes/all/GCF/000/152/825/GCF_000152825.2_ASM15282v2
313595	Bacteria	Bacteroidetes	Flavobacteriia	Flavobacteriales	Flavobacteriaceae	Psychroflexus	Psychroflexus torquis	SAMN02603919	PRJNA13542	GCA_000153485.2	Complete	4.32183	34.5	chromosome:NC_018721.1/CP003879.1	NA	1	3579	##########	ftp://ftp.ncbi.nlm.nih.gov/genomes/all/GCA/000/153/485/GCA_000153485.2_ASM15348v2	ftp://ftp.ncbi.nlm.nih.gov/genomes/all/GCF/000/153/485/GCF_000153485.2_ASM15348v2
565655	Bacteria	Firmicutes	Bacilli	Lactobacillales	Enterococcaceae	Enterococcus	Enterococcus casseliflavus	SAMN02596921	PRJNA32935	GCA_000157355.2	Complete	3.42728	42.8	chromosome:NC_020995.1/CP004856.1	NA	1	3086	##########	ftp://ftp.ncbi.nlm.nih.gov/genomes/all/GCA/000/157/355/GCA_000157355.2_ASM15735v2	ftp://ftp.ncbi.nlm.nih.gov/genomes/all/GCF/000/157/355/GCF_000157355.2_ASM15735v2
546269	Bacteria	Firmicutes	Clostridia	Eubacteriales	Peptostreptococcaceae	Filifactor	Filifactor alocis	SAMN02463683	PRJNA30485	GCA_000163895.2	Complete	1.93101	35.4	chromosome:NC_016630.1/CP002390.1	NA	1	1640	##########	ftp://ftp.ncbi.nlm.nih.gov/genomes/all/GCA/000/163/895/GCA_000163895.2_ASM16389v2	ftp://ftp.ncbi.nlm.nih.gov/genomes/all/GCF/000/163/895/GCF_000163895.2_ASM16389v2
762948	Bacteria	Actinobacteria	Actinomycetia	Micrococcales	Micrococcaceae	Rothia	Rothia dentocariosa	SAMN00120582	PRJNA48447	GCA_000164695.2	Complete	2.50603	53.7	chromosome:NC_014643.1/CP002280.1	NA	1	2075	##########	ftp://ftp.ncbi.nlm.nih.gov/genomes/all/GCA/000/164/695/GCA_000164695.2_ASM16469v2	ftp://ftp.ncbi.nlm.nih.gov/genomes/all/GCF/000/164/695/GCF_000164695.2_ASM16469v2
608538	Bacteria	Aquificae	Aquificae	Aquificales	Aquificaceae	Hydrogenobacter	Hydrogenobacter thermophilus	SAMN00191234	PRJNA41547	GCA_000164905.1	Complete	1.74293	44	chromosome:NC_017161.1/CP002221.1	NA	1	1899	##########	ftp://ftp.ncbi.nlm.nih.gov/genomes/all/GCA/000/164/905/GCA_000164905.1_ASM16490v1	ftp://ftp.ncbi.nlm.nih.gov/genomes/all/GCF/000/164/905/GCF_000164905.1_ASM16490v1
572479	Bacteria	Firmicutes	Clostridia	Halanaerobiales	Halanaerobiaceae	Halanaerobium	Halanaerobium praevalens	SAMN00103629	PRJNA32591	GCA_000165465.1	Complete	2.30926	30.3	chromosome:NC_017455.1/CP002175.1	NA	1	2097	##########	ftp://ftp.ncbi.nlm.nih.gov/genomes/all/GCA/000/165/465/GCA_000165465.1_ASM16546v1	ftp://ftp.ncbi.nlm.nih.gov/genomes/all/GCF/000/165/465/GCF_000165465.1_ASM16546v1
756272	Bacteria	Planctomycetes	Planctomycetia	Planctomycetales	Planctomycetaceae	Rubinisphaera	Rubinisphaera brasiliensis	SAMN00103628	PRJNA47863	GCA_000165715.3	Complete	6.0066	56.4	chromosome:NC_015174.1/CP002546.1	NA	1	4593	2011-03-01	ftp://ftp.ncbi.nlm.nih.gov/genomes/all/GCA/000/165/715/GCA_000165715.3_ASM16571v3	ftp://ftp.ncbi.nlm.nih.gov/genomes/all/GCF/000/165/715/GCF_000165715.2_ASM16571v3
648757	Bacteria	Proteobacteria	Alphaproteobacteria	Hyphomicrobiales	Hyphomicrobiaceae	Rhodomicrobium	Rhodomicrobium vannielii	SAMN00007427	PRJNA38253	GCA_000166055.1	Complete	4.01447	62.2	chromosome:NC_014664.1/CP002292.1	NA	1	3569	##########	ftp://ftp.ncbi.nlm.nih.gov/genomes/all/GCA/000/166/055/GCA_000166055.1_ASM16605v1	ftp://ftp.ncbi.nlm.nih.gov/genomes/all/GCF/000/166/055/GCF_000166055.1_ASM16605v1
298654	Bacteria	Actinobacteria	Actinomycetia	Frankiales	Frankiaceae	Frankia	Frankia inefficax	SAMN02232023	PRJNA37913	GCA_000166135.1	Complete	8.81578	72.3	chromosome:NC_014666.1/CP002299.1	NA	1	7066	##########	ftp://ftp.ncbi.nlm.nih.gov/genomes/all/GCA/000/166/135/GCA_000166135.1_ASM16613v1	ftp://ftp.ncbi.nlm.nih.gov/genomes/all/GCF/000/166/135/GCF_000166135.1_ASM16613v1
632518	Bacteria	Firmicutes	Clostridia	Thermoanaerobacterales	Thermoanaerobacterales Family III. Incertae Sedis	Caldicellulosiruptor	Caldicellulosiruptor owensensis	SAMN00713561	PRJNA40833	GCA_000166335.1	Complete	2.4289	35.4	chromosome:NC_014657.1/CP002216.1	NA	1	2195	##########	ftp://ftp.ncbi.nlm.nih.gov/genomes/all/GCA/000/166/335/GCA_000166335.1_ASM16633v1	ftp://ftp.ncbi.nlm.nih.gov/genomes/all/GCF/000/166/335/GCF_000166335.1_ASM16633v1
632292	Bacteria	Firmicutes	Clostridia	Thermoanaerobacterales	Thermoanaerobacterales Family III. Incertae Sedis	Caldicellulosiruptor	Caldicellulosiruptor hydrothermalis	SAMN00713562	PRJNA40831	GCA_000166355.1	Complete	2.77068	36.1	chromosome:NC_014652.1/CP002219.1	NA	1	2577	##########	ftp://ftp.ncbi.nlm.nih.gov/genomes/all/GCA/000/166/355/GCA_000166355.1_ASM16635v1	ftp://ftp.ncbi.nlm.nih.gov/genomes/all/GCF/000/166/355/GCF_000166355.1_ASM16635v1
649349	Bacteria	Bacteroidetes	Cytophagia	Cytophagales	Cytophagaceae	Leadbetterella	Leadbetterella byssophila	SAMN00191237	PRJNA38283	GCA_000166395.1	Complete	4.05965	40.4	chromosome:NC_014655.1/CP002305.1	NA	1	3514	##########	ftp://ftp.ncbi.nlm.nih.gov/genomes/all/GCA/000/166/395/GCA_000166395.1_ASM16639v1	ftp://ftp.ncbi.nlm.nih.gov/genomes/all/GCF/000/166/395/GCF_000166395.1_ASM16639v1
656519	Bacteria	Firmicutes	Clostridia	Halanaerobiales	Halanaerobiaceae	Halanaerobium	Halanaerobium hydrogeniformans	SAMN02232026	PRJNA43059	GCA_000166415.1	Complete	2.61312	33.2	chromosome:NC_014654.1/CP002304.1	NA	1	2355	##########	ftp://ftp.ncbi.nlm.nih.gov/genomes/all/GCA/000/166/415/GCA_000166415.1_ASM16641v1	ftp://ftp.ncbi.nlm.nih.gov/genomes/all/GCF/000/166/415/GCF_000166415.1_ASM16641v1
632348	Bacteria	Firmicutes	Clostridia	Thermoanaerobacterales	Thermoanaerobacterales Family III. Incertae Sedis	Caldicellulosiruptor	Caldicellulosiruptor kronotskyensis	SAMN00713565	PRJNA52409	GCA_000166775.1	Complete	2.84379	35.1	chromosome:NC_014720.1/CP002330.1	NA	1	2492	##########	ftp://ftp.ncbi.nlm.nih.gov/genomes/all/GCA/000/166/775/GCA_000166775.1_ASM16677v1	ftp://ftp.ncbi.nlm.nih.gov/genomes/all/GCF/000/166/775/GCF_000166775.1_ASM16677v1
509193	Bacteria	Firmicutes	Clostridia	Thermoanaerobacterales	Thermoanaerobacteraceae	Thermoanaerobacter	Thermoanaerobacter brockii	SAMN00713580	PRJNA32585	GCA_000175295.2	Complete	2.34482	34.5	chromosome:NC_014964.1/CP002466.1	NA	1	2255	##########	ftp://ftp.ncbi.nlm.nih.gov/genomes/all/GCA/000/175/295/GCA_000175295.2_ASM17529v2	ftp://ftp.ncbi.nlm.nih.gov/genomes/all/GCF/000/175/295/GCF_000175295.2_ASM17529v2
536019	Bacteria	Proteobacteria	Alphaproteobacteria	Hyphomicrobiales	Phyllobacteriaceae	Mesorhizobium	Mesorhizobium opportunistum	SAMN02232036	PRJNA33861	GCA_000176035.2	Complete	6.88444	62.9	chromosome:NC_015675.1/CP002279.1	NA	1	6490	##########	ftp://ftp.ncbi.nlm.nih.gov/genomes/all/GCA/000/176/035/GCA_000176035.2_ASM17603v2	ftp://ftp.ncbi.nlm.nih.gov/genomes/all/GCF/000/176/035/GCF_000176035.2_ASM17603v2
643561	Bacteria	Proteobacteria	Betaproteobacteria	Burkholderiales	Comamonadaceae	Acidovorax	Acidovorax avenae	SAMN00006197	PRJNA37867	GCA_000176855.2	Complete	5.48217	68.8	chromosome:NC_015138.1/CP002521.1	NA	1	4765	##########	ftp://ftp.ncbi.nlm.nih.gov/genomes/all/GCA/000/176/855/GCA_000176855.2_ASM17685v2	ftp://ftp.ncbi.nlm.nih.gov/genomes/all/GCF/000/176/855/GCF_000176855.2_ASM17685v2
643562	Bacteria	Proteobacteria	Deltaproteobacteria	Desulfovibrionales	Desulfovibrionaceae	Pseudodesulfovibrio	Pseudodesulfovibrio aespoeensis	SAMN00713573	PRJNA37869	GCA_000176915.2	Complete	3.62911	62.6	chromosome:NC_014844.1/CP002431.1	NA	1	3291	2011-01-04	ftp://ftp.ncbi.nlm.nih.gov/genomes/all/GCA/000/176/915/GCA_000176915.2_ASM17691v2	ftp://ftp.ncbi.nlm.nih.gov/genomes/all/GCF/000/176/915/GCF_000176915.2_ASM17691v2
649639	Bacteria	Firmicutes	Bacilli	Bacillales	Bacillaceae	Bacillus	Bacillus cellulosilyticus	SAMN00007429	PRJNA38423	GCA_000177235.2	Complete	4.68167	36.5	chromosome:NC_014829.1/CP002394.1	NA	1	4231	##########	ftp://ftp.ncbi.nlm.nih.gov/genomes/all/GCA/000/177/235/GCA_000177235.2_ASM17723v2	ftp://ftp.ncbi.nlm.nih.gov/genomes/all/GCF/000/177/235/GCF_000177235.2_ASM17723v2
662755	Bacteria	Actinobacteria	Actinomycetia	Corynebacteriales	Corynebacteriaceae	Corynebacterium	Corynebacterium resistens	SAMN02603065	PRJNA39683	GCA_000177535.2	Complete	2.60131	57.1	chromosome:NC_015673.1/CP002857.1	NA	1	2134	##########	ftp://ftp.ncbi.nlm.nih.gov/genomes/all/GCA/000/177/535/GCA_000177535.2_ASM17753v2	ftp://ftp.ncbi.nlm.nih.gov/genomes/all/GCF/000/177/535/GCF_000177535.2_ASM17753v2
653733	Bacteria	Chrysiogenetes	Chrysiogenetes	Chrysiogenales	Chrysiogenaceae	Desulfurispirillum	Desulfurispirillum indicum	SAMN02232016	PRJNA38575	GCA_000177635.2	Complete	2.92838	56.1	chromosome:NC_014836.1/CP002432.1	NA	1	2566	2011-01-04	ftp://ftp.ncbi.nlm.nih.gov/genomes/all/GCA/000/177/635/GCA_000177635.2_ASM17763v2	ftp://ftp.ncbi.nlm.nih.gov/genomes/all/GCF/000/177/635/GCF_000177635.2_ASM17763v2
663278	Bacteria	Firmicutes	Clostridia	Eubacteriales	Oscillospiraceae	Ethanoligenens	Ethanoligenens harbinense	SAMN00008641	PRJNA39729	GCA_000178115.2	Complete	3.00858	55.6	chromosome:NC_014828.1/CP002400.1	NA	1	2758	##########	ftp://ftp.ncbi.nlm.nih.gov/genomes/all/GCA/000/178/115/GCA_000178115.2_ASM17811v2	ftp://ftp.ncbi.nlm.nih.gov/genomes/all/GCF/000/178/115/GCF_000178115.2_ASM17811v2
642492	Bacteria	Firmicutes	Clostridia	Eubacteriales	Lachnospiraceae	Cellulosilyticum	Cellulosilyticum lentocellum	SAMN00013959	PRJNA41511	GCA_000178835.2	Complete	4.71424	34.3	chromosome:NC_015275.1/CP002582.1	NA	1	4185	##########	ftp://ftp.ncbi.nlm.nih.gov/genomes/all/GCA/000/178/835/GCA_000178835.2_ASM17883v2	ftp://ftp.ncbi.nlm.nih.gov/genomes/all/GCF/000/178/835/GCF_000178835.2_ASM17883v2
682795	Bacteria	Acidobacteria	Acidobacteriia	Acidobacteriales	Acidobacteriaceae	Granulicella	Granulicella mallensis	SAMN02232025	PRJNA47903	GCA_000178955.2	Complete	6.23758	57.9	chromosome:NC_016631.1/CP003130.1	NA	1	4735	##########	ftp://ftp.ncbi.nlm.nih.gov/genomes/all/GCA/000/178/955/GCA_000178955.2_ASM17895v2	ftp://ftp.ncbi.nlm.nih.gov/genomes/all/GCF/000/178/955/GCF_000178955.2_ASM17895v2
401053	Bacteria	Acidobacteria	Acidobacteriia	Acidobacteriales	Acidobacteriaceae	Terriglobus	Terriglobus saanensis	SAMN00100755	PRJNA48971	GCA_000179915.2	Complete	5.09523	57.3	chromosome:NC_014963.1/CP002467.1	NA	1	4159	##########	ftp://ftp.ncbi.nlm.nih.gov/genomes/all/GCA/000/179/915/GCA_000179915.2_ASM17991v2	ftp://ftp.ncbi.nlm.nih.gov/genomes/all/GCF/000/179/915/GCF_000179915.2_ASM17991v2
694427	Bacteria	Bacteroidetes	Bacteroidia	Bacteroidales	Paludibacteraceae	Paludibacter	Paludibacter propionicigenes	SAMN00016731	PRJNA42009	GCA_000183135.1	Complete	3.6855	38.9	chromosome:NC_014734.1/CP002345.1	NA	1	2942	##########	ftp://ftp.ncbi.nlm.nih.gov/genomes/all/GCA/000/183/135/GCA_000183135.1_ASM18313v1	ftp://ftp.ncbi.nlm.nih.gov/genomes/all/GCF/000/183/135/GCF_000183135.1_ASM18313v1
658172	Bacteria	Proteobacteria	Alphaproteobacteria	Hyphomicrobiales	Rhizobiaceae	Liberibacter	Candidatus Liberibacter solanacearum	SAMN02604277	PRJNA39273	GCA_000183665.1	Complete	1.25828	35.2	chromosome:NC_014774.1/CP002371.1	NA	1	1069	##########	ftp://ftp.ncbi.nlm.nih.gov/genomes/all/GCA/000/183/665/GCA_000183665.1_ASM18366v1	ftp://ftp.ncbi.nlm.nih.gov/genomes/all/GCF/000/183/665/GCF_000183665.1_ASM18366v1
869211	Bacteria	Spirochaetes	Spirochaetia	Spirochaetales	Spirochaetaceae	Spirochaeta	Spirochaeta thermophila	SAMN00191235	PRJNA50823	GCA_000184345.2	Complete	2.56022	60.9	chromosome:NC_017583.1/CP002903.1	NA	1	2277	2011-07-06	ftp://ftp.ncbi.nlm.nih.gov/genomes/all/GCA/000/184/345/GCA_000184345.2_ASM18434v2	ftp://ftp.ncbi.nlm.nih.gov/genomes/all/GCF/000/184/345/GCF_000184345.1_ASM18434v2
710696	Bacteria	Actinobacteria	Actinomycetia	Micrococcales	Intrasporangiaceae	Intrasporangium	Intrasporangium calvum	SAMN00713569	PRJNA43527	GCA_000184685.1	Complete	4.02438	70.7	chromosome:NC_014830.1/CP002343.1	NA	1	3585	##########	ftp://ftp.ncbi.nlm.nih.gov/genomes/all/GCA/000/184/685/GCA_000184685.1_ASM18468v1	ftp://ftp.ncbi.nlm.nih.gov/genomes/all/GCF/000/184/685/GCF_000184685.1_ASM18468v1
644966	Bacteria	Firmicutes	Clostridia	Eubacteriales	Clostridiales Family XVII. Incertae Sedis	Thermaerobacter	Thermaerobacter marianensis	SAMN00713570	PRJNA38025	GCA_000184705.1	Complete	2.8447	72.5	chromosome:NC_014831.1/CP002344.1	NA	1	2263	##########	ftp://ftp.ncbi.nlm.nih.gov/genomes/all/GCA/000/184/705/GCA_000184705.1_ASM18470v1	ftp://ftp.ncbi.nlm.nih.gov/genomes/all/GCF/000/184/705/GCF_000184705.1_ASM18470v1
859654	Bacteria	Proteobacteria	Gammaproteobacteria	Enterobacterales	Enterobacteriaceae	Candidatus Blochmannia	Candidatus Blochmannia vafer	SAMN02603466	PRJNA50045	GCA_000185985.2	Complete	0.722585	27.5	chromosome:NC_014909.2/CP002189.2	NA	1	583	##########	ftp://ftp.ncbi.nlm.nih.gov/genomes/all/GCA/000/185/985/GCA_000185985.2_ASM18598v2	ftp://ftp.ncbi.nlm.nih.gov/genomes/all/GCF/000/185/985/GCF_000185985.2_ASM18598v2
943945	Bacteria	Tenericutes	Mollicutes	Mycoplasmatales	Mycoplasmataceae	Mycoplasmopsis	Mycoplasma fermentans	SAMN02604339	PRJNA13415	GCA_000186005.1	Complete	1.11875	26.9	chromosome:NC_014921.1/CP002458.1	NA	1	963	##########	ftp://ftp.ncbi.nlm.nih.gov/genomes/all/GCA/000/186/005/GCA_000186005.1_ASM18600v1	ftp://ftp.ncbi.nlm.nih.gov/genomes/all/GCF/000/186/005/GCF_000186005.1_ASM18600v1
693979	Bacteria	Bacteroidetes	Bacteroidia	Bacteroidales	Bacteroidaceae	Bacteroides	Bacteroides helcogenes	SAMN00138952	PRJNA41913	GCA_000186225.1	Complete	3.99891	44.7	chromosome:NC_014933.1/CP002352.1	NA	1	3205	##########	ftp://ftp.ncbi.nlm.nih.gov/genomes/all/GCA/000/186/225/GCA_000186225.1_ASM18622v1	ftp://ftp.ncbi.nlm.nih.gov/genomes/all/GCF/000/186/225/GCF_000186225.1_ASM18622v1
749222	Bacteria	Proteobacteria	Epsilonproteobacteria	Campylobacterales	Sulfurovaceae	Nitratifractor	Nitratifractor salsuginis	SAMN00713578	PRJNA46883	GCA_000186245.1	Complete	2.10128	53.9	chromosome:NC_014935.1/CP002452.1	NA	1	2107	##########	ftp://ftp.ncbi.nlm.nih.gov/genomes/all/GCA/000/186/245/GCA_000186245.1_ASM18624v1	ftp://ftp.ncbi.nlm.nih.gov/genomes/all/GCF/000/186/245/GCF_000186245.1_ASM18624v1
688270	Bacteria	Bacteroidetes	Flavobacteriia	Flavobacteriales	Flavobacteriaceae	Cellulophaga	Cellulophaga algicola	SAMN00190054	PRJNA41529	GCA_000186265.1	Complete	4.88835	33.8	chromosome:NC_014934.1/CP002453.1	NA	1	4163	##########	ftp://ftp.ncbi.nlm.nih.gov/genomes/all/GCA/000/186/265/GCA_000186265.1_ASM18626v1	ftp://ftp.ncbi.nlm.nih.gov/genomes/all/GCF/000/186/265/GCF_000186265.1_ASM18626v1
709986	Bacteria	Deinococcus-Thermus	Deinococci	Deinococcales	Deinococcaceae	Deinococcus	Deinococcus maricopensis	SAMN00713579	PRJNA43461	GCA_000186385.1	Complete	3.49853	69.8	chromosome:NC_014958.1/CP002454.1	NA	1	3289	##########	ftp://ftp.ncbi.nlm.nih.gov/genomes/all/GCA/000/186/385/GCA_000186385.1_ASM18638v1	ftp://ftp.ncbi.nlm.nih.gov/genomes/all/GCF/000/186/385/GCF_000186385.1_ASM18638v1
577650	Bacteria	Proteobacteria	Deltaproteobacteria	Desulfobacterales	Desulfobulbaceae	Desulfobulbus	Desulfobulbus propionicus	SAMN00713581	PRJNA32993	GCA_000186885.1	Complete	3.85187	58.9	chromosome:NC_014972.1/CP002364.1	NA	1	3343	##########	ftp://ftp.ncbi.nlm.nih.gov/genomes/all/GCA/000/186/885/GCA_000186885.1_ASM18688v1	ftp://ftp.ncbi.nlm.nih.gov/genomes/all/GCF/000/186/885/GCF_000186885.1_ASM18688v1
641491	Bacteria	Proteobacteria	Deltaproteobacteria	Desulfovibrionales	Desulfovibrionaceae	Pseudodesulfovibrio	Pseudodesulfovibrio mercurii	SAMN02232015	PRJNA37769	GCA_000189295.2	Complete	3.85858	65.2	chromosome:NC_016803.1/CP003220.1	NA	1	3453	##########	ftp://ftp.ncbi.nlm.nih.gov/genomes/all/GCA/000/189/295/GCA_000189295.2_ASM18929v2	ftp://ftp.ncbi.nlm.nih.gov/genomes/all/GCF/000/189/295/GCF_000189295.2_ASM18929v2
858215	Bacteria	Firmicutes	Clostridia	Thermoanaerobacterales	Thermoanaerobacterales Family III. Incertae Sedis	Thermoanaerobacterium	Thermoanaerobacterium xylanolyticum	SAMN00204087	PRJNA50295	GCA_000189775.3	Complete	2.53436	35	chromosome:NC_015555.1/CP002739.1	NA	1	2384	##########	ftp://ftp.ncbi.nlm.nih.gov/genomes/all/GCA/000/189/775/GCA_000189775.3_ASM18977v3	ftp://ftp.ncbi.nlm.nih.gov/genomes/all/GCF/000/189/775/GCF_000189775.2_ASM18977v3
158189	Bacteria	Spirochaetes	Spirochaetia	Spirochaetales	Spirochaetaceae	Sphaerochaeta	Sphaerochaeta globosa	SAMN00713587	PRJNA47953	GCA_000190435.1	Complete	3.31647	48.9	chromosome:NC_015152.1/CP002541.1	NA	1	3025	##########	ftp://ftp.ncbi.nlm.nih.gov/genomes/all/GCA/000/190/435/GCA_000190435.1_ASM19043v1	ftp://ftp.ncbi.nlm.nih.gov/genomes/all/GCF/000/190/435/GCF_000190435.1_ASM19043v1
867900	Bacteria	Bacteroidetes	Flavobacteriia	Flavobacteriales	Flavobacteriaceae	Cellulophaga	Cellulophaga lytica	SAMN00713590	PRJNA50743	GCA_000190595.1	Complete	3.76594	32.1	chromosome:NC_015167.1/CP002534.1	NA	1	3268	##########	ftp://ftp.ncbi.nlm.nih.gov/genomes/all/GCA/000/190/595/GCA_000190595.1_ASM19059v1	ftp://ftp.ncbi.nlm.nih.gov/genomes/all/GCF/000/190/595/GCF_000190595.1_ASM19059v1
645991	Bacteria	Firmicutes	Clostridia	Eubacteriales	Peptococcaceae	Syntrophobotulus	Syntrophobotulus glycolicus	SAMN00216969	PRJNA38111	GCA_000190635.1	Complete	3.40674	46.4	chromosome:NC_015172.1/CP002547.1	NA	1	3246	2011-03-01	ftp://ftp.ncbi.nlm.nih.gov/genomes/all/GCA/000/190/635/GCA_000190635.1_ASM19063v1	ftp://ftp.ncbi.nlm.nih.gov/genomes/all/GCF/000/190/635/GCF_000190635.1_ASM19063v1
762903	Bacteria	Bacteroidetes	Sphingobacteriia	Sphingobacteriales	Sphingobacteriaceae	Pseudopedobacter	Pseudopedobacter saltans	SAMN00103626	PRJNA49337	GCA_000190735.2	Complete	4.63524	36.6	chromosome:NC_015177.1/CP002545.1	NA	1	3768	2011-03-01	ftp://ftp.ncbi.nlm.nih.gov/genomes/all/GCA/000/190/735/GCA_000190735.2_ASM19073v2	ftp://ftp.ncbi.nlm.nih.gov/genomes/all/GCF/000/190/735/GCF_000190735.1_ASM19073v2
868864	Bacteria	Aquificae	Aquificae	Desulfurobacteriales	Desulfurobacteriaceae	Desulfurobacterium	Desulfurobacterium thermolithotrophum	SAMN00713591	PRJNA51497	GCA_000191045.1	Complete	1.54197	34.9	chromosome:NC_015185.1/CP002543.1	NA	1	1527	2011-03-02	ftp://ftp.ncbi.nlm.nih.gov/genomes/all/GCA/000/191/045/GCA_000191045.1_ASM19104v1	ftp://ftp.ncbi.nlm.nih.gov/genomes/all/GCF/000/191/045/GCF_000191045.1_ASM19104v1
717774	Bacteria	Proteobacteria	Gammaproteobacteria	Oceanospirillales	Oceanospirillaceae	Marinomonas	Marinomonas mediterranea	SAMN00713593	PRJNA51765	GCA_000192865.1	Complete	4.68432	44.1	chromosome:NC_015276.1/CP002583.1	NA	1	4135	##########	ftp://ftp.ncbi.nlm.nih.gov/genomes/all/GCA/000/192/865/GCA_000192865.1_ASM19286v1	ftp://ftp.ncbi.nlm.nih.gov/genomes/all/GCF/000/192/865/GCF_000192865.1_ASM19286v1
760142	Bacteria	Proteobacteria	Deltaproteobacteria	Desulfurellales	Desulfurellaceae	Hippea	Hippea maritima	SAMN00713597	PRJNA48195	GCA_000194135.1	Complete	1.69443	37.5	chromosome:NC_015318.1/CP002606.1	NA	1	1707	##########	ftp://ftp.ncbi.nlm.nih.gov/genomes/all/GCA/000/194/135/GCA_000194135.1_ASM19413v1	ftp://ftp.ncbi.nlm.nih.gov/genomes/all/GCF/000/194/135/GCF_000194135.1_ASM19413v1
755732	Bacteria	Bacteroidetes	Flavobacteriia	Flavobacteriales	Crocinitomicaceae	Fluviicola	Fluviicola taffensis	SAMN00713599	PRJNA47603	GCA_000194605.1	Complete	4.63358	36.5	chromosome:NC_015321.1/CP002542.1	NA	1	3991	##########	ftp://ftp.ncbi.nlm.nih.gov/genomes/all/GCA/000/194/605/GCA_000194605.1_ASM19460v1	ftp://ftp.ncbi.nlm.nih.gov/genomes/all/GCF/000/194/605/GCF_000194605.1_ASM19460v1
880072	Bacteria	Proteobacteria	Deltaproteobacteria	Syntrophobacterales	Syntrophaceae	Desulfobacca	Desulfobacca acetoxidans	SAMN00713603	PRJNA51777	GCA_000195295.1	Complete	3.28254	52.9	chromosome:NC_015388.1/CP002629.1	NA	1	2882	2011-04-07	ftp://ftp.ncbi.nlm.nih.gov/genomes/all/GCA/000/195/295/GCA_000195295.1_ASM19529v1	ftp://ftp.ncbi.nlm.nih.gov/genomes/all/GCF/000/195/295/GCF_000195295.1_ASM19529v1
700015	Bacteria	Actinobacteria	Coriobacteriia	Coriobacteriales	Coriobacteriaceae	Coriobacterium	Coriobacterium glomerans	SAMN00713604	PRJNA42699	GCA_000195315.1	Complete	2.11568	60.4	chromosome:NC_015389.1/CP002628.1	NA	1	1766	2011-04-07	ftp://ftp.ncbi.nlm.nih.gov/genomes/all/GCA/000/195/315/GCA_000195315.1_ASM19531v1	ftp://ftp.ncbi.nlm.nih.gov/genomes/all/GCF/000/195/315/GCF_000195315.1_ASM19531v1
869210	Bacteria	Deinococcus-Thermus	Deinococci	Thermales	Thermaceae	Marinithermus	Marinithermus hydrothermalis	SAMN00713602	PRJNA50827	GCA_000195335.1	Complete	2.26917	68.1	chromosome:NC_015387.1/CP002630.1	NA	1	2183	2011-04-07	ftp://ftp.ncbi.nlm.nih.gov/genomes/all/GCA/000/195/335/GCA_000195335.1_ASM19533v1	ftp://ftp.ncbi.nlm.nih.gov/genomes/all/GCF/000/195/335/GCF_000195335.1_ASM19533v1
622488	Bacteria	Proteobacteria	Gammaproteobacteria	Thiotrichales	Francisellaceae	Francisella	Francisella hispaniensis	SAMN02603514	PRJNA62753	GCA_000195555.1	Complete	1.94531	32.3	chromosome:NC_017449.1/CP002558.1	NA	1	1809	2011-04-08	ftp://ftp.ncbi.nlm.nih.gov/genomes/all/GCA/000/195/555/GCA_000195555.1_ASM19555v1	ftp://ftp.ncbi.nlm.nih.gov/genomes/all/GCF/000/195/555/GCF_000195555.1_ASM19555v1
218496	Bacteria	Actinobacteria	Actinomycetia	Micrococcales	Tropherymataceae	Tropheryma	Tropheryma whipplei	SAMEA1705925	PRJNA354	GCA_000196075.1	Complete	0.925938	46.3	chromosome:NC_004551.1/BX072543.1	NA	1	823	##########	ftp://ftp.ncbi.nlm.nih.gov/genomes/all/GCA/000/196/075/GCA_000196075.1_ASM19607v1	ftp://ftp.ncbi.nlm.nih.gov/genomes/all/GCF/000/196/075/GCF_000196075.1_ASM19607v1
243090	Bacteria	Planctomycetes	Planctomycetia	Pirellulales	Pirellulaceae	Rhodopirellula	Rhodopirellula baltica	SAMEA3138332	PRJNA413	GCA_000196115.1	Complete	7.14558	55.4	chromosome:NC_005027.1/BX119912.1	NA	1	5120	2003-07-02	ftp://ftp.ncbi.nlm.nih.gov/genomes/all/GCA/000/196/115/GCA_000196115.1_ASM19611v1	ftp://ftp.ncbi.nlm.nih.gov/genomes/all/GCF/000/196/115/GCF_000196115.1_ASM19611v1
273121	Bacteria	Proteobacteria	Epsilonproteobacteria	Campylobacterales	Helicobacteraceae	Wolinella	Wolinella succinogenes	SAMEA3138333	PRJNA445	GCA_000196135.1	Complete	2.11036	48.5	chromosome:NC_005090.1/BX571656.1	NA	1	2044	2003-09-04	ftp://ftp.ncbi.nlm.nih.gov/genomes/all/GCA/000/196/135/GCA_000196135.1_ASM19613v1	ftp://ftp.ncbi.nlm.nih.gov/genomes/all/GCF/000/196/135/GCF_000196135.1_ASM19613v1
243265	Bacteria	Proteobacteria	Gammaproteobacteria	Enterobacterales	Morganellaceae	Photorhabdus	Photorhabdus laumondii	SAMEA3138334	PRJNA9605	GCA_000196155.1	Complete	5.68899	42.8	chromosome:NC_005126.1/BX470251.1	NA	1	4661	##########	ftp://ftp.ncbi.nlm.nih.gov/genomes/all/GCA/000/196/155/GCA_000196155.1_ASM19615v1	ftp://ftp.ncbi.nlm.nih.gov/genomes/all/GCF/000/196/155/GCF_000196155.1_ASM19615v1
216432	Bacteria	Bacteroidetes	Flavobacteriia	Flavobacteriales	Flavobacteriaceae	Croceibacter	Croceibacter atlanticus	SAMN02603922	PRJNA13570	GCA_000196315.1	Complete	2.95296	33.9	chromosome:NC_014230.1/CP002046.1	NA	1	2665	2010-06-09	ftp://ftp.ncbi.nlm.nih.gov/genomes/all/GCA/000/196/315/GCA_000196315.1_ASM19631v1	ftp://ftp.ncbi.nlm.nih.gov/genomes/all/GCF/000/196/315/GCF_000196315.1_ASM19631v1
1511	Bacteria	Firmicutes	Clostridia	Eubacteriales	Peptostreptococcaceae	Acetoanaerobium	Acetoanaerobium sticklandii	SAMEA3138340	PRJNA28575	GCA_000196455.1	Complete	2.71546	33.3	chromosome:NC_014614.1/FP565809.1	NA	1	2508	##########	ftp://ftp.ncbi.nlm.nih.gov/genomes/all/GCA/000/196/455/GCA_000196455.1_ASM19645v1	ftp://ftp.ncbi.nlm.nih.gov/genomes/all/GCF/000/196/455/GCF_000196455.1_ASM19645v1
548479	Bacteria	Actinobacteria	Actinomycetia	Actinomycetales	Actinomycetaceae	Mobiluncus	Mobiluncus curtisii	SAMN00001505	PRJNA31519	GCA_000196535.1	Complete	2.14648	55.4	chromosome:NC_014246.1/CP001992.1	NA	1	1803	##########	ftp://ftp.ncbi.nlm.nih.gov/genomes/all/GCA/000/196/535/GCA_000196535.1_ASM19653v1	ftp://ftp.ncbi.nlm.nih.gov/genomes/all/GCF/000/196/535/GCF_000196535.1_ASM19653v1
565042	Bacteria	Actinobacteria	Actinomycetia	Bifidobacteriales	Bifidobacteriaceae	Bifidobacterium	Bifidobacterium longum	SAMD00060951	PRJDA32047	GCA_000196555.1	Complete	2.38516	60.3	chromosome:NC_015067.1/AP010888.1	NA	1	1900	##########	ftp://ftp.ncbi.nlm.nih.gov/genomes/all/GCA/000/196/555/GCA_000196555.1_ASM19655v1	ftp://ftp.ncbi.nlm.nih.gov/genomes/all/GCF/000/196/555/GCF_000196555.1_ASM19655v1
436717	Bacteria	Proteobacteria	Gammaproteobacteria	Pseudomonadales	Moraxellaceae	Acinetobacter	Acinetobacter oleivorans	SAMN02603211	PRJNA46105	GCA_000196795.1	Complete	4.15254	38.7	chromosome:NC_014259.1/CP002080.1	NA	1	3821	##########	ftp://ftp.ncbi.nlm.nih.gov/genomes/all/GCA/000/196/795/GCA_000196795.1_ASM19679v1	ftp://ftp.ncbi.nlm.nih.gov/genomes/all/GCF/000/196/795/GCF_000196795.1_ASM19679v1
768066	Bacteria	Proteobacteria	Gammaproteobacteria	Oceanospirillales	Halomonadaceae	Halomonas	Halomonas elongata	SAMEA2272784	PRJEA49333	GCA_000196875.2	Complete	4.06182	63.6	chromosome:NC_014532.2/FN869568.2	NA	1	3704	##########	ftp://ftp.ncbi.nlm.nih.gov/genomes/all/GCA/000/196/875/GCA_000196875.2_ASM19687v2	ftp://ftp.ncbi.nlm.nih.gov/genomes/all/GCF/000/196/875/GCF_000196875.2_ASM19687v2
926569	Bacteria	Chloroflexi	Anaerolineae	Anaerolineales	Anaerolineaceae	Anaerolinea	Anaerolinea thermophila	SAMD00061114	PRJNA60099	GCA_000199675.1	Complete	3.53238	53.8	chromosome:NC_014960.1/AP012029.1	NA	1	3105	##########	ftp://ftp.ncbi.nlm.nih.gov/genomes/all/GCA/000/199/675/GCA_000199675.1_ASM19967v1	ftp://ftp.ncbi.nlm.nih.gov/genomes/all/GCF/000/199/675/GCF_000199675.1_ASM19967v1
936155	Bacteria	Proteobacteria	Epsilonproteobacteria	Campylobacterales	Helicobacteraceae	Helicobacter	Helicobacter felis	SAMEA2272759	PRJEA61189	GCA_000200595.1	Complete	1.67268	44.5	chromosome:NC_014810.2/FQ670179.2	NA	1	1624	##########	ftp://ftp.ncbi.nlm.nih.gov/genomes/all/GCA/000/200/595/GCA_000200595.1_ASM20059v1	ftp://ftp.ncbi.nlm.nih.gov/genomes/all/GCF/000/200/595/GCF_000200595.1_ASM20059v1
941640	Bacteria	Tenericutes	Mollicutes	Mycoplasmatales	Mycoplasmataceae	Mycoplasma	Mycoplasma haemofelis	SAMEA2272171	PRJEA61503	GCA_000200735.1	Complete	1.14726	38.9	chromosome:NC_014970.1/FR773153.2	NA	1	1487	##########	ftp://ftp.ncbi.nlm.nih.gov/genomes/all/GCA/000/200/735/GCA_000200735.1_ASM20073v1	ftp://ftp.ncbi.nlm.nih.gov/genomes/all/GCF/000/200/735/GCF_000200735.1_ASM20073v1
708248	Bacteria	Tenericutes	Mollicutes	Mycoplasmatales	Mycoplasmataceae	Mycoplasma	Mycoplasma suis	SAMEA3138343	PRJNA43245	GCA_000203215.1	Complete	0.70927	31.1	chromosome:NC_015153.1/FQ790233.1	NA	1	805	##########	ftp://ftp.ncbi.nlm.nih.gov/genomes/all/GCA/000/203/215/GCA_000203215.1_ASM20321v1	ftp://ftp.ncbi.nlm.nih.gov/genomes/all/GCF/000/203/215/GCF_000203215.1_ASM20321v1
760011	Bacteria	Spirochaetes	Spirochaetia	Spirochaetales	Spirochaetaceae	Sphaerochaeta	Sphaerochaeta coccoides	SAMN00713608	PRJNA48121	GCA_000208385.1	Complete	2.2273	50.6	chromosome:NC_015436.1/CP002659.1	NA	1	1825	##########	ftp://ftp.ncbi.nlm.nih.gov/genomes/all/GCA/000/208/385/GCA_000208385.1_ASM20838v1	ftp://ftp.ncbi.nlm.nih.gov/genomes/all/GCF/000/208/385/GCF_000208385.1_ASM20838v1
546271	Bacteria	Firmicutes	Negativicutes	Selenomonadales	Selenomonadaceae	Selenomonas	Selenomonas sputigena	SAMN00713607	PRJNA51247	GCA_000208405.1	Complete	2.56836	57.1	chromosome:NC_015437.1/CP002637.1	NA	1	2293	##########	ftp://ftp.ncbi.nlm.nih.gov/genomes/all/GCA/000/208/405/GCA_000208405.1_ASM20840v1	ftp://ftp.ncbi.nlm.nih.gov/genomes/all/GCF/000/208/405/GCF_000208405.1_ASM20840v1
879243	Bacteria	Bacteroidetes	Bacteroidia	Bacteroidales	Porphyromonadaceae	Porphyromonas	Porphyromonas asaccharolytica	SAMN00713611	PRJNA51745	GCA_000212375.1	Complete	2.18637	52.5	chromosome:NC_015501.1/CP002689.1	NA	1	1642	2011-05-05	ftp://ftp.ncbi.nlm.nih.gov/genomes/all/GCA/000/212/375/GCA_000212375.1_ASM21237v1	ftp://ftp.ncbi.nlm.nih.gov/genomes/all/GCF/000/212/375/GCF_000212375.1_ASM21237v1
747365	Bacteria	Firmicutes	Clostridia	Thermoanaerobacterales	Thermodesulfobiaceae	Thermodesulfobium	Thermodesulfobium narugense	SAMN00713612	PRJNA46673	GCA_000212395.1	Complete	1.89887	33.9	chromosome:NC_015499.1/CP002690.1	NA	1	1850	2011-05-05	ftp://ftp.ncbi.nlm.nih.gov/genomes/all/GCA/000/212/395/GCA_000212395.1_ASM21239v1	ftp://ftp.ncbi.nlm.nih.gov/genomes/all/GCF/000/212/395/GCF_000212395.1_ASM21239v1
906968	Bacteria	Spirochaetes	Spirochaetia	Spirochaetales	Spirochaetaceae	Treponema	Treponema brennaborense	SAMN00713613	PRJNA53887	GCA_000212415.1	Complete	3.05558	51.5	chromosome:NC_015500.1/CP002696.1	NA	1	2566	2011-05-05	ftp://ftp.ncbi.nlm.nih.gov/genomes/all/GCA/000/212/415/GCA_000212415.1_ASM21241v1	ftp://ftp.ncbi.nlm.nih.gov/genomes/all/GCF/000/212/415/GCF_000212415.1_ASM21241v1
690850	Bacteria	Proteobacteria	Deltaproteobacteria	Desulfovibrionales	Desulfovibrionaceae	Desulfocurvibacter	Desulfocurvibacter africanus	SAMN00713616	PRJNA52831	GCA_000212675.2	Complete	4.20053	61.4	chromosome:NC_016629.1/CP003221.1	NA	1	3755	2012-01-04	ftp://ftp.ncbi.nlm.nih.gov/genomes/all/GCA/000/212/675/GCA_000212675.2_ASM21267v2	ftp://ftp.ncbi.nlm.nih.gov/genomes/all/GCF/000/212/675/GCF_000212675.2_ASM21267v2
590998	Bacteria	Actinobacteria	Actinomycetia	Micrococcales	Cellulomonadaceae	Cellulomonas	Cellulomonas fimi	SAMN00713615	PRJNA33691	GCA_000212695.1	Complete	4.26634	74.7	chromosome:NC_015514.1/CP002666.1	NA	1	3762	2011-05-09	ftp://ftp.ncbi.nlm.nih.gov/genomes/all/GCA/000/212/695/GCA_000212695.1_ASM21269v1	ftp://ftp.ncbi.nlm.nih.gov/genomes/all/GCF/000/212/695/GCF_000212695.1_ASM21269v1
1209989	Bacteria	Firmicutes	Clostridia	Thermosediminibacterales	Tepidanaerobacteraceae	Tepidanaerobacter	Tepidanaerobacter acetatoxydans	SAMN00713617	PRJNA50697	GCA_000213235.1	Complete	2.75987	37.5	chromosome:NC_015519.1/CP002728.1	NA	1	2567	##########	ftp://ftp.ncbi.nlm.nih.gov/genomes/all/GCA/000/213/235/GCA_000213235.1_ASM21323v1	ftp://ftp.ncbi.nlm.nih.gov/genomes/all/GCF/000/213/235/GCF_000213235.1_ASM21323v1
697281	Bacteria	Firmicutes	Clostridia	Thermoanaerobacterales	Thermoanaerobacterales Family IV. Incertae Sedis	Mahella	Mahella australiensis	SAMN02232034	PRJNA42243	GCA_000213255.1	Complete	3.13597	43.5	chromosome:NC_015520.1/CP002360.1	NA	1	2891	##########	ftp://ftp.ncbi.nlm.nih.gov/genomes/all/GCA/000/213/255/GCA_000213255.1_ASM21325v1	ftp://ftp.ncbi.nlm.nih.gov/genomes/all/GCF/000/213/255/GCF_000213255.1_ASM21325v1
715451	Bacteria	Proteobacteria	Gammaproteobacteria	Alteromonadales	Alteromonadaceae	Alteromonas	Alteromonas naphthalenivorans	SAMN02603134	PRJNA59947	GCA_000213655.1	Complete	4.97215	43.5	chromosome:NC_015554.1/CP002339.1	NA	1	4225	##########	ftp://ftp.ncbi.nlm.nih.gov/genomes/all/GCA/000/213/655/GCA_000213655.1_ASM21365v1	ftp://ftp.ncbi.nlm.nih.gov/genomes/all/GCF/000/213/655/GCF_000213655.1_ASM21365v1
875328	Bacteria	Actinobacteria	Actinomycetia	Corynebacteriales	Mycobacteriaceae	Mycolicibacter	Mycolicibacter sinensis	SAMN02603865	PRJNA51513	GCA_000214155.1	Complete	4.64367	68.4	chromosome:NC_015576.1/CP002329.1	NA	1	4262	##########	ftp://ftp.ncbi.nlm.nih.gov/genomes/all/GCA/000/214/155/GCA_000214155.1_ASM21415v1	ftp://ftp.ncbi.nlm.nih.gov/genomes/all/GCF/000/214/155/GCF_000214155.1_ASM21415v1
491952	Bacteria	Proteobacteria	Gammaproteobacteria	Oceanospirillales	Oceanospirillaceae	Marinomonas	Marinomonas posidonica	SAMN00713622	PRJNA52545	GCA_000214215.1	Complete	3.89994	44.3	chromosome:NC_015559.1/CP002771.1	NA	1	3486	##########	ftp://ftp.ncbi.nlm.nih.gov/genomes/all/GCA/000/214/215/GCA_000214215.1_ASM21421v1	ftp://ftp.ncbi.nlm.nih.gov/genomes/all/GCF/000/214/215/GCF_000214215.1_ASM21421v1
768492	Bacteria	Proteobacteria	Gammaproteobacteria	Enterobacterales	Yersiniaceae	Serratia	Serratia plymuthica	SAMN00713621	PRJNA60457	GCA_000214235.1	Complete	5.44288	56	chromosome:NC_015567.1/CP002773.1	NA	1	4941	##########	ftp://ftp.ncbi.nlm.nih.gov/genomes/all/GCA/000/214/235/GCA_000214235.1_ASM21423v1	ftp://ftp.ncbi.nlm.nih.gov/genomes/all/GCF/000/214/235/GCF_000214235.1_ASM21423v1
545695	Bacteria	Spirochaetes	Spirochaetia	Spirochaetales	Spirochaetaceae	Treponema	Treponema azotonutricium	SAMN02603453	PRJNA30191	GCA_000214355.1	Complete	3.85567	49.8	chromosome:NC_015577.1/CP001841.1	NA	1	3370	##########	ftp://ftp.ncbi.nlm.nih.gov/genomes/all/GCA/000/214/355/GCA_000214355.1_ASM21435v1	ftp://ftp.ncbi.nlm.nih.gov/genomes/all/GCF/000/214/355/GCF_000214355.1_ASM21435v1
545694	Bacteria	Spirochaetes	Spirochaetia	Spirochaetales	Spirochaetaceae	Treponema	Treponema primitia	SAMN02603452	PRJNA30189	GCA_000214375.1	Complete	4.05987	50.8	chromosome:NC_015578.1/CP001843.1	NA	1	3466	##########	ftp://ftp.ncbi.nlm.nih.gov/genomes/all/GCA/000/214/375/GCA_000214375.1_ASM21437v1	ftp://ftp.ncbi.nlm.nih.gov/genomes/all/GCF/000/214/375/GCF_000214375.1_ASM21437v1
857087	Bacteria	Proteobacteria	Gammaproteobacteria	Methylococcales	Methylococcaceae	Methylomonas	Methylomonas methanica	SAMN00713628	PRJNA53917	GCA_000214665.1	Complete	5.05168	51.3	chromosome:NC_015572.1/CP002738.1	NA	1	4498	##########	ftp://ftp.ncbi.nlm.nih.gov/genomes/all/GCA/000/214/665/GCA_000214665.1_ASM21466v1	ftp://ftp.ncbi.nlm.nih.gov/genomes/all/GCF/000/214/665/GCF_000214665.1_ASM21466v1
717773	Bacteria	Proteobacteria	Gammaproteobacteria	Thiotrichales	Piscirickettsiaceae	Thiomicrospira	Thiomicrospira cyclica	SAMN02232061	PRJNA52629	GCA_000214825.1	Complete	1.93246	47	chromosome:NC_015581.1/CP002776.1	NA	1	1668	##########	ftp://ftp.ncbi.nlm.nih.gov/genomes/all/GCA/000/214/825/GCA_000214825.1_ASM21482v1	ftp://ftp.ncbi.nlm.nih.gov/genomes/all/GCF/000/214/825/GCF_000214825.1_ASM21482v1
696281	Bacteria	Firmicutes	Clostridia	Eubacteriales	Peptococcaceae	Desulfotomaculum	Desulfotomaculum ruminis	SAMN00713633	PRJNA47605	GCA_000215085.1	Complete	3.96901	47.2	chromosome:NC_015589.1/CP002780.1	NA	1	3809	##########	ftp://ftp.ncbi.nlm.nih.gov/genomes/all/GCA/000/215/085/GCA_000215085.1_ASM21508v1	ftp://ftp.ncbi.nlm.nih.gov/genomes/all/GCF/000/215/085/GCF_000215085.1_ASM21508v1
743718	Bacteria	Actinobacteria	Actinomycetia	Micrococcales	Promicromonosporaceae	Isoptericola	Isoptericola variabilis	SAMN00713634	PRJNA49657	GCA_000215105.1	Complete	3.30774	73.9	chromosome:NC_015588.1/CP002810.1	NA	1	2958	##########	ftp://ftp.ncbi.nlm.nih.gov/genomes/all/GCA/000/215/105/GCA_000215105.1_ASM21510v1	ftp://ftp.ncbi.nlm.nih.gov/genomes/all/GCF/000/215/105/GCF_000215105.1_ASM21510v1
945711	Bacteria	Actinobacteria	Actinomycetia	Corynebacteriales	Corynebacteriaceae	Corynebacterium	Corynebacterium ulcerans	SAMN02603079	PRJNA61801	GCA_000215645.1	Complete	2.5021	53.3	chromosome:NC_017317.1/CP002790.1	NA	1	2190	2011-06-02	ftp://ftp.ncbi.nlm.nih.gov/genomes/all/GCA/000/215/645/GCA_000215645.1_ASM21564v1	ftp://ftp.ncbi.nlm.nih.gov/genomes/all/GCF/000/215/645/GCF_000215645.1_ASM21564v1
365046	Bacteria	Proteobacteria	Betaproteobacteria	Burkholderiales	Comamonadaceae	Ramlibacter	Ramlibacter tataouinensis	SAMN02603053	PRJNA16294	GCA_000215705.1	Complete	4.07019	70	chromosome:NC_015677.1/CP000245.1	NA	1	3910	2011-06-03	ftp://ftp.ncbi.nlm.nih.gov/genomes/all/GCA/000/215/705/GCA_000215705.1_ASM21570v1	ftp://ftp.ncbi.nlm.nih.gov/genomes/all/GCF/000/215/705/GCF_000215705.1_ASM21570v1
795359	Bacteria	Thermodesulfobacteria	Thermodesulfobacteria	Thermodesulfobacteriales	Thermodesulfobacteriaceae	Thermodesulfobacterium	Thermodesulfobacterium geofontis	SAMN02232058	PRJNA67515	GCA_000215975.1	Complete	1.63438	30.6	chromosome:NC_015682.1/CP002829.1	NA	1	1619	2011-06-07	ftp://ftp.ncbi.nlm.nih.gov/genomes/all/GCA/000/215/975/GCA_000215975.1_ASM21597v1	ftp://ftp.ncbi.nlm.nih.gov/genomes/all/GCF/000/215/975/GCF_000215975.1_ASM21597v1
545776	Bacteria	Spirochaetes	Spirochaetia	Spirochaetales	Spirochaetaceae	Treponema	Treponema paraluiscuniculi	SAMN02603006	PRJNA30657	GCA_000217655.1	Complete	1.13339	52.7	chromosome:NC_015714.1/CP002103.1	NA	1	962	2011-06-09	ftp://ftp.ncbi.nlm.nih.gov/genomes/all/GCA/000/217/655/GCA_000217655.1_ASM21765v1	ftp://ftp.ncbi.nlm.nih.gov/genomes/all/GCF/000/217/655/GCF_000217655.1_ASM21765v1
667014	Bacteria	Thermodesulfobacteria	Thermodesulfobacteria	Thermodesulfobacteriales	Thermodesulfobacteriaceae	Thermodesulfatator	Thermodesulfatator indicus	SAMN02232057	PRJNA40057	GCA_000217795.1	Complete	2.32222	42.4	chromosome:NC_015681.1/CP002683.1	NA	1	2199	##########	ftp://ftp.ncbi.nlm.nih.gov/genomes/all/GCA/000/217/795/GCA_000217795.1_ASM21779v1	ftp://ftp.ncbi.nlm.nih.gov/genomes/all/GCF/000/217/795/GCF_000217795.1_ASM21779v1
688269	Bacteria	Thermotogae	Thermotogae	Thermotogales	Thermotogaceae	Pseudothermotoga	Pseudothermotoga thermarum	SAMN02232059	PRJNA41517	GCA_000217815.1	Complete	2.03994	40.3	chromosome:NC_015707.1/CP002351.1	NA	1	1988	##########	ftp://ftp.ncbi.nlm.nih.gov/genomes/all/GCA/000/217/815/GCA_000217815.1_ASM21781v1	ftp://ftp.ncbi.nlm.nih.gov/genomes/all/GCF/000/217/815/GCF_000217815.1_ASM21781v1
593907	Bacteria	Actinobacteria	Actinomycetia	Micrococcales	Cellulomonadaceae	Cellulomonas	Cellulomonas gilvus	SAMN02232005	PRJNA33853	GCA_000218545.1	Complete	3.52644	73.8	chromosome:NC_015671.1/CP002665.1	NA	1	3157	##########	ftp://ftp.ncbi.nlm.nih.gov/genomes/all/GCA/000/218/545/GCA_000218545.1_ASM21854v1	ftp://ftp.ncbi.nlm.nih.gov/genomes/all/GCF/000/218/545/GCF_000218545.1_ASM21854v1
717231	Bacteria	Deferribacteres	Deferribacteres	Deferribacterales	Deferribacteraceae	Flexistipes	Flexistipes sinusarabici	SAMN02232022	PRJNA45817	GCA_000218625.1	Complete	2.52659	38.3	chromosome:NC_015672.1/CP002858.1	NA	1	2319	##########	ftp://ftp.ncbi.nlm.nih.gov/genomes/all/GCA/000/218/625/GCA_000218625.1_ASM21862v1	ftp://ftp.ncbi.nlm.nih.gov/genomes/all/GCF/000/218/625/GCF_000218625.1_ASM21862v1
573569	Bacteria	Proteobacteria	Gammaproteobacteria	Thiotrichales	Francisellaceae	Francisella	Francisella salina	SAMN02603541	PRJNA67139	GCA_000219045.1	Complete	2.03593	32.9	chromosome:NC_015696.1/CP002872.1	NA	1	1918	##########	ftp://ftp.ncbi.nlm.nih.gov/genomes/all/GCA/000/219/045/GCA_000219045.1_ASM21904v1	ftp://ftp.ncbi.nlm.nih.gov/genomes/all/GCF/000/219/045/GCF_000219045.1_ASM21904v1
696127	Bacteria	Proteobacteria	Alphaproteobacteria	Rickettsiales	Candidatus Midichloriaceae	Candidatus Midichloria	Candidatus Midichloria mitochondrii	SAMN02604106	PRJNA42125	GCA_000219355.1	Complete	1.18373	36.6	chromosome:NC_015722.1/CP002130.1	NA	1	1262	##########	ftp://ftp.ncbi.nlm.nih.gov/genomes/all/GCA/000/219/355/GCA_000219355.1_ASM21935v1	ftp://ftp.ncbi.nlm.nih.gov/genomes/all/GCF/000/219/355/GCF_000219355.1_ASM21935v1
744872	Bacteria	Spirochaetes	Spirochaetia	Spirochaetales	Spirochaetaceae	Treponema	Treponema caldarium	SAMN02232064	PRJNA46527	GCA_000219725.1	Complete	3.23934	45.6	chromosome:NC_015732.1/CP002868.1	NA	1	2847	##########	ftp://ftp.ncbi.nlm.nih.gov/genomes/all/GCA/000/219/725/GCA_000219725.1_ASM21972v1	ftp://ftp.ncbi.nlm.nih.gov/genomes/all/GCF/000/219/725/GCF_000219725.1_ASM21972v1
1038929	Bacteria	Actinobacteria	Actinomycetia	Streptomycetales	Streptomycetaceae	Streptomyces	Streptomyces xinghaiensis	SAMN02469701	PRJNA67543	GCA_000220705.2	Complete	7.13789	73.1	chromosome:NZ_CP023202.1/CP023202.1	NA	1	5868	2017-09-05	ftp://ftp.ncbi.nlm.nih.gov/genomes/all/GCA/000/220/705/GCA_000220705.2_ASM22070v2	ftp://ftp.ncbi.nlm.nih.gov/genomes/all/GCF/000/220/705/GCF_000220705.2_ASM22070v2
880070	Bacteria	Bacteroidetes	Cytophagia	Cytophagales	Cyclobacteriaceae	Cyclobacterium	Cyclobacterium marinum	SAMN02261369	PRJNA51773	GCA_000222485.1	Complete	6.22127	38.1	chromosome:NC_015914.1/CP002955.1	NA	1	4919	2011-08-03	ftp://ftp.ncbi.nlm.nih.gov/genomes/all/GCA/000/222/485/GCA_000222485.1_ASM22248v1	ftp://ftp.ncbi.nlm.nih.gov/genomes/all/GCF/000/222/485/GCF_000222485.1_ASM22248v1
765910	Bacteria	Proteobacteria	Gammaproteobacteria	Chromatiales	Chromatiaceae	Marichromatium	Marichromatium purpuratum	SAMN02256540	PRJNA62513	GCA_000224005.3	Complete	3.77911	67.9	chromosome:NZ_CP007031.1/CP007031.1	NA	1	3223	2014-01-03	ftp://ftp.ncbi.nlm.nih.gov/genomes/all/GCA/000/224/005/GCA_000224005.3_ASM22400v3	ftp://ftp.ncbi.nlm.nih.gov/genomes/all/GCF/000/224/005/GCF_000224005.2_ASM22400v3
886377	Bacteria	Bacteroidetes	Flavobacteriia	Flavobacteriales	Flavobacteriaceae	Muricauda	Muricauda ruestringensis	SAMN02232041	PRJNA52467	GCA_000224085.1	Complete	3.84242	41.4	chromosome:NC_015945.1/CP002999.1	NA	1	3354	##########	ftp://ftp.ncbi.nlm.nih.gov/genomes/all/GCA/000/224/085/GCA_000224085.1_ASM22408v1	ftp://ftp.ncbi.nlm.nih.gov/genomes/all/GCF/000/224/085/GCF_000224085.1_ASM22408v1
1075106	Bacteria	Actinobacteria	Actinomycetia	Bifidobacteriales	Bifidobacteriaceae	Bifidobacterium	Bifidobacterium animalis	SAMN02604239	PRJNA71815	GCA_000224965.2	Complete	1.93858	60.5	chromosome:NC_017216.2/CP003039.2	NA	1	1533	2011-09-01	ftp://ftp.ncbi.nlm.nih.gov/genomes/all/GCA/000/224/965/GCA_000224965.2_ASM22496v2	ftp://ftp.ncbi.nlm.nih.gov/genomes/all/GCF/000/224/965/GCF_000224965.2_ASM22496v2
1069534	Bacteria	Firmicutes	Bacilli	Lactobacillales	Lactobacillaceae	Ligilactobacillus	Ligilactobacillus ruminis	SAMN02603606	PRJNA70721	GCA_000224985.1	Complete	2.06665	43.5	chromosome:NC_015975.1/CP003032.1	NA	1	1907	2011-09-01	ftp://ftp.ncbi.nlm.nih.gov/genomes/all/GCA/000/224/985/GCA_000224985.1_ASM22498v1	ftp://ftp.ncbi.nlm.nih.gov/genomes/all/GCF/000/224/985/GCF_000224985.1_ASM22498v1
1036743	Bacteria	Proteobacteria	Alphaproteobacteria	Rhodospirillales	Rhodospirillaceae	Rhodospirillum	Rhodospirillum rubrum	SAMN02603286	PRJNA67413	GCA_000225955.1	Complete	4.35283	65.4	chromosome:NC_017584.1/CP003046.1	NA	1	3806	##########	ftp://ftp.ncbi.nlm.nih.gov/genomes/all/GCA/000/225/955/GCA_000225955.1_ASM22595v1	ftp://ftp.ncbi.nlm.nih.gov/genomes/all/GCF/000/225/955/GCF_000225955.1_ASM22595v1
856793	Bacteria	Proteobacteria	Alphaproteobacteria	NA	NA	Micavibrio	Micavibrio aeruginosavorus	SAMN02604252	PRJNA49751	GCA_000226315.1	Complete	2.48198	54.7	chromosome:NC_016026.1/CP002382.1	NA	1	2295	##########	ftp://ftp.ncbi.nlm.nih.gov/genomes/all/GCA/000/226/315/GCA_000226315.1_ASM22631v1	ftp://ftp.ncbi.nlm.nih.gov/genomes/all/GCF/000/226/315/GCF_000226315.1_ASM22631v1
1085623	Bacteria	Proteobacteria	Gammaproteobacteria	Alteromonadales	Alteromonadaceae	Glaciecola	Glaciecola nitratireducens	SAMN02603857	PRJNA73073	GCA_000226565.1	Complete	4.13423	42.3	chromosome:NC_016041.1/CP003060.1	NA	1	3432	##########	ftp://ftp.ncbi.nlm.nih.gov/genomes/all/GCA/000/226/565/GCA_000226565.1_ASM22656v1	ftp://ftp.ncbi.nlm.nih.gov/genomes/all/GCF/000/226/565/GCF_000226565.1_ASM22656v1
1008459	Bacteria	Proteobacteria	Betaproteobacteria	Burkholderiales	Alcaligenaceae	Taylorella	Taylorella asinigenitalis	SAMN02602982	PRJNA66041	GCA_000226625.1	Complete	1.63856	38.3	chromosome:NC_016043.1/CP003059.1	NA	1	1491	##########	ftp://ftp.ncbi.nlm.nih.gov/genomes/all/GCA/000/226/625/GCA_000226625.1_ASM22662v1	ftp://ftp.ncbi.nlm.nih.gov/genomes/all/GCF/000/226/625/GCF_000226625.1_ASM22662v1
717772	Bacteria	Proteobacteria	Gammaproteobacteria	Thiotrichales	Piscirickettsiaceae	Thiomicrospira	Thiomicrospira aerophila	SAMN02256538	PRJNA52553	GCA_000227665.3	Complete	2.15836	45.9	chromosome:NZ_CP007030.1/CP007030.1	NA	1	2041	2014-01-03	ftp://ftp.ncbi.nlm.nih.gov/genomes/all/GCA/000/227/665/GCA_000227665.3_ASM22766v3	ftp://ftp.ncbi.nlm.nih.gov/genomes/all/GCF/000/227/665/GCF_000227665.2_ASM22766v3
713585	Bacteria	Proteobacteria	Gammaproteobacteria	Chromatiales	Ectothiorhodospiraceae	Thioalkalivibrio	Thioalkalivibrio paradoxus	SAMN02256529	PRJNA52643	GCA_000227685.3	Complete	3.75673	66.5	chromosome:NZ_CP007029.1/CP007029.1	NA	1	3387	2014-01-03	ftp://ftp.ncbi.nlm.nih.gov/genomes/all/GCA/000/227/685/GCA_000227685.3_ASM22768v3	ftp://ftp.ncbi.nlm.nih.gov/genomes/all/GCF/000/227/685/GCF_000227685.2_ASM22768v3
765911	Bacteria	Proteobacteria	Gammaproteobacteria	Chromatiales	Chromatiaceae	Thiocystis	Thiocystis violascens	SAMN02232062	PRJNA60641	GCA_000227745.3	Complete	5.01707	62.6	chromosome:NC_018012.1/CP003154.1	NA	1	4419	2012-06-08	ftp://ftp.ncbi.nlm.nih.gov/genomes/all/GCA/000/227/745/GCA_000227745.3_ASM22774v3	ftp://ftp.ncbi.nlm.nih.gov/genomes/all/GCF/000/227/745/GCF_000227745.2_ASM22774v3
243274	Bacteria	Thermotogae	Thermotogae	Thermotogales	Thermotogaceae	Thermotoga	Thermotoga maritima	SAMN02261406	PRJNA63051	GCA_000230655.3	Complete	1.86964	46.2	chromosome:NC_023151.1/CP007013.1	NA	1	1852	##########	ftp://ftp.ncbi.nlm.nih.gov/genomes/all/GCA/000/230/655/GCA_000230655.3_ASM23065v3	ftp://ftp.ncbi.nlm.nih.gov/genomes/all/GCF/000/230/655/GCF_000230655.2_ASM23065v3
754035	Bacteria	Proteobacteria	Alphaproteobacteria	Hyphomicrobiales	Phyllobacteriaceae	Mesorhizobium	Mesorhizobium australicum	SAMN02232035	PRJNA47287	GCA_000230995.3	Complete	6.20053	62.8	chromosome:NC_019973.1/CP003358.1	NA	1	5784	##########	ftp://ftp.ncbi.nlm.nih.gov/genomes/all/GCA/000/230/995/GCA_000230995.3_ASM23099v3	ftp://ftp.ncbi.nlm.nih.gov/genomes/all/GCF/000/230/995/GCF_000230995.2_ASM23099v3
768704	Bacteria	Firmicutes	Clostridia	Eubacteriales	Peptococcaceae	Desulfosporosinus	Desulfosporosinus meridiei	SAMN02261405	PRJNA62669	GCA_000231385.3	Complete	4.87357	41.8	chromosome:NC_018515.1/CP003629.1	NA	1	4363	##########	ftp://ftp.ncbi.nlm.nih.gov/genomes/all/GCA/000/231/385/GCA_000231385.3_ASM23138v3	ftp://ftp.ncbi.nlm.nih.gov/genomes/all/GCF/000/231/385/GCF_000231385.2_ASM23138v3
871968	Bacteria	Firmicutes	Clostridia	Eubacteriales	Peptococcaceae	Desulfitobacterium	Desulfitobacterium metallireducens	SAMN02261393	PRJNA61369	GCA_000231405.3	Complete	3.17607	41.9	chromosome:NZ_CP007032.1/CP007032.1	NA	1	2983	2014-01-03	ftp://ftp.ncbi.nlm.nih.gov/genomes/all/GCA/000/231/405/GCA_000231405.3_ASM23140v3	ftp://ftp.ncbi.nlm.nih.gov/genomes/all/GCF/000/231/405/GCF_000231405.2_ASM23140v3
767817	Bacteria	Firmicutes	Clostridia	Eubacteriales	Peptococcaceae	Desulfallas	Desulfallas gibsoniae	SAMN02598540	PRJNA59873	GCA_000233715.3	Complete	4.85553	45.5	chromosome:NC_021184.1/CP003273.1	NA	1	4435	2013-05-06	ftp://ftp.ncbi.nlm.nih.gov/genomes/all/GCA/000/233/715/GCA_000233715.3_ASM23371v3	ftp://ftp.ncbi.nlm.nih.gov/genomes/all/GCF/000/233/715/GCF_000233715.2_ASM23371v3
1045855	Bacteria	Proteobacteria	Gammaproteobacteria	Xanthomonadales	Xanthomonadaceae	Pseudoxanthomonas	Pseudoxanthomonas spadix	SAMN02603133	PRJNA67981	GCA_000233915.4	Complete	3.45255	67.7	chromosome:NC_016147.2/CP003093.2	NA	1	3050	##########	ftp://ftp.ncbi.nlm.nih.gov/genomes/all/GCA/000/233/915/GCA_000233915.4_ASM23391v4	ftp://ftp.ncbi.nlm.nih.gov/genomes/all/GCF/000/233/915/GCF_000233915.3_ASM23391v4
771875	Bacteria	Thermotogae	Thermotogae	Thermotogales	Fervidobacteriaceae	Fervidobacterium	Fervidobacterium pennivorans	SAMN02232021	PRJNA60139	GCA_000235405.3	Complete	2.16638	38.9	chromosome:NC_017095.1/CP003260.1	NA	1	1973	2012-04-02	ftp://ftp.ncbi.nlm.nih.gov/genomes/all/GCA/000/235/405/GCA_000235405.3_ASM23540v3	ftp://ftp.ncbi.nlm.nih.gov/genomes/all/GCF/000/235/405/GCF_000235405.2_ASM23540v3
985665	Bacteria	Firmicutes	Bacilli	Bacillales	Paenibacillaceae	Paenibacillus	Paenibacillus terrae	SAMN02603583	PRJNA67295	GCA_000235585.1	Complete	6.0834	46.8	chromosome:NC_016641.1/CP003107.1	NA	1	5206	##########	ftp://ftp.ncbi.nlm.nih.gov/genomes/all/GCA/000/235/585/GCA_000235585.1_ASM23558v1	ftp://ftp.ncbi.nlm.nih.gov/genomes/all/GCF/000/235/585/GCF_000235585.1_ASM23558v1
768706	Bacteria	Firmicutes	Clostridia	Eubacteriales	Peptococcaceae	Desulfosporosinus	Desulfosporosinus orientis	SAMN02261424	PRJNA66191	GCA_000235605.1	Complete	5.86308	42.9	chromosome:NC_016584.1/CP003108.1	NA	1	5302	##########	ftp://ftp.ncbi.nlm.nih.gov/genomes/all/GCA/000/235/605/GCA_000235605.1_ASM23560v1	ftp://ftp.ncbi.nlm.nih.gov/genomes/all/GCF/000/235/605/GCF_000235605.1_ASM23560v1
640081	Bacteria	Proteobacteria	Betaproteobacteria	Rhodocyclales	Rhodocyclaceae	Azospira	Azospira oryzae	SAMN02232011	PRJNA37693	GCA_000236665.1	Complete	3.80698	65.4	chromosome:NC_016616.1/CP003153.1	NA	1	3481	##########	ftp://ftp.ncbi.nlm.nih.gov/genomes/all/GCA/000/236/665/GCA_000236665.1_ASM23666v1	ftp://ftp.ncbi.nlm.nih.gov/genomes/all/GCF/000/236/665/GCF_000236665.1_ASM23666v1
158190	Bacteria	Spirochaetes	Spirochaetia	Spirochaetales	Spirochaetaceae	Sphaerochaeta	Sphaerochaeta pleomorpha	SAMN02261363	PRJNA50049	GCA_000236685.1	Complete	3.59085	46.2	chromosome:NC_016633.1/CP003155.1	NA	1	3179	##########	ftp://ftp.ncbi.nlm.nih.gov/genomes/all/GCA/000/236/685/GCA_000236685.1_ASM23668v1	ftp://ftp.ncbi.nlm.nih.gov/genomes/all/GCF/000/236/685/GCF_000236685.1_ASM23668v1
926562	Bacteria	Bacteroidetes	Flavobacteriia	Flavobacteriales	Schleiferiaceae	Owenweeksia	Owenweeksia hongkongensis	SAMN02261417	PRJNA65297	GCA_000236705.1	Complete	4.00006	40.2	chromosome:NC_016599.1/CP003156.1	NA	1	3458	##########	ftp://ftp.ncbi.nlm.nih.gov/genomes/all/GCA/000/236/705/GCA_000236705.1_ASM23670v1	ftp://ftp.ncbi.nlm.nih.gov/genomes/all/GCF/000/236/705/GCF_000236705.1_ASM23670v1
720554	Bacteria	Firmicutes	Clostridia	Eubacteriales	Oscillospiraceae	Acetivibrio	Acetivibrio clariflavus	SAMN02261428	PRJNA72805	GCA_000237085.1	Complete	4.89768	35.7	chromosome:NC_016627.1/CP003065.1	NA	1	4006	##########	ftp://ftp.ncbi.nlm.nih.gov/genomes/all/GCA/000/237/085/GCA_000237085.1_ASM23708v1	ftp://ftp.ncbi.nlm.nih.gov/genomes/all/GCF/000/237/085/GCF_000237085.1_ASM23708v1
941638	Bacteria	Proteobacteria	Alphaproteobacteria	Rickettsiales	Rickettsiaceae	Rickettsia	Rickettsia slovaca	SAMN02603145	PRJNA15712	GCA_000237845.1	Complete	1.27509	32.5	chromosome:NC_016639.1/CP002428.1	NA	1	1336	##########	ftp://ftp.ncbi.nlm.nih.gov/genomes/all/GCA/000/237/845/GCA_000237845.1_ASM23784v1	ftp://ftp.ncbi.nlm.nih.gov/genomes/all/GCF/000/237/845/GCF_000237845.1_ASM23784v1
203275	Bacteria	Bacteroidetes	Bacteroidia	Bacteroidales	Tannerellaceae	Tannerella	Tannerella forsythia	SAMN02604009	PRJNA319	GCA_000238215.1	Complete	3.40552	47	chromosome:NC_016610.1/CP003191.1	NA	1	2684	##########	ftp://ftp.ncbi.nlm.nih.gov/genomes/all/GCA/000/238/215/GCA_000238215.1_ASM23821v1	ftp://ftp.ncbi.nlm.nih.gov/genomes/all/GCF/000/238/215/GCF_000238215.1_ASM23821v1
1111676	Bacteria	Tenericutes	Mollicutes	Mycoplasmatales	Mycoplasmataceae	Mycoplasma	Mycoplasma haemocanis	SAMN02603733	PRJNA76583	GCA_000238995.1	Complete	0.919992	35.3	chromosome:NC_016638.1/CP003199.1	NA	1	1130	##########	ftp://ftp.ncbi.nlm.nih.gov/genomes/all/GCA/000/238/995/GCA_000238995.1_ASM23899v1	ftp://ftp.ncbi.nlm.nih.gov/genomes/all/GCF/000/238/995/GCF_000238995.1_ASM23899v1
767434	Bacteria	Proteobacteria	Gammaproteobacteria	Xanthomonadales	Rhodanobacteraceae	Frateuria	Frateuria aurantia	SAMN02261415	PRJNA64505	GCA_000242255.3	Complete	3.60346	63.4	chromosome:NC_017033.1/CP003350.1	NA	1	3110	2012-03-02	ftp://ftp.ncbi.nlm.nih.gov/genomes/all/GCA/000/242/255/GCA_000242255.3_ASM24225v3	ftp://ftp.ncbi.nlm.nih.gov/genomes/all/GCF/000/242/255/GCF_000242255.2_ASM24225v3
889378	Bacteria	Spirochaetes	Spirochaetia	Spirochaetales	Spirochaetaceae	Spirochaeta	Spirochaeta africana	SAMN02232053	PRJNA52939	GCA_000242595.3	Complete	3.28586	57.8	chromosome:NC_017098.1/CP003282.1	NA	1	2784	2012-04-02	ftp://ftp.ncbi.nlm.nih.gov/genomes/all/GCA/000/242/595/GCA_000242595.3_ASM24259v3	ftp://ftp.ncbi.nlm.nih.gov/genomes/all/GCF/000/242/595/GCF_000242595.2_ASM24259v3
929556	Bacteria	Bacteroidetes	Sphingobacteriia	Sphingobacteriales	Sphingobacteriaceae	Solitalea	Solitalea canadensis	SAMN02232052	PRJNA60421	GCA_000242635.3	Complete	5.20207	37.3	chromosome:NC_017770.1/CP003349.1	NA	1	4339	2012-03-08	ftp://ftp.ncbi.nlm.nih.gov/genomes/all/GCA/000/242/635/GCA_000242635.3_ASM24263v3	ftp://ftp.ncbi.nlm.nih.gov/genomes/all/GCF/000/242/635/GCF_000242635.2_ASM24263v3
929713	Bacteria	Bacteroidetes	Chitinophagia	Chitinophagales	Chitinophagaceae	Niabella	Niabella soli	SAMN02261390	PRJNA61269	GCA_000243115.3	Complete	4.69734	45.2	chromosome:NZ_CP007035.1/CP007035.1	NA	1	3785	2014-01-03	ftp://ftp.ncbi.nlm.nih.gov/genomes/all/GCA/000/243/115/GCA_000243115.3_ASM24311v3	ftp://ftp.ncbi.nlm.nih.gov/genomes/all/GCF/000/243/115/GCF_000243115.2_ASM24311v3
871963	Bacteria	Firmicutes	Clostridia	Eubacteriales	Peptococcaceae	Desulfitobacterium	Desulfitobacterium dichloroeliminans	SAMN02232012	PRJNA61519	GCA_000243135.3	Complete	3.62445	44.2	chromosome:NC_019903.1/CP003344.1	NA	1	3336	##########	ftp://ftp.ncbi.nlm.nih.gov/genomes/all/GCA/000/243/135/GCA_000243135.3_ASM24313v3	ftp://ftp.ncbi.nlm.nih.gov/genomes/all/GCF/000/243/135/GCF_000243135.2_ASM24313v3
756499	Bacteria	Firmicutes	Clostridia	Eubacteriales	Peptococcaceae	Desulfitobacterium	Desulfitobacterium dehalogenans	SAMN02261389	PRJNA61181	GCA_000243155.3	Complete	4.32175	45	chromosome:NC_018017.1/CP003348.1	NA	1	4065	##########	ftp://ftp.ncbi.nlm.nih.gov/genomes/all/GCA/000/243/155/GCA_000243155.3_ASM24315v3	ftp://ftp.ncbi.nlm.nih.gov/genomes/all/GCF/000/243/155/GCF_000243155.2_ASM24315v3
700598	Bacteria	Bacteroidetes	Chitinophagia	Chitinophagales	Chitinophagaceae	Niastella	Niastella koreensis	SAMN02232043	PRJNA42711	GCA_000246855.1	Complete	9.03368	44.9	chromosome:NC_016609.1/CP003178.1	NA	1	7067	##########	ftp://ftp.ncbi.nlm.nih.gov/genomes/all/GCA/000/246/855/GCA_000246855.1_ASM24685v1	ftp://ftp.ncbi.nlm.nih.gov/genomes/all/GCF/000/246/855/GCF_000246855.1_ASM24685v1
1142511	Bacteria	Proteobacteria	Gammaproteobacteria	Enterobacterales	Erwiniaceae	Wigglesworthia	Wigglesworthia glossinidia	SAMN02604338	PRJNA82191	GCA_000247565.1	Complete	0.719535	25.2	chromosome:NC_016893.1/CP003315.1	NA	1	636	##########	ftp://ftp.ncbi.nlm.nih.gov/genomes/all/GCA/000/247/565/GCA_000247565.1_ASM24756v1	ftp://ftp.ncbi.nlm.nih.gov/genomes/all/GCF/000/247/565/GCF_000247565.1_ASM24756v1
931626	Bacteria	Firmicutes	Clostridia	Eubacteriales	Eubacteriaceae	Acetobacterium	Acetobacterium woodii	SAMN02603267	PRJNA60713	GCA_000247605.1	Complete	4.04478	39.3	chromosome:NC_016894.1/CP002987.1	NA	1	3584	##########	ftp://ftp.ncbi.nlm.nih.gov/genomes/all/GCA/000/247/605/GCA_000247605.1_ASM24760v1	ftp://ftp.ncbi.nlm.nih.gov/genomes/all/GCF/000/247/605/GCF_000247605.1_ASM24760v1
696125	Bacteria	Proteobacteria	Alphaproteobacteria	Hyphomicrobiales	Bartonellaceae	Bartonella	Bartonella clarridgeiae	SAMEA2272739	PRJEA42109	GCA_000253015.1	Complete	1.52274	35.7	chromosome:NC_014932.1/FN645454.1	NA	1	1187	##########	ftp://ftp.ncbi.nlm.nih.gov/genomes/all/GCA/000/253/015/GCA_000253015.1_ASM25301v1	ftp://ftp.ncbi.nlm.nih.gov/genomes/all/GCF/000/253/015/GCF_000253015.1_ASM25301v1
765952	Bacteria	Chlamydiae	Chlamydiia	Parachlamydiales	Parachlamydiaceae	Parachlamydia	Parachlamydia acanthamoebae	SAMEA2272163	PRJEA49033	GCA_000253035.1	Complete	3.07238	39	chromosome:NC_015702.1/FR872580.1	NA	1	2517	##########	ftp://ftp.ncbi.nlm.nih.gov/genomes/all/GCA/000/253/035/GCA_000253035.1_ASM25303v1	ftp://ftp.ncbi.nlm.nih.gov/genomes/all/GCF/000/253/035/GCF_000253035.1_ASM25303v1
1048245	Bacteria	Actinobacteria	Actinomycetia	Corynebacteriales	Mycobacteriaceae	Mycobacterium	Mycobacterium canettii	SAMEA2272660	PRJEA68135	GCA_000253375.1	Complete	4.48206	65.6	chromosome:NC_015848.1/HE572590.1	NA	1	3919	##########	ftp://ftp.ncbi.nlm.nih.gov/genomes/all/GCA/000/253/375/GCA_000253375.1_ASM25337v1	ftp://ftp.ncbi.nlm.nih.gov/genomes/all/GCF/000/253/375/GCF_000253375.1_ASM25337v1
1144275	Bacteria	Proteobacteria	Deltaproteobacteria	Myxococcales	Myxococcaceae	Corallococcus	Corallococcus coralloides	SAMN02603593	PRJNA82779	GCA_000255295.1	Complete	10.0806	69.9	chromosome:NC_017030.1/CP003389.1	NA	1	7981	##########	ftp://ftp.ncbi.nlm.nih.gov/genomes/all/GCA/000/255/295/GCA_000255295.1_ASM25529v1	ftp://ftp.ncbi.nlm.nih.gov/genomes/all/GCF/000/255/295/GCF_000255295.1_ASM25529v1
945713	Bacteria	Ignavibacteriae	Ignavibacteria	Ignavibacteriales	Ignavibacteriaceae	Ignavibacterium	Ignavibacterium album	SAMN02603949	PRJNA61811	GCA_000258405.1	Complete	3.659	33.9	chromosome:NC_017464.1/CP003418.1	NA	1	3105	##########	ftp://ftp.ncbi.nlm.nih.gov/genomes/all/GCA/000/258/405/GCA_000258405.1_ASM25840v1	ftp://ftp.ncbi.nlm.nih.gov/genomes/all/GCF/000/258/405/GCF_000258405.1_ASM25840v1
997761	Bacteria	Firmicutes	Bacilli	Bacillales	Paenibacillaceae	Paenibacillus	Paenibacillus mucilaginosus	SAMN02603635	PRJNA63845	GCA_000258535.2	Complete	8.8192	58.3	chromosome:NC_017672.3/CP003422.2	NA	1	7157	##########	ftp://ftp.ncbi.nlm.nih.gov/genomes/all/GCA/000/258/535/GCA_000258535.2_ASM25853v2	ftp://ftp.ncbi.nlm.nih.gov/genomes/all/GCF/000/258/535/GCF_000258535.2_ASM25853v2
754476	Bacteria	Proteobacteria	Gammaproteobacteria	Thiotrichales	Piscirickettsiaceae	Methylophaga	Methylophaga nitratireducenticrescens	SAMN02603342	PRJNA84457	GCA_000260985.3	Complete	3.1371	44.7	chromosome:NC_017857.3/CP003390.3	NA	1	2907	2012-05-03	ftp://ftp.ncbi.nlm.nih.gov/genomes/all/GCA/000/260/985/GCA_000260985.3_ASM26098v3	ftp://ftp.ncbi.nlm.nih.gov/genomes/all/GCF/000/260/985/GCF_000260985.4_ASM26098v3
1154756	Bacteria	Proteobacteria	Gammaproteobacteria	Enterobacterales	Yersiniaceae	Serratia	Serratia plymuthica	SAMN02470676	PRJNA84283	GCA_000261045.2	Complete	5.47469	55.7	chromosome:NZ_CP015613.1/CP015613.1	NA	1	4927	##########	ftp://ftp.ncbi.nlm.nih.gov/genomes/all/GCA/000/261/045/GCA_000261045.2_ASM26104v2	ftp://ftp.ncbi.nlm.nih.gov/genomes/all/GCF/000/261/045/GCF_000261045.2_ASM26104v2
630626	Bacteria	Proteobacteria	Gammaproteobacteria	Enterobacterales	Enterobacteriaceae	Shimwellia	Shimwellia blattae	SAMN02603253	PRJNA36307	GCA_000262305.1	Complete	4.15872	56.5	chromosome:NC_017910.1/CP001560.1	NA	1	3752	##########	ftp://ftp.ncbi.nlm.nih.gov/genomes/all/GCA/000/262/305/GCA_000262305.1_ASM26230v1	ftp://ftp.ncbi.nlm.nih.gov/genomes/all/GCF/000/262/305/GCF_000262305.1_ASM26230v1
760154	Bacteria	Proteobacteria	Epsilonproteobacteria	Campylobacterales	Campylobacteraceae	Sulfurospirillum	Sulfurospirillum barnesii	SAMN02232056	PRJNA63451	GCA_000265295.1	Complete	2.51011	38.8	chromosome:NC_018002.1/CP003333.1	NA	1	2489	2012-06-07	ftp://ftp.ncbi.nlm.nih.gov/genomes/all/GCA/000/265/295/GCA_000265295.1_ASM26529v1	ftp://ftp.ncbi.nlm.nih.gov/genomes/all/GCF/000/265/295/GCF_000265295.1_ASM26529v1
746697	Bacteria	Bacteroidetes	Flavobacteriia	Flavobacteriales	Flavobacteriaceae	Aequorivita	Aequorivita sublithincola	SAMN02232006	PRJNA46631	GCA_000265385.1	Complete	3.52067	36.2	chromosome:NC_018013.1/CP003280.1	NA	1	3137	2012-06-08	ftp://ftp.ncbi.nlm.nih.gov/genomes/all/GCA/000/265/385/GCA_000265385.1_ASM26538v1	ftp://ftp.ncbi.nlm.nih.gov/genomes/all/GCF/000/265/385/GCF_000265385.1_ASM26538v1
866536	Bacteria	Bacteroidetes	Cytophagia	Cytophagales	Cyclobacteriaceae	Belliella	Belliella baltica	SAMN02232009	PRJNA50619	GCA_000265405.1	Complete	4.1966	36.8	chromosome:NC_018010.1/CP003281.1	NA	1	3701	2012-06-08	ftp://ftp.ncbi.nlm.nih.gov/genomes/all/GCA/000/265/405/GCA_000265405.1_ASM26540v1	ftp://ftp.ncbi.nlm.nih.gov/genomes/all/GCF/000/265/405/GCF_000265405.1_ASM26540v1
926566	Bacteria	Acidobacteria	Acidobacteriia	Acidobacteriales	Acidobacteriaceae	Terriglobus	Terriglobus roseus	SAMN02261411	PRJNA63509	GCA_000265425.1	Complete	5.22786	60.3	chromosome:NC_018014.1/CP003379.1	NA	1	4214	2012-06-08	ftp://ftp.ncbi.nlm.nih.gov/genomes/all/GCA/000/265/425/GCA_000265425.1_ASM26542v1	ftp://ftp.ncbi.nlm.nih.gov/genomes/all/GCF/000/265/425/GCF_000265425.1_ASM26542v1
880071	Bacteria	Bacteroidetes	Cytophagia	Cytophagales	Bernardetiaceae	Bernardetia	Bernardetia litoralis	SAMN02261370	PRJNA51775	GCA_000265505.1	Complete	4.91934	30.7	chromosome:NC_018018.1/CP003345.1	NA	1	3975	##########	ftp://ftp.ncbi.nlm.nih.gov/genomes/all/GCA/000/265/505/GCA_000265505.1_ASM26550v1	ftp://ftp.ncbi.nlm.nih.gov/genomes/all/GCF/000/265/505/GCF_000265505.1_ASM26550v1
891968	Bacteria	Synergistetes	Synergistia	Synergistales	Synergistaceae	Acetomicrobium	Acetomicrobium mobile	SAMN02261375	PRJNA53351	GCA_000266925.1	Complete	2.1607	48	chromosome:NC_018024.1/CP003198.1	NA	1	2028	##########	ftp://ftp.ncbi.nlm.nih.gov/genomes/all/GCA/000/266/925/GCA_000266925.1_ASM26692v1	ftp://ftp.ncbi.nlm.nih.gov/genomes/all/GCF/000/266/925/GCF_000266925.1_ASM26692v1
452652	Bacteria	Actinobacteria	Actinomycetia	Streptomycetales	Streptomycetaceae	Kitasatospora	Kitasatospora setae	SAMD00060928	PRJDA19951	GCA_000269985.1	Complete	8.78328	74.2	chromosome:NC_016109.1/AP010968.1	NA	1	7348	##########	ftp://ftp.ncbi.nlm.nih.gov/genomes/all/GCA/000/269/985/GCA_000269985.1_ASM26998v1	ftp://ftp.ncbi.nlm.nih.gov/genomes/all/GCF/000/269/985/GCF_000269985.1_ASM26998v1
1032480	Bacteria	Actinobacteria	Actinomycetia	Propionibacteriales	Propionibacteriaceae	Microlunatus	Microlunatus phosphovorus	SAMD00061117	PRJNA66879	GCA_000270245.1	Complete	5.68312	67.3	chromosome:NC_015635.1/AP012204.1	NA	1	5047	##########	ftp://ftp.ncbi.nlm.nih.gov/genomes/all/GCA/000/270/245/GCA_000270245.1_ASM27024v1	ftp://ftp.ncbi.nlm.nih.gov/genomes/all/GCF/000/270/245/GCF_000270245.1_ASM27024v1
1105094	Bacteria	Proteobacteria	Alphaproteobacteria	Rickettsiales	Rickettsiaceae	Rickettsia	Rickettsia prowazekii	SAMN02603542	PRJNA74999	GCA_000277165.1	Complete	1.1098	29	chromosome:NC_017049.1/CP003391.1	NA	1	841	##########	ftp://ftp.ncbi.nlm.nih.gov/genomes/all/GCA/000/277/165/GCA_000277165.1_ASM27716v1	ftp://ftp.ncbi.nlm.nih.gov/genomes/all/GCF/000/277/165/GCF_000277165.1_ASM27716v1
1003201	Bacteria	Proteobacteria	Alphaproteobacteria	Rickettsiales	Rickettsiaceae	Rickettsia	Rickettsia typhi	SAMN02603529	PRJNA65219	GCA_000277285.1	Complete	1.11237	28.9	chromosome:NC_017066.1/CP003397.1	NA	1	812	##########	ftp://ftp.ncbi.nlm.nih.gov/genomes/all/GCA/000/277/285/GCA_000277285.1_ASM27728v1	ftp://ftp.ncbi.nlm.nih.gov/genomes/all/GCF/000/277/285/GCF_000277285.1_ASM27728v1
1197325	Bacteria	Tenericutes	Mollicutes	Mycoplasmatales	Mycoplasmataceae	Mycoplasma	Mycoplasma wenyonii	SAMN02603734	PRJNA168067	GCA_000277795.1	Complete	0.650228	33.9	chromosome:NC_018149.1/CP003703.1	NA	1	697	##########	ftp://ftp.ncbi.nlm.nih.gov/genomes/all/GCA/000/277/795/GCA_000277795.1_ASM27779v1	ftp://ftp.ncbi.nlm.nih.gov/genomes/all/GCF/000/277/795/GCF_000277795.1_ASM27779v1
1191523	Bacteria	Ignavibacteriae	Ignavibacteria	Ignavibacteriales	Melioribacteraceae	Melioribacter	Melioribacter roseus	SAMN02603097	PRJNA165865	GCA_000279145.1	Complete	3.30041	41.3	chromosome:NC_018178.1/CP003557.1	NA	1	2864	##########	ftp://ftp.ncbi.nlm.nih.gov/genomes/all/GCA/000/279/145/GCA_000279145.1_ASM27914v1	ftp://ftp.ncbi.nlm.nih.gov/genomes/all/GCF/000/279/145/GCF_000279145.1_ASM27914v1
1160718	Bacteria	Actinobacteria	Actinomycetia	Streptomycetales	Streptomycetaceae	Streptomyces	Streptomyces auratus	SAMN02472162	PRJNA88535	GCA_000280865.2	Complete	7.90145	71.4	chromosome:NZ_CP072931.1/CP072931.1	NA	1	6529	2021-04-09	ftp://ftp.ncbi.nlm.nih.gov/genomes/all/GCA/000/280/865/GCA_000280865.2_ASM28086v2	ftp://ftp.ncbi.nlm.nih.gov/genomes/all/GCF/000/280/865/GCF_000280865.2_ASM28086v2
1297742	Bacteria	Proteobacteria	Deltaproteobacteria	Myxococcales	Myxococcaceae	Myxococcus	Myxococcus hansupus	SAMN02469988	PRJNA167109	GCA_000280925.3	Complete	9.49043	69.2	chromosome:NZ_CP012109.1/CP012109.1	NA	1	7452	##########	ftp://ftp.ncbi.nlm.nih.gov/genomes/all/GCA/000/280/925/GCA_000280925.3_ASM28092v3	ftp://ftp.ncbi.nlm.nih.gov/genomes/all/GCF/000/280/925/GCF_000280925.3_ASM28092v3
926550	Bacteria	Chloroflexi	Caldilineae	Caldilineales	Caldilineaceae	Caldilinea	Caldilinea aerophila	SAMD00061033	PRJDB47	GCA_000281175.1	Complete	5.14487	58.8	chromosome:NC_017079.1/AP012337.1	NA	1	4021	##########	ftp://ftp.ncbi.nlm.nih.gov/genomes/all/GCA/000/281/175/GCA_000281175.1_ASM28117v1	ftp://ftp.ncbi.nlm.nih.gov/genomes/all/GCF/000/281/175/GCF_000281175.1_ASM28117v1
1212765	Bacteria	Tenericutes	Mollicutes	Mycoplasmatales	Mycoplasmataceae	Mycoplasma	Candidatus Mycoplasma haemolamae	SAMN02603732	PRJNA68151	GCA_000281235.1	Complete	0.756845	39.3	chromosome:NC_018219.1/CP003731.1	NA	1	941	##########	ftp://ftp.ncbi.nlm.nih.gov/genomes/all/GCA/000/281/235/GCA_000281235.1_ASM28123v1	ftp://ftp.ncbi.nlm.nih.gov/genomes/all/GCF/000/281/235/GCF_000281235.1_ASM28123v1
1105107	Bacteria	Proteobacteria	Alphaproteobacteria	Rickettsiales	Rickettsiaceae	Rickettsia	Rickettsia canadensis	SAMN02603555	PRJNA75029	GCA_000283915.1	Complete	1.15023	31	chromosome:NC_016929.1/CP003304.1	NA	1	915	##########	ftp://ftp.ncbi.nlm.nih.gov/genomes/all/GCA/000/283/915/GCA_000283915.1_ASM28391v1	ftp://ftp.ncbi.nlm.nih.gov/genomes/all/GCF/000/283/915/GCF_000283915.1_ASM28391v1
1404864	Bacteria	Proteobacteria	Alphaproteobacteria	Hyphomicrobiales	Bradyrhizobiaceae	Bradyrhizobium	Bradyrhizobium cosmicum	SAMD00060998	PRJDA72425	GCA_000284275.1	Complete	7.23184	64.3	chromosome:NC_017082.1/AP012279.1	NA	1	6788	##########	ftp://ftp.ncbi.nlm.nih.gov/genomes/all/GCA/000/284/275/GCA_000284275.1_ASM28427v1	ftp://ftp.ncbi.nlm.nih.gov/genomes/all/GCF/000/284/275/GCF_000284275.1_ASM28427v1
512565	Bacteria	Actinobacteria	Actinomycetia	Micromonosporales	Micromonosporaceae	Actinoplanes	Actinoplanes missouriensis	SAMD00060941	PRJDA29027	GCA_000284295.1	Complete	8.77347	70.8	chromosome:NC_017093.1/AP012319.1	NA	1	7973	##########	ftp://ftp.ncbi.nlm.nih.gov/genomes/all/GCA/000/284/295/GCA_000284295.1_ASM28429v1	ftp://ftp.ncbi.nlm.nih.gov/genomes/all/GCF/000/284/295/GCF_000284295.1_ASM28429v1
1162668	Bacteria	Nitrospirae	Nitrospira	Nitrospirales	Nitrospiraceae	Leptospirillum	Leptospirillum ferrooxidans	SAMD00061058	PRJDB73	GCA_000284315.1	Complete	2.55954	50	chromosome:NC_017094.1/AP012342.1	NA	1	2371	##########	ftp://ftp.ncbi.nlm.nih.gov/genomes/all/GCA/000/284/315/GCA_000284315.1_ASM28431v1	ftp://ftp.ncbi.nlm.nih.gov/genomes/all/GCF/000/284/315/GCF_000284315.1_ASM28431v1
511051	Bacteria	Caldiserica	Caldisericia	Caldisericales	Caldisericaceae	Caldisericum	Caldisericum exile	SAMD00061110	PRJNA41615	GCA_000284335.1	Complete	1.5581	35.4	chromosome:NC_017096.1/AP012051.1	NA	1	1502	##########	ftp://ftp.ncbi.nlm.nih.gov/genomes/all/GCA/000/284/335/GCA_000284335.1_ASM28433v1	ftp://ftp.ncbi.nlm.nih.gov/genomes/all/GCF/000/284/335/GCF_000284335.1_ASM28433v1
944546	Bacteria	Proteobacteria	Epsilonproteobacteria	Campylobacterales	Campylobacteraceae	Aliarcobacter	Aliarcobacter butzleri	SAMD00060980	PRJDA61719	GCA_000284355.1	Complete	2.25667	27.1	chromosome:NC_017187.1/AP012047.1	NA	1	2158	##########	ftp://ftp.ncbi.nlm.nih.gov/genomes/all/GCA/000/284/355/GCA_000284355.1_ASM28435v1	ftp://ftp.ncbi.nlm.nih.gov/genomes/all/GCF/000/284/355/GCF_000284355.1_ASM28435v1
1150469	Bacteria	Proteobacteria	Alphaproteobacteria	Rhodospirillales	Rhodospirillaceae	Pararhodospirillum	Pararhodospirillum photometricum	SAMEA2272054	PRJEA81611	GCA_000284415.2	Complete	3.87629	64.7	chromosome DSM 122:NC_017059.1/HE663493.1	NA	1	3291	##########	ftp://ftp.ncbi.nlm.nih.gov/genomes/all/GCA/000/284/415/GCA_000284415.2_ASM28441v2	ftp://ftp.ncbi.nlm.nih.gov/genomes/all/GCF/000/284/415/GCF_000284415.1_ASM28441v2
1163748	Bacteria	Proteobacteria	Gammaproteobacteria	Alteromonadales	Alteromonadaceae	Marinobacter	Marinobacter hydrocarbonoclasticus	SAMEA2272383	PRJEA91119	GCA_000284615.1	Complete	3.98948	57.4	chromosome:NC_017067.1/FO203363.1	NA	1	3592	##########	ftp://ftp.ncbi.nlm.nih.gov/genomes/all/GCA/000/284/615/GCA_000284615.1_ASM28461v1	ftp://ftp.ncbi.nlm.nih.gov/genomes/all/GCF/000/284/615/GCF_000284615.1_ASM28461v1
1159197	Bacteria	Tenericutes	Mollicutes	Mycoplasmatales	Mycoplasmataceae	Mycoplasma	Mycoplasma gallisepticum	SAMN02604156	PRJNA86093	GCA_000286675.1	Complete	0.96411	31.6	chromosome:NC_018406.1/CP003506.1	NA	1	730	##########	ftp://ftp.ncbi.nlm.nih.gov/genomes/all/GCA/000/286/675/GCA_000286675.1_ASM28667v1	ftp://ftp.ncbi.nlm.nih.gov/genomes/all/GCF/000/286/675/GCF_000286675.1_ASM28667v1
1202538	Bacteria	Proteobacteria	Gammaproteobacteria	Oceanospirillales	Halomonadaceae	Candidatus Carsonella	Candidatus Carsonella ruddii	SAMN02604335	PRJNA165187	GCA_000287275.1	Complete	0.166163	14.2	chromosome:NC_018416.1/CP003543.1	NA	1	189	##########	ftp://ftp.ncbi.nlm.nih.gov/genomes/all/GCA/000/287/275/GCA_000287275.1_ASM28727v1	ftp://ftp.ncbi.nlm.nih.gov/genomes/all/GCF/000/287/275/GCF_000287275.1_ASM28727v1
1199245	Bacteria	Proteobacteria	Gammaproteobacteria	Enterobacterales	Enterobacteriaceae	NA	secondary endosymbiont of Ctenarytaina eucalypti	SAMN02604351	PRJNA165193	GCA_000287335.1	Complete	1.44114	43.3	chromosome:NC_018419.1/CP003546.1	NA	1	710	##########	ftp://ftp.ncbi.nlm.nih.gov/genomes/all/GCA/000/287/335/GCA_000287335.1_ASM28733v1	ftp://ftp.ncbi.nlm.nih.gov/genomes/all/GCF/000/287/335/GCF_000287335.1_ASM28733v1
134287	Bacteria	Proteobacteria	Gammaproteobacteria	Enterobacterales	Enterobacteriaceae	NA	secondary endosymbiont of Heteropsylla cubana	SAMN02604352	PRJNA165199	GCA_000287355.1	Complete	1.1216	28.9	chromosome:NC_018420.1/CP003547.1	NA	1	548	##########	ftp://ftp.ncbi.nlm.nih.gov/genomes/all/GCA/000/287/355/GCA_000287355.1_ASM28735v1	ftp://ftp.ncbi.nlm.nih.gov/genomes/all/GCF/000/287/355/GCF_000287355.1_ASM28735v1
1206109	Bacteria	Proteobacteria	Gammaproteobacteria	Oceanospirillales	Halomonadaceae	Candidatus Portiera	Candidatus Portiera aleyrodidarum	SAMN02604336	PRJNA169905	GCA_000292685.1	Complete	0.358242	26.2	chromosome:NC_018507.1/CP003708.1	NA	1	248	##########	ftp://ftp.ncbi.nlm.nih.gov/genomes/all/GCA/000/292/685/GCA_000292685.1_ASM29268v1	ftp://ftp.ncbi.nlm.nih.gov/genomes/all/GCF/000/292/685/GCF_000292685.1_ASM29268v1
1182590	Bacteria	Proteobacteria	Gammaproteobacteria	Pseudomonadales	Pseudomonadaceae	Pseudomonas	Pseudomonas oleovorans	SAMEA4532340	PRJEB27	GCA_000297075.2	Complete	4.68634	62.3	chromosome I:NZ_HG916826.1/HG916826.1	NA	1	4161	2014-02-04	ftp://ftp.ncbi.nlm.nih.gov/genomes/all/GCA/000/297/075/GCA_000297075.2_Ppseudo_final	ftp://ftp.ncbi.nlm.nih.gov/genomes/all/GCF/000/297/075/GCF_000297075.2_Ppseudo_final
1229756	Bacteria	Firmicutes	Bacilli	Lactobacillales	Lactobacillaceae	Leuconostoc	Leuconostoc gelidum	SAMN02603178	PRJNA174297	GCA_000298875.1	Complete	1.8935	36.7	chromosome:NC_018631.1/CP003839.1	NA	1	1773	##########	ftp://ftp.ncbi.nlm.nih.gov/genomes/all/GCA/000/298/875/GCA_000298875.1_ASM29887v1	ftp://ftp.ncbi.nlm.nih.gov/genomes/all/GCF/000/298/875/GCF_000298875.1_ASM29887v1
391936	Bacteria	Proteobacteria	Gammaproteobacteria	Oceanospirillales	Alcanivoracaceae	Alcanivorax	Alcanivorax pacificus	SAMN02471159	PRJNA88101	GCA_000299335.2	Complete	4.16843	62.6	chromosome:NZ_CP004387.1/CP004387.1	NA	1	3695	2015-01-09	ftp://ftp.ncbi.nlm.nih.gov/genomes/all/GCA/000/299/335/GCA_000299335.2_ASM29933v2	ftp://ftp.ncbi.nlm.nih.gov/genomes/all/GCF/000/299/335/GCF_000299335.2_ASM29933v2
930169	Bacteria	Proteobacteria	Gammaproteobacteria	Oceanospirillales	Alcanivoracaceae	Alcanivorax	Alcanivorax dieselolei	SAMN02603961	PRJNA60443	GCA_000300005.1	Complete	4.92822	61.6	chromosome:NC_018691.1/CP003466.1	NA	1	4378	##########	ftp://ftp.ncbi.nlm.nih.gov/genomes/all/GCA/000/300/005/GCA_000300005.1_ASM30000v1	ftp://ftp.ncbi.nlm.nih.gov/genomes/all/GCF/000/300/005/GCF_000300005.1_ASM30000v1
1147128	Bacteria	Actinobacteria	Actinomycetia	Bifidobacteriales	Bifidobacteriaceae	Bifidobacterium	Bifidobacterium asteroides	SAMN02604114	PRJNA83029	GCA_000304215.1	Complete	2.1673	60.1	chromosome:NC_018720.1/CP003325.1	NA	1	1648	##########	ftp://ftp.ncbi.nlm.nih.gov/genomes/all/GCA/000/304/215/GCA_000304215.1_ASM30421v1	ftp://ftp.ncbi.nlm.nih.gov/genomes/all/GCF/000/304/215/GCF_000304215.1_ASM30421v1
1089553	Bacteria	Firmicutes	Clostridia	Thermoanaerobacterales	Thermoanaerobacteraceae	Thermacetogenium	Thermacetogenium phaeum	SAMN02603274	PRJNA168373	GCA_000305935.1	Complete	2.93906	53.9	chromosome:NC_018870.1/CP003732.1	NA	1	2756	##########	ftp://ftp.ncbi.nlm.nih.gov/genomes/all/GCA/000/305/935/GCA_000305935.1_ASM30593v1	ftp://ftp.ncbi.nlm.nih.gov/genomes/all/GCF/000/305/935/GCF_000305935.1_ASM30593v1
100901	Bacteria	Proteobacteria	Alphaproteobacteria	Rickettsiales	Anaplasmataceae	Wolbachia	Wolbachia endosymbiont of Onchocerca ochengi	SAMEA2272360	PRJEA81837	GCA_000306885.1	Complete	0.95799	32.1	chromosome:NC_018267.1/HE660029.1	NA	1	692	##########	ftp://ftp.ncbi.nlm.nih.gov/genomes/all/GCA/000/306/885/GCA_000306885.1_ASM30688v1	ftp://ftp.ncbi.nlm.nih.gov/genomes/all/GCF/000/306/885/GCF_000306885.1_ASM30688v1
651182	Bacteria	Proteobacteria	Deltaproteobacteria	Desulfobacterales	Desulfobacteraceae	Desulfobacula	Desulfobacula toluolica	SAMEA2272293	PRJEA38433	GCA_000307105.1	Complete	5.19791	41.4	chromosome:NC_018645.1/FO203503.1	NA	1	4442	##########	ftp://ftp.ncbi.nlm.nih.gov/genomes/all/GCA/000/307/105/GCA_000307105.1_ASM30710v1	ftp://ftp.ncbi.nlm.nih.gov/genomes/all/GCF/000/307/105/GCF_000307105.1_ASM30710v1
698758	Bacteria	Firmicutes	Bacilli	Bacillales	Bacillaceae	Amphibacillus	Amphibacillus xylanus	SAMD00061112	PRJNA42371	GCA_000307165.1	Complete	2.56949	35.7	chromosome:NC_018704.1/AP012050.1	NA	1	2328	##########	ftp://ftp.ncbi.nlm.nih.gov/genomes/all/GCA/000/307/165/GCA_000307165.1_ASM30716v1	ftp://ftp.ncbi.nlm.nih.gov/genomes/all/GCF/000/307/165/GCF_000307165.1_ASM30716v1
292564	Bacteria	Cyanobacteria	NA	Synechococcales	Synechococcaceae	Cyanobium	Cyanobium gracile	SAMN02261330	PRJNA158695	GCA_000316515.1	Complete	3.34236	68.7	chromosome:NC_019675.1/CP003495.1	NA	1	3295	##########	ftp://ftp.ncbi.nlm.nih.gov/genomes/all/GCA/000/316/515/GCA_000316515.1_ASM31651v1	ftp://ftp.ncbi.nlm.nih.gov/genomes/all/GCF/000/316/515/GCF_000316515.1_ASM31651v1
13035	Bacteria	Cyanobacteria	NA	Synechococcales	Synechococcaceae	Dactylococcopsis	Dactylococcopsis salina	SAMN02261331	PRJNA158703	GCA_000317615.1	Complete	3.78101	42.4	chromosome:NC_019780.1/CP003944.1	NA	1	3622	##########	ftp://ftp.ncbi.nlm.nih.gov/genomes/all/GCA/000/317/615/GCA_000317615.1_ASM31761v1	ftp://ftp.ncbi.nlm.nih.gov/genomes/all/GCF/000/317/615/GCF_000317615.1_ASM31761v1
1208923	Bacteria	Proteobacteria	Betaproteobacteria	NA	NA	Candidatus Kinetoplastibacterium	Candidatus Kinetoplastibacterium blastocrithidii	SAMN02641518	PRJNA168261	GCA_000319245.1	Complete	0.820037	32.5	chromosome:NC_019814.1/CP003733.1	NA	1	736	##########	ftp://ftp.ncbi.nlm.nih.gov/genomes/all/GCA/000/319/245/GCA_000319245.1_ASM31924v1	ftp://ftp.ncbi.nlm.nih.gov/genomes/all/GCF/000/319/245/GCF_000319245.1_ASM31924v1
1193729	Bacteria	Proteobacteria	Alphaproteobacteria	Rhodospirillales	Rhodospirillaceae	Candidatus Endolissoclinum	Candidatus Endolissoclinum faulkneri	SAMN02604248	PRJNA164601	GCA_000319385.1	Complete	1.48119	34.1	chromosome:NC_019566.1/CP003539.1	NA	1	771	##########	ftp://ftp.ncbi.nlm.nih.gov/genomes/all/GCA/000/319/385/GCA_000319385.1_ASM31938v1	ftp://ftp.ncbi.nlm.nih.gov/genomes/all/GCF/000/319/385/GCF_000319385.1_ASM31938v1
1260251	Bacteria	Proteobacteria	Gammaproteobacteria	Chromatiales	Ectothiorhodospiraceae	Spiribacter	Spiribacter salinus	SAMN02603230	PRJNA179191	GCA_000319575.2	Complete	1.73949	62.7	chromosome:NC_021291.1/CP005963.1	NA	1	1683	##########	ftp://ftp.ncbi.nlm.nih.gov/genomes/all/GCA/000/319/575/GCA_000319575.2_ASM31957v2	ftp://ftp.ncbi.nlm.nih.gov/genomes/all/GCF/000/319/575/GCF_000319575.2_ASM31957v2
1255043	Bacteria	Proteobacteria	Gammaproteobacteria	Chromatiales	Ectothiorhodospiraceae	Thioalkalivibrio	Thioalkalivibrio nitratireducens	SAMN02602962	PRJNA178382	GCA_000321415.2	Complete	4.00235	66.5	chromosome:NC_019902.2/CP003989.2	NA	1	3596	##########	ftp://ftp.ncbi.nlm.nih.gov/genomes/all/GCA/000/321/415/GCA_000321415.2_ASM32141v2	ftp://ftp.ncbi.nlm.nih.gov/genomes/all/GCF/000/321/415/GCF_000321415.2_ASM32141v2
926556	Bacteria	Bacteroidetes	Cytophagia	Cytophagales	Cyclobacteriaceae	Echinicola	Echinicola vietnamensis	SAMN02232018	PRJNA65035	GCA_000325705.1	Complete	5.60804	44.8	chromosome:NC_019904.1/CP003346.1	NA	1	4400	##########	ftp://ftp.ncbi.nlm.nih.gov/genomes/all/GCA/000/325/705/GCA_000325705.1_ASM32570v1	ftp://ftp.ncbi.nlm.nih.gov/genomes/all/GCF/000/325/705/GCF_000325705.1_ASM32570v1
1179777	Bacteria	Tenericutes	Mollicutes	Mycoplasmatales	Mycoplasmataceae	Mycoplasma	Mycoplasma feriruminatoris	SAMN01730980	PRJNA175935	GCA_000327395.2	Complete	1.0756	24.2	chromosome:NZ_CP091032.1/CP091032.1	NA	1	848	##########	ftp://ftp.ncbi.nlm.nih.gov/genomes/all/GCA/000/327/395/GCA_000327395.2_ASM32739v2	ftp://ftp.ncbi.nlm.nih.gov/genomes/all/GCF/000/327/395/GCF_000327395.2_ASM32739v2
748449	Bacteria	Firmicutes	Clostridia	Halanaerobiales	Halobacteroidaceae	Halobacteroides	Halobacteroides halobius	SAMN02261360	PRJNA46811	GCA_000328625.1	Complete	2.64926	32.5	chromosome:NC_019978.1/CP003359.1	NA	1	2491	##########	ftp://ftp.ncbi.nlm.nih.gov/genomes/all/GCA/000/328/625/GCA_000328625.1_ASM32862v1	ftp://ftp.ncbi.nlm.nih.gov/genomes/all/GCF/000/328/625/GCF_000328625.1_ASM32862v1
1179773	Bacteria	Actinobacteria	Actinomycetia	Pseudonocardiales	Pseudonocardiaceae	Saccharothrix	Saccharothrix espanaensis	SAMEA2272236	PRJEB28	GCA_000328705.1	Complete	9.36065	72.2	chromosome:NC_019673.1/HE804045.1	NA	1	8236	##########	ftp://ftp.ncbi.nlm.nih.gov/genomes/all/GCA/000/328/705/GCA_000328705.1_ASM32870v1	ftp://ftp.ncbi.nlm.nih.gov/genomes/all/GCF/000/328/705/GCF_000328705.1_ASM32870v1
1240471	Bacteria	Proteobacteria	Gammaproteobacteria	Enterobacterales	Enterobacteriaceae	Candidatus Blochmannia	Candidatus Blochmannia chromaiodes	SAMN02603213	PRJNA176942	GCA_000331065.1	Complete	0.791219	29.5	chromosome:NC_020075.1/CP003903.1	NA	1	608	2013-01-04	ftp://ftp.ncbi.nlm.nih.gov/genomes/all/GCA/000/331/065/GCA_000331065.1_ASM33106v1	ftp://ftp.ncbi.nlm.nih.gov/genomes/all/GCF/000/331/065/GCF_000331065.1_ASM33106v1
1278073	Bacteria	Proteobacteria	Deltaproteobacteria	Myxococcales	Myxococcaceae	Myxococcus	Myxococcus stipitatus	SAMN02603594	PRJNA185255	GCA_000331735.1	Complete	10.3506	69.2	chromosome:NC_020126.1/CP004025.1	NA	1	7940	##########	ftp://ftp.ncbi.nlm.nih.gov/genomes/all/GCA/000/331/735/GCA_000331735.1_ASM33173v1	ftp://ftp.ncbi.nlm.nih.gov/genomes/all/GCF/000/331/735/GCF_000331735.1_ASM33173v1
1121335	Bacteria	Firmicutes	Clostridia	Eubacteriales	Oscillospiraceae	Thermoclostridium	Thermoclostridium stercorarium	SAMN02603280	PRJNA181307	GCA_000331995.1	Complete	2.97438	42.2	chromosome:NC_020134.1/CP004044.1	NA	1	2513	##########	ftp://ftp.ncbi.nlm.nih.gov/genomes/all/GCA/000/331/995/GCA_000331995.1_ASM33199v1	ftp://ftp.ncbi.nlm.nih.gov/genomes/all/GCF/000/331/995/GCF_000331995.1_ASM33199v1
1202450	Bacteria	Actinobacteria	Actinomycetia	Corynebacteriales	Mycobacteriaceae	Mycobacterium	Mycobacterium haemophilum	SAMN01918491	PRJNA171821	GCA_000340435.3	Complete	4.23576	63.9	chromosome:NZ_CP011883.2/CP011883.2	NA	1	3731	##########	ftp://ftp.ncbi.nlm.nih.gov/genomes/all/GCA/000/340/435/GCA_000340435.3_ASM34043v3	ftp://ftp.ncbi.nlm.nih.gov/genomes/all/GCF/000/340/435/GCF_000340435.2_ASM34043v3
1208919	Bacteria	Proteobacteria	Betaproteobacteria	NA	NA	Candidatus Kinetoplastibacterium	Candidatus Kinetoplastibacterium desouzaii	SAMN02641643	PRJNA169067	GCA_000340795.1	Complete	0.833125	30.2	chromosome:NC_020294.1/CP003803.1	NA	1	739	##########	ftp://ftp.ncbi.nlm.nih.gov/genomes/all/GCA/000/340/795/GCA_000340795.1_ASM34079v1	ftp://ftp.ncbi.nlm.nih.gov/genomes/all/GCF/000/340/795/GCF_000340795.1_ASM34079v1
1208918	Bacteria	Proteobacteria	Betaproteobacteria	NA	NA	Candidatus Kinetoplastibacterium	Candidatus Kinetoplastibacterium crithidii	SAMN02641642	PRJNA169066	GCA_000340825.1	Complete	0.82193	31	chromosome:NC_020283.1/CP003804.1	NA	1	730	##########	ftp://ftp.ncbi.nlm.nih.gov/genomes/all/GCA/000/340/825/GCA_000340825.1_ASM34082v1	ftp://ftp.ncbi.nlm.nih.gov/genomes/all/GCF/000/340/825/GCF_000340825.1_ASM34082v1
1208920	Bacteria	Proteobacteria	Betaproteobacteria	NA	NA	Candidatus Kinetoplastibacterium	Candidatus Kinetoplastibacterium oncopeltii	SAMN02641644	PRJNA169068	GCA_000340865.1	Complete	0.810172	31.2	chromosome:NC_020299.1/CP003805.1	NA	1	698	##########	ftp://ftp.ncbi.nlm.nih.gov/genomes/all/GCA/000/340/865/GCA_000340865.1_ASM34086v1	ftp://ftp.ncbi.nlm.nih.gov/genomes/all/GCF/000/340/865/GCF_000340865.1_ASM34086v1
1208921	Bacteria	Proteobacteria	Betaproteobacteria	NA	NA	Candidatus Kinetoplastibacterium	Candidatus Kinetoplastibacterium galatii	SAMN02641645	PRJNA169069	GCA_000340905.1	Complete	0.82214	32.4	chromosome:NC_020284.1/CP003806.1	NA	1	720	##########	ftp://ftp.ncbi.nlm.nih.gov/genomes/all/GCA/000/340/905/GCA_000340905.1_ASM34090v1	ftp://ftp.ncbi.nlm.nih.gov/genomes/all/GCF/000/340/905/GCF_000340905.1_ASM34090v1
1094489	Bacteria	Proteobacteria	Alphaproteobacteria	Hyphomicrobiales	Bartonellaceae	Bartonella	Bartonella australis	SAMN02604270	PRJNA73943	GCA_000341355.1	Complete	1.59649	41.8	chromosome:NC_020300.1/CP003123.1	NA	1	1296	##########	ftp://ftp.ncbi.nlm.nih.gov/genomes/all/GCA/000/341/355/GCA_000341355.1_ASM34135v1	ftp://ftp.ncbi.nlm.nih.gov/genomes/all/GCF/000/341/355/GCF_000341355.1_ASM34135v1
1245469	Bacteria	Proteobacteria	Alphaproteobacteria	Hyphomicrobiales	Bradyrhizobiaceae	Bradyrhizobium	Bradyrhizobium oligotrophicum	SAMD00061052	PRJDB684	GCA_000344805.1	Complete	8.26417	65.1	chromosome:NC_020453.1/AP012603.1	NA	1	7118	##########	ftp://ftp.ncbi.nlm.nih.gov/genomes/all/GCA/000/344/805/GCA_000344805.1_ASM34480v1	ftp://ftp.ncbi.nlm.nih.gov/genomes/all/GCF/000/344/805/GCF_000344805.1_ASM34480v1
1184267	Bacteria	Proteobacteria	Oligoflexia	Bdellovibrionales	Bdellovibrionaceae	Bdellovibrio	Bdellovibrio exovorus	SAMN02604325	PRJNA163339	GCA_000348725.1	Complete	2.65789	41.9	chromosome:NC_020813.1/CP003537.1	NA	1	2584	##########	ftp://ftp.ncbi.nlm.nih.gov/genomes/all/GCA/000/348/725/GCA_000348725.1_ASM34872v1	ftp://ftp.ncbi.nlm.nih.gov/genomes/all/GCF/000/348/725/GCF_000348725.1_ASM34872v1
1313172	Bacteria	Actinobacteria	Acidimicrobiia	Acidimicrobiales	Ilumatobacteraceae	Ilumatobacter	Ilumatobacter coccineus	SAMD00060985	PRJDA63297	GCA_000348785.1	Complete	4.83018	67.3	chromosome:NC_020520.1/AP012057.1	NA	1	4228	##########	ftp://ftp.ncbi.nlm.nih.gov/genomes/all/GCA/000/348/785/GCA_000348785.1_ASM34878v1	ftp://ftp.ncbi.nlm.nih.gov/genomes/all/GCF/000/348/785/GCF_000348785.1_ASM34878v1
1298593	Bacteria	Proteobacteria	Gammaproteobacteria	Oceanospirillales	Oceanospirillaceae	Thalassolituus	Thalassolituus oleivorans	SAMEA2272589	PRJEB1425	GCA_000355675.1	Complete	3.92033	46.6	chromosome:NC_020888.1/HF680312.1	NA	1	3502	##########	ftp://ftp.ncbi.nlm.nih.gov/genomes/all/GCA/000/355/675/GCA_000355675.1_ASM35567v1	ftp://ftp.ncbi.nlm.nih.gov/genomes/all/GCF/000/355/675/GCF_000355675.1_ASM35567v1
1288494	Bacteria	Proteobacteria	Betaproteobacteria	Nitrosomonadales	Nitrosomonadaceae	Nitrosospira	Nitrosospira lacus	SAMEA2272307	PRJEB1373	GCA_000355765.4	Complete	3.26109	53.6	chromosome:NZ_CP021106.3/CP021106.3	NA	1	2850	2017-05-03	ftp://ftp.ncbi.nlm.nih.gov/genomes/all/GCA/000/355/765/GCA_000355765.4_ASM35576v4	ftp://ftp.ncbi.nlm.nih.gov/genomes/all/GCF/000/355/765/GCF_000355765.4_ASM35576v4
1886	Bacteria	Actinobacteria	Actinomycetia	Streptomycetales	Streptomycetaceae	Streptomyces	Streptomyces albidoflavus	SAMN02603310	PRJNA180996	GCA_000359525.1	Complete	6.84165	73.3	chromosome:NC_020990.1/CP004370.1	NA	1	5788	2013-04-09	ftp://ftp.ncbi.nlm.nih.gov/genomes/all/GCA/000/359/525/GCA_000359525.1_ASM35952v1	ftp://ftp.ncbi.nlm.nih.gov/genomes/all/GCF/000/359/525/GCF_000359525.1_ASM35952v1
1234603	Bacteria	Proteobacteria	Gammaproteobacteria	Enterobacterales	Enterobacteriaceae	Candidatus Moranella	Candidatus Moranella endobia	SAMN02603332	PRJNA175680	GCA_000364725.1	Complete	0.538203	43.5	chromosome:NC_021057.1/CP003881.1	NA	1	400	##########	ftp://ftp.ncbi.nlm.nih.gov/genomes/all/GCA/000/364/725/GCA_000364725.1_ASM36472v1	ftp://ftp.ncbi.nlm.nih.gov/genomes/all/GCF/000/364/725/GCF_000364725.1_ASM36472v1
1170318	Bacteria	Actinobacteria	Actinomycetia	Propionibacteriales	Propionibacteriaceae	Cutibacterium	Cutibacterium avidum	SAMN02603001	PRJNA157751	GCA_000367205.1	Complete	2.52614	63.5	chromosome:NC_021064.1/CP005287.1	NA	1	2197	##########	ftp://ftp.ncbi.nlm.nih.gov/genomes/all/GCA/000/367/205/GCA_000367205.1_ASM36720v1	ftp://ftp.ncbi.nlm.nih.gov/genomes/all/GCF/000/367/205/GCF_000367205.1_ASM36720v1
1236909	Bacteria	Proteobacteria	Alphaproteobacteria	Rickettsiales	Anaplasmataceae	Wolbachia	Wolbachia endosymbiont of Drosophila simulans	SAMN02604273	PRJNA176303	GCA_000376605.1	Complete	1.2958	35.1	chromosome:NC_021089.1/CP003884.1	NA	1	1152	##########	ftp://ftp.ncbi.nlm.nih.gov/genomes/all/GCA/000/376/605/GCA_000376605.1_ASM37660v1	ftp://ftp.ncbi.nlm.nih.gov/genomes/all/GCF/000/376/605/GCF_000376605.1_ASM37660v1
1314884	Bacteria	Firmicutes	Bacilli	Lactobacillales	Lactobacillaceae	Lactobacillus	Lactobacillus acidophilus	SAMN02603216	PRJNA196176	GCA_000389675.2	Complete	1.99158	34.7	chromosome:NC_021181.2/CP005926.2	NA	1	1782	2013-05-06	ftp://ftp.ncbi.nlm.nih.gov/genomes/all/GCA/000/389/675/GCA_000389675.2_ASM38967v2	ftp://ftp.ncbi.nlm.nih.gov/genomes/all/GCF/000/389/675/GCF_000389675.2_ASM38967v2
1332188	Bacteria	Candidatus Saccharibacteria	NA	NA	NA	Candidatus Saccharimonas	Candidatus Saccharimonas aalborgensis	SAMN02602963	PRJNA201542	GCA_000392435.1	Complete	1.01378	48.5	chromosome:NC_021219.1/CP005957.1	NA	1	1029	##########	ftp://ftp.ncbi.nlm.nih.gov/genomes/all/GCA/000/392/435/GCA_000392435.1_ASM39243v1	ftp://ftp.ncbi.nlm.nih.gov/genomes/all/GCF/000/392/435/GCF_000392435.1_ASM39243v1
980422	Bacteria	Tenericutes	Mollicutes	Acholeplasmatales	Acholeplasmataceae	Candidatus Phytoplasma	Candidatus Phytoplasma australiense	SAMN02603946	PRJNA62247	GCA_000397185.1	Complete	0.959779	27.2	chromosome:NC_021236.1/CP002548.1	NA	1	876	##########	ftp://ftp.ncbi.nlm.nih.gov/genomes/all/GCA/000/397/185/GCA_000397185.1_ASM39718v1	ftp://ftp.ncbi.nlm.nih.gov/genomes/all/GCF/000/397/185/GCF_000397185.1_ASM39718v1
1116211	Bacteria	Tenericutes	Mollicutes	Mycoplasmatales	Mycoplasmataceae	Mycoplasma	Mycoplasma hyopneumoniae	SAMN02603324	PRJNA76853	GCA_000400855.1	Complete	0.921093	28.5	chromosome:NC_021283.1/CP003131.1	NA	1	697	##########	ftp://ftp.ncbi.nlm.nih.gov/genomes/all/GCA/000/400/855/GCA_000400855.1_ASM40085v1	ftp://ftp.ncbi.nlm.nih.gov/genomes/all/GCF/000/400/855/GCF_000400855.1_ASM40085v1
1276227	Bacteria	Tenericutes	Mollicutes	Entomoplasmatales	Spiroplasmataceae	Spiroplasma	Spiroplasma chrysopicola	SAMN02602968	PRJNA184747	GCA_000400935.1	Complete	1.12332	28.8	chromosome:NC_021280.1/CP005077.1	NA	1	1014	##########	ftp://ftp.ncbi.nlm.nih.gov/genomes/all/GCA/000/400/935/GCA_000400935.1_ASM40093v1	ftp://ftp.ncbi.nlm.nih.gov/genomes/all/GCF/000/400/935/GCF_000400935.1_ASM40093v1
1276229	Bacteria	Tenericutes	Mollicutes	Entomoplasmatales	Spiroplasmataceae	Spiroplasma	Spiroplasma syrphidicola	SAMN02602969	PRJNA184748	GCA_000400955.1	Complete	1.10734	29.2	chromosome:NC_021284.1/CP005078.1	NA	1	997	##########	ftp://ftp.ncbi.nlm.nih.gov/genomes/all/GCA/000/400/955/GCA_000400955.1_ASM40095v1	ftp://ftp.ncbi.nlm.nih.gov/genomes/all/GCF/000/400/955/GCF_000400955.1_ASM40095v1
1232383	Bacteria	Actinobacteria	Actinomycetia	Corynebacteriales	Corynebacteriaceae	Corynebacterium	Corynebacterium glutamicum	SAMN02603964	PRJNA175241	GCA_000404185.1	Complete	3.35062	53.9	chromosome:NC_021352.1/CP004048.1	NA	1	2980	2013-06-03	ftp://ftp.ncbi.nlm.nih.gov/genomes/all/GCA/000/404/185/GCA_000404185.1_ASM40418v1	ftp://ftp.ncbi.nlm.nih.gov/genomes/all/GCF/000/404/185/GCF_000404185.1_ASM40418v1
1211579	Bacteria	Proteobacteria	Gammaproteobacteria	Pseudomonadales	Pseudomonadaceae	Pseudomonas	Pseudomonas putida	SAMD00061028	PRJDB191	GCA_000412675.1	Complete	6.1567	62.3	chromosome:NC_021505.1/AP013070.1	NA	1	5372	##########	ftp://ftp.ncbi.nlm.nih.gov/genomes/all/GCA/000/412/675/GCA_000412675.1_ASM41267v1	ftp://ftp.ncbi.nlm.nih.gov/genomes/all/GCF/000/412/675/GCF_000412675.1_ASM41267v1
1200352	Bacteria	Actinobacteria	Actinomycetia	Corynebacteriales	Corynebacteriaceae	Corynebacterium	Corynebacterium terpenotabidum	SAMN02603028	PRJNA168617	GCA_000418365.1	Complete	2.75123	67	chromosome:NC_021663.1/CP003696.1	NA	1	2355	2013-07-05	ftp://ftp.ncbi.nlm.nih.gov/genomes/all/GCA/000/418/365/GCA_000418365.1_ASM41836v1	ftp://ftp.ncbi.nlm.nih.gov/genomes/all/GCF/000/418/365/GCF_000418365.1_ASM41836v1
1276221	Bacteria	Tenericutes	Mollicutes	Entomoplasmatales	Spiroplasmataceae	Spiroplasma	Spiroplasma diminutum	SAMN02602967	PRJNA184745	GCA_000439455.1	Complete	0.945296	25.5	chromosome:NC_021833.1/CP005076.1	NA	1	853	##########	ftp://ftp.ncbi.nlm.nih.gov/genomes/all/GCA/000/439/455/GCA_000439455.1_ASM43945v1	ftp://ftp.ncbi.nlm.nih.gov/genomes/all/GCF/000/439/455/GCF_000439455.1_ASM43945v1
1173064	Bacteria	Proteobacteria	Alphaproteobacteria	Rickettsiales	Anaplasmataceae	Anaplasma	Anaplasma phagocytophilum	SAMN02604171	PRJNA158483	GCA_000439775.1	Complete	1.4816	41.6	chromosome:NC_021880.1/CP006617.1	NA	1	997	##########	ftp://ftp.ncbi.nlm.nih.gov/genomes/all/GCA/000/439/775/GCA_000439775.1_ASM43977v1	ftp://ftp.ncbi.nlm.nih.gov/genomes/all/GCF/000/439/775/GCF_000439775.1_ASM43977v1
1291379	Bacteria	Spirochaetes	Spirochaetia	Spirochaetales	Spirochaetaceae	Treponema	Treponema pedis	SAMN02603890	PRJNA188500	GCA_000447675.1	Complete	2.88932	36.9	chromosome:NC_022097.1/CP004120.1	NA	1	2551	##########	ftp://ftp.ncbi.nlm.nih.gov/genomes/all/GCA/000/447/675/GCA_000447675.1_ASM44767v1	ftp://ftp.ncbi.nlm.nih.gov/genomes/all/GCF/000/447/675/GCF_000447675.1_ASM44767v1
1221524	Bacteria	Actinobacteria	Actinomycetia	Pseudonocardiales	Pseudonocardiaceae	Amycolatopsis	Amycolatopsis mediterranei	SAMN02603407	PRJNA172643	GCA_000454025.1	Complete	10.2469	71.3	chromosome:NC_022116.1/CP003777.1	NA	1	9425	##########	ftp://ftp.ncbi.nlm.nih.gov/genomes/all/GCA/000/454/025/GCA_000454025.1_ASM45402v1	ftp://ftp.ncbi.nlm.nih.gov/genomes/all/GCF/000/454/025/GCF_000454025.1_ASM45402v1
1094466	Bacteria	Bacteroidetes	Flavobacteriia	Flavobacteriales	Flavobacteriaceae	Flavobacterium	Flavobacterium indicum	SAMEA3138809	PRJNA73387	GCA_000455605.1	Complete	2.99309	31.4	chromosome I:NC_017025.1/HE774682.1	NA	1	2695	##########	ftp://ftp.ncbi.nlm.nih.gov/genomes/all/GCA/000/455/605/GCA_000455605.1_GPTSA100-9	ftp://ftp.ncbi.nlm.nih.gov/genomes/all/GCF/000/455/605/GCF_000455605.1_GPTSA100-9
1348584	Bacteria	Bacteroidetes	Flavobacteriia	Flavobacteriales	Flavobacteriaceae	Cellulophaga	Cellulophaga baltica	SAMN02208949	PRJNA209292	GCA_000468615.2	Complete	4.63511	34.7	chromosome:NZ_CP009976.1/CP009976.1	NA	1	3914	##########	ftp://ftp.ncbi.nlm.nih.gov/genomes/all/GCA/000/468/615/GCA_000468615.2_ASM46861v2	ftp://ftp.ncbi.nlm.nih.gov/genomes/all/GCF/000/468/615/GCF_000468615.2_ASM46861v2
1389489	Bacteria	Actinobacteria	Actinomycetia	Micrococcales	Microbacteriaceae	Leifsonia	Leifsonia xyli	SAMN02603223	PRJNA215687	GCA_000470775.1	Complete	2.68642	68.3	chromosome:NC_022438.1/CP006734.1	NA	1	2370	##########	ftp://ftp.ncbi.nlm.nih.gov/genomes/all/GCA/000/470/775/GCA_000470775.1_ASM47077v1	ftp://ftp.ncbi.nlm.nih.gov/genomes/all/GCF/000/470/775/GCF_000470775.1_ASM47077v1
1367477	Bacteria	Firmicutes	Bacilli	Bacillales	Bacillaceae	Bacillus	Bacillus infantis	SAMN02604281	PRJNA212797	GCA_000473245.1	Complete	4.88471	46	chromosome:NC_022524.1/CP006643.1	NA	1	4707	##########	ftp://ftp.ncbi.nlm.nih.gov/genomes/all/GCA/000/473/245/GCA_000473245.1_ASM47324v1	ftp://ftp.ncbi.nlm.nih.gov/genomes/all/GCF/000/473/245/GCF_000473245.1_ASM47324v1
1345695	Bacteria	Firmicutes	Clostridia	Eubacteriales	Clostridiaceae	Clostridium	Clostridium saccharobutylicum	SAMN02603278	PRJNA217481	GCA_000473995.1	Complete	5.10781	28.7	chromosome:NC_022571.1/CP006721.1	NA	1	4280	##########	ftp://ftp.ncbi.nlm.nih.gov/genomes/all/GCA/000/473/995/GCA_000473995.1_ASM47399v1	ftp://ftp.ncbi.nlm.nih.gov/genomes/all/GCF/000/473/995/GCF_000473995.1_ASM47399v1
1403316	Bacteria	Tenericutes	Mollicutes	Mycoplasmatales	Mycoplasmataceae	Mycoplasma	Mycoplasma parvum	SAMN02360547	PRJNA219646	GCA_000477415.1	Complete	0.564395	27	chromosome:NC_022575.1/CP006771.1	NA	1	545	##########	ftp://ftp.ncbi.nlm.nih.gov/genomes/all/GCA/000/477/415/GCA_000477415.1_ASM47741v1	ftp://ftp.ncbi.nlm.nih.gov/genomes/all/GCF/000/477/415/GCF_000477415.1_ASM47741v1
946483	Bacteria	Proteobacteria	Betaproteobacteria	Burkholderiales	Comamonadaceae	Candidatus Symbiobacter	Candidatus Symbiobacter mobilis	SAMN02603948	PRJNA61809	GCA_000477435.1	Complete	2.99184	59.1	chromosome:NC_022576.1/CP004885.1	NA	1	2401	##########	ftp://ftp.ncbi.nlm.nih.gov/genomes/all/GCA/000/477/435/GCA_000477435.1_ASM47743v1	ftp://ftp.ncbi.nlm.nih.gov/genomes/all/GCF/000/477/435/GCF_000477435.1_ASM47743v1
1384484	Bacteria	Actinobacteria	Coriobacteriia	Eggerthellales	Eggerthellaceae	Adlercreutzia	Adlercreutzia equolifaciens	SAMD00061014	PRJDB1443	GCA_000478885.1	Complete	2.86253	63.5	chromosome:NC_022567.1/AP013105.1	NA	1	2262	##########	ftp://ftp.ncbi.nlm.nih.gov/genomes/all/GCA/000/478/885/GCA_000478885.1_ASM47888v1	ftp://ftp.ncbi.nlm.nih.gov/genomes/all/GCF/000/478/885/GCF_000478885.1_ASM47888v1
1183438	Bacteria	Cyanobacteria	Gloeobacteria	Gloeobacterales	Gloeobacteraceae	Gloeobacter	Gloeobacter kilaueensis	SAMN02604186	PRJNA162637	GCA_000484535.1	Complete	4.72479	60.5	chromosome:NC_022600.1/CP003587.1	NA	1	4435	##########	ftp://ftp.ncbi.nlm.nih.gov/genomes/all/GCA/000/484/535/GCA_000484535.1_ASM48453v1	ftp://ftp.ncbi.nlm.nih.gov/genomes/all/GCF/000/484/535/GCF_000484535.1_ASM48453v1
1335757	Bacteria	Proteobacteria	Gammaproteobacteria	Chromatiales	Ectothiorhodospiraceae	Spiribacter	Spiribacter curvatus	SAMN02603231	PRJNA203688	GCA_000485905.1	Complete	1.92663	63.9	chromosome:NC_022664.1/CP005990.1	NA	1	1848	##########	ftp://ftp.ncbi.nlm.nih.gov/genomes/all/GCA/000/485/905/GCA_000485905.1_ASM48590v1	ftp://ftp.ncbi.nlm.nih.gov/genomes/all/GCF/000/485/905/GCF_000485905.1_ASM48590v1
1379858	Bacteria	Deferribacteres	Deferribacteres	Deferribacterales	Deferribacteraceae	Mucispirillum	Mucispirillum schaedleri	SAMN02297858	PRJNA213740	GCA_000487995.2	Complete	2.34708	31.1	chromosome:NZ_CP097562.1/CP097562.1	NA	1	2119	##########	ftp://ftp.ncbi.nlm.nih.gov/genomes/all/GCA/000/487/995/GCA_000487995.2_ASM48799v2	ftp://ftp.ncbi.nlm.nih.gov/genomes/all/GCF/000/487/995/GCF_000487995.2_ASM48799v2
1246995	Bacteria	Actinobacteria	Actinomycetia	Micromonosporales	Micromonosporaceae	Actinoplanes	Actinoplanes friuliensis	SAMN02603031	PRJNA178199	GCA_000494755.1	Complete	9.37607	70.4	chromosome:NC_022657.1/CP006272.1	NA	1	8558	##########	ftp://ftp.ncbi.nlm.nih.gov/genomes/all/GCA/000/494/755/GCA_000494755.1_ASM49475v1	ftp://ftp.ncbi.nlm.nih.gov/genomes/all/GCF/000/494/755/GCF_000494755.1_ASM49475v1
1261131	Bacteria	Proteobacteria	Alphaproteobacteria	Hyphomicrobiales	Rhizobiaceae	Liberibacter	Candidatus Liberibacter americanus	SAMN02604175	PRJNA181147	GCA_000496595.1	Complete	1.1952	31.1	chromosome:NC_022793.1/CP006604.1	NA	1	969	##########	ftp://ftp.ncbi.nlm.nih.gov/genomes/all/GCA/000/496/595/GCA_000496595.1_ASM49659v1	ftp://ftp.ncbi.nlm.nih.gov/genomes/all/GCF/000/496/595/GCF_000496595.1_ASM49659v1
1306993	Bacteria	Proteobacteria	Gammaproteobacteria	Pseudomonadales	Pseudomonadaceae	Pseudomonas	Pseudomonas soli	SAMN02470220	PRJNA215706	GCA_000498975.2	Complete	6.24786	63.4	chromosome:NZ_CP009365.1/CP009365.1	NA	1	5622	##########	ftp://ftp.ncbi.nlm.nih.gov/genomes/all/GCA/000/498/975/GCA_000498975.2_ASM49897v2	ftp://ftp.ncbi.nlm.nih.gov/genomes/all/GCF/000/498/975/GCF_000498975.2_ASM49897v2
109232	Bacteria	Proteobacteria	Alphaproteobacteria	Rickettsiales	Rickettsiaceae	Rickettsia	Rickettsia monacensis	SAMEA4532341	PRJEB4369	GCA_000499665.2	Complete	1.35345	32.4	chromosome I:NZ_LN794217.1/LN794217.1	NA	1	1252	##########	ftp://ftp.ncbi.nlm.nih.gov/genomes/all/GCA/000/499/665/GCA_000499665.2_RMONA_1	ftp://ftp.ncbi.nlm.nih.gov/genomes/all/GCF/000/499/665/GCF_000499665.2_RMONA_1
1276258	Bacteria	Tenericutes	Mollicutes	Entomoplasmatales	Spiroplasmataceae	Spiroplasma	Spiroplasma apis	SAMN02641479	PRJNA184751	GCA_000500935.1	Complete	1.16055	28.3	chromosome:NC_022998.1/CP006682.1	NA	1	981	##########	ftp://ftp.ncbi.nlm.nih.gov/genomes/all/GCA/000/500/935/GCA_000500935.1_ASM50093v1	ftp://ftp.ncbi.nlm.nih.gov/genomes/all/GCF/000/500/935/GCF_000500935.1_ASM50093v1
1029756	Bacteria	Proteobacteria	Alphaproteobacteria	Hyphomicrobiales	Hyphomicrobiaceae	Hyphomicrobium	Hyphomicrobium nitrativorans	SAMN02641510	PRJNA229194	GCA_000503895.1	Complete	3.65384	63.9	chromosome:NC_022997.1/CP006912.1	NA	1	3305	##########	ftp://ftp.ncbi.nlm.nih.gov/genomes/all/GCA/000/503/895/GCA_000503895.1_ASM50389v1	ftp://ftp.ncbi.nlm.nih.gov/genomes/all/GCF/000/503/895/GCF_000503895.1_ASM50389v1
1123383	Bacteria	Thermotogae	Thermotogae	Thermotogales	Thermotogaceae	Pseudothermotoga	Pseudothermotoga elfii	SAMD00061030	PRJDB361	GCA_000504085.1	Complete	2.16986	38.7	chromosome:NC_022792.1/AP014507.1	NA	1	2089	##########	ftp://ftp.ncbi.nlm.nih.gov/genomes/all/GCA/000/504/085/GCA_000504085.1_ASM50408v1	ftp://ftp.ncbi.nlm.nih.gov/genomes/all/GCF/000/504/085/GCF_000504085.1_ASM50408v1
1123384	Bacteria	Thermotogae	Thermotogae	Thermotogales	Thermotogaceae	Pseudothermotoga	Pseudothermotoga hypogea	SAMD00061031	PRJDB362	GCA_000504105.1	Complete	2.16517	49.5	chromosome:NC_022795.1/AP014508.1	NA	1	2078	##########	ftp://ftp.ncbi.nlm.nih.gov/genomes/all/GCA/000/504/105/GCA_000504105.1_ASM50410v1	ftp://ftp.ncbi.nlm.nih.gov/genomes/all/GCF/000/504/105/GCF_000504105.1_ASM50410v1
93220	Bacteria	Proteobacteria	Betaproteobacteria	Burkholderiales	Burkholderiaceae	Pandoraea	Pandoraea pnomenusa	SAMN02427182	PRJNA230133	GCA_000504585.2	Complete	5.38595	64.9	chromosome:NC_023018.2/CP006938.2	NA	1	4691	##########	ftp://ftp.ncbi.nlm.nih.gov/genomes/all/GCA/000/504/585/GCA_000504585.2_ASM50458v2	ftp://ftp.ncbi.nlm.nih.gov/genomes/all/GCF/000/504/585/GCF_000504585.2_ASM50458v2
1307761	Bacteria	Spirochaetes	Spirochaetia	Spirochaetales	Spirochaetaceae	Salinispira	Salinispira pacifica	SAMN02641517	PRJNA227794	GCA_000507245.1	Complete	3.7828	51.9	chromosome:NC_023035.1/CP006939.1	NA	1	3159	##########	ftp://ftp.ncbi.nlm.nih.gov/genomes/all/GCA/000/507/245/GCA_000507245.1_ASM50724v1	ftp://ftp.ncbi.nlm.nih.gov/genomes/all/GCF/000/507/245/GCF_000507245.1_ASM50724v1
1423892	Bacteria	Proteobacteria	Alphaproteobacteria	Rickettsiales	Anaplasmataceae	Ehrlichia	Ehrlichia muris	SAMN02641637	PRJNA228704	GCA_000508225.1	Complete	1.19672	29.7	chromosome:NC_023063.1/CP006917.1	NA	1	879	##########	ftp://ftp.ncbi.nlm.nih.gov/genomes/all/GCA/000/508/225/GCA_000508225.1_ASM50822v1	ftp://ftp.ncbi.nlm.nih.gov/genomes/all/GCF/000/508/225/GCF_000508225.1_ASM50822v1
1415773	Bacteria	Tenericutes	Mollicutes	Mycoplasmatales	Mycoplasmataceae	Mycoplasma	Mycoplasma ovis	SAMN02641557	PRJNA225755	GCA_000508245.1	Complete	0.702511	31.7	chromosome:NC_023062.1/CP006935.1	NA	1	779	##########	ftp://ftp.ncbi.nlm.nih.gov/genomes/all/GCA/000/508/245/GCA_000508245.1_ASM50824v1	ftp://ftp.ncbi.nlm.nih.gov/genomes/all/GCF/000/508/245/GCF_000508245.1_ASM50824v1
75906	Bacteria	Aquificae	Aquificae	Aquificales	Aquificaceae	Thermocrinis	Thermocrinis ruber	SAMN02769647	PRJNA75073	GCA_000512735.1	Complete	1.52104	45.2	chromosome:NZ_CP007028.1/CP007028.1	NA	1	1613	2014-01-03	ftp://ftp.ncbi.nlm.nih.gov/genomes/all/GCA/000/512/735/GCA_000512735.1_ASM51273v1	ftp://ftp.ncbi.nlm.nih.gov/genomes/all/GCF/000/512/735/GCF_000512735.1_ASM51273v1
880074	Bacteria	Bacteroidetes	Bacteroidia	Bacteroidales	Barnesiellaceae	Barnesiella	Barnesiella viscericola	SAMN02769649	PRJNA51771	GCA_000512915.1	Complete	3.07686	51.7	chromosome:NZ_CP007034.1/CP007034.1	NA	1	2453	2014-01-03	ftp://ftp.ncbi.nlm.nih.gov/genomes/all/GCA/000/512/915/GCA_000512915.1_ASM51291v1	ftp://ftp.ncbi.nlm.nih.gov/genomes/all/GCF/000/512/915/GCF_000512915.1_ASM51291v1
1430440	Bacteria	Proteobacteria	Alphaproteobacteria	Rhodospirillales	Rhodospirillaceae	Magnetospirillum	Magnetospirillum gryphiswaldense	SAMEA3138838	PRJEB4690	GCA_000513295.1	Complete	4.3658	63.3	chromosome I:NC_023065.1/HG794546.1	NA	1	4040	##########	ftp://ftp.ncbi.nlm.nih.gov/genomes/all/GCA/000/513/295/GCA_000513295.1_MGMSRv2	ftp://ftp.ncbi.nlm.nih.gov/genomes/all/GCF/000/513/295/GCF_000513295.1_MGMSRv2
673862	Bacteria	NA	Candidatus Babeliae	Candidatus Babeliales	Candidatus Babeliaceae	Candidatus Babela	Candidatus Babela massiliensis	SAMEA3138847	PRJEB4637	GCA_000513475.1	Complete	1.11842	27.4	chromosome I:NC_023003.1/HG793133.1	NA	1	977	##########	ftp://ftp.ncbi.nlm.nih.gov/genomes/all/GCA/000/513/475/GCA_000513475.1_Bbla	ftp://ftp.ncbi.nlm.nih.gov/genomes/all/GCF/000/513/475/GCF_000513475.1_Bbla
1441629	Bacteria	Proteobacteria	Gammaproteobacteria	Pseudomonadales	Pseudomonadaceae	Pseudomonas	Pseudomonas cichorii	SAMN02641561	PRJNA232591	GCA_000517305.1	Complete	5.98601	58.1	chromosome:NZ_CP007039.1/CP007039.1	NA	1	5024	2014-01-09	ftp://ftp.ncbi.nlm.nih.gov/genomes/all/GCA/000/517/305/GCA_000517305.1_ASM51730v1	ftp://ftp.ncbi.nlm.nih.gov/genomes/all/GCF/000/517/305/GCF_000517305.1_ASM51730v1
838561	Bacteria	Tenericutes	Mollicutes	Entomoplasmatales	Spiroplasmataceae	Spiroplasma	Spiroplasma mirum	SAMN02641528	PRJNA49731	GCA_000517365.1	Complete	1.13259	29.4	chromosome:NZ_CP002082.1/CP002082.1	NA	1	1226	2014-01-09	ftp://ftp.ncbi.nlm.nih.gov/genomes/all/GCA/000/517/365/GCA_000517365.1_ASM51736v1	ftp://ftp.ncbi.nlm.nih.gov/genomes/all/GCF/000/517/365/GCF_000517365.1_ASM51736v1
2342	Bacteria	Proteobacteria	Gammaproteobacteria	Enterobacterales	Bruguierivoracaceae	Sodalis	Candidatus Sodalis pierantonius	SAMN02641641	PRJNA34865	GCA_000517405.1	Complete	4.51314	56.1	chromosome:NZ_CP006568.1/CP006568.1	NA	1	3233	##########	ftp://ftp.ncbi.nlm.nih.gov/genomes/all/GCA/000/517/405/GCA_000517405.1_ASM51740v1	ftp://ftp.ncbi.nlm.nih.gov/genomes/all/GCF/000/517/405/GCF_000517405.1_ASM51740v1
1441930	Bacteria	Proteobacteria	Gammaproteobacteria	Enterobacterales	Yersiniaceae	Chania	Chania multitudinisentens	SAMN02569064	PRJNA232738	GCA_000520015.2	Complete	5.48818	50.9	chromosome:NZ_CP007044.2/CP007044.2	NA	1	4736	##########	ftp://ftp.ncbi.nlm.nih.gov/genomes/all/GCA/000/520/015/GCA_000520015.2_ASM52001v2	ftp://ftp.ncbi.nlm.nih.gov/genomes/all/GCF/000/520/015/GCF_000520015.2_ASM52001v2
1434214	Bacteria	Proteobacteria	Gammaproteobacteria	Pasteurellales	Pasteurellaceae	Mannheimia	Mannheimia varigena	SAMN03081507	PRJNA230707	GCA_000521695.1	Complete	2.13193	40.5	chromosome:NZ_CP006944.1/CP006944.1	NA	1	1920	##########	ftp://ftp.ncbi.nlm.nih.gov/genomes/all/GCA/000/521/695/GCA_000521695.1_ASM52169v1	ftp://ftp.ncbi.nlm.nih.gov/genomes/all/GCF/000/521/695/GCF_000521695.1_ASM52169v1
1263829	Bacteria	Proteobacteria	Gammaproteobacteria	Pasteurellales	Pasteurellaceae	Bibersteinia	Bibersteinia trehalosi	SAMN03081509	PRJNA182311	GCA_000521725.1	Complete	2.34097	41	chromosome:NZ_CP006954.1/CP006954.1	NA	1	2055	##########	ftp://ftp.ncbi.nlm.nih.gov/genomes/all/GCA/000/521/725/GCA_000521725.1_ASM52172v1	ftp://ftp.ncbi.nlm.nih.gov/genomes/all/GCF/000/521/725/GCF_000521725.1_ASM52172v1
743966	Bacteria	Tenericutes	Mollicutes	Mycoplasmatales	Mycoplasmataceae	Mycoplasma	Mycoplasma bovoculi	SAMN02641634	PRJNA46455	GCA_000524555.1	Complete	0.76024	28.2	chromosome:NZ_CP007154.1/CP007154.1	NA	1	586	##########	ftp://ftp.ncbi.nlm.nih.gov/genomes/all/GCA/000/524/555/GCA_000524555.1_ASM52455v1	ftp://ftp.ncbi.nlm.nih.gov/genomes/all/GCF/000/524/555/GCF_000524555.1_ASM52455v1
1449976	Bacteria	Actinobacteria	Actinomycetia	Pseudonocardiales	Pseudonocardiaceae	Kutzneria	Kutzneria albida	SAMN02641507	PRJNA235190	GCA_000525635.1	Complete	9.87493	70.6	chromosome:NZ_CP007155.1/CP007155.1	NA	1	8689	2014-02-03	ftp://ftp.ncbi.nlm.nih.gov/genomes/all/GCA/000/525/635/GCA_000525635.1_ASM52563v1	ftp://ftp.ncbi.nlm.nih.gov/genomes/all/GCF/000/525/635/GCF_000525635.1_ASM52563v1
1410384	Bacteria	Proteobacteria	Alphaproteobacteria	Rickettsiales	Anaplasmataceae	Wolbachia	Wolbachia endosymbiont of Onchocerca volvulus	SAMEA3138891	PRJEB4840	GCA_000530755.1	Complete	0.960618	32.1	chromosome I:NZ_HG810405.1/HG810405.1	NA	1	689	##########	ftp://ftp.ncbi.nlm.nih.gov/genomes/all/GCA/000/530/755/GCA_000530755.1_W_O_volvulus_Cameroon_v3	ftp://ftp.ncbi.nlm.nih.gov/genomes/all/GCF/000/530/755/GCF_000530755.1_W_O_volvulus_Cameroon_v3
1224164	Bacteria	Actinobacteria	Actinomycetia	Corynebacteriales	Corynebacteriaceae	Corynebacterium	Corynebacterium vitaeruminis	SAMN03081455	PRJNA172966	GCA_000550805.1	Complete	2.93178	65.5	chromosome:NZ_CP004353.1/CP004353.1	NA	1	2557	2014-02-05	ftp://ftp.ncbi.nlm.nih.gov/genomes/all/GCA/000/550/805/GCA_000550805.1_ASM55080v1	ftp://ftp.ncbi.nlm.nih.gov/genomes/all/GCF/000/550/805/GCF_000550805.1_ASM55080v1
1276246	Bacteria	Tenericutes	Mollicutes	Entomoplasmatales	Spiroplasmataceae	Spiroplasma	Spiroplasma culicicola	SAMN03081474	PRJNA184749	GCA_000565175.1	Complete	1.17513	26.4	chromosome:NZ_CP006681.1/CP006681.1	NA	1	1059	2014-02-07	ftp://ftp.ncbi.nlm.nih.gov/genomes/all/GCA/000/565/175/GCA_000565175.1_ASM56517v1	ftp://ftp.ncbi.nlm.nih.gov/genomes/all/GCF/000/565/175/GCF_000565175.1_ASM56517v1
1276257	Bacteria	Tenericutes	Mollicutes	Entomoplasmatales	Spiroplasmataceae	Spiroplasma	Spiroplasma sabaudiense	SAMN03081504	PRJNA184750	GCA_000565215.1	Complete	1.07595	30.2	chromosome:NZ_CP006934.1/CP006934.1	NA	1	925	2014-02-07	ftp://ftp.ncbi.nlm.nih.gov/genomes/all/GCA/000/565/215/GCA_000565215.1_ASM56521v1	ftp://ftp.ncbi.nlm.nih.gov/genomes/all/GCF/000/565/215/GCF_000565215.1_ASM56521v1
1150621	Bacteria	Proteobacteria	Epsilonproteobacteria	Campylobacterales	Campylobacteraceae	Sulfurospirillum	Sulfurospirillum multivorans	SAMN03081532	PRJNA84417	GCA_000568815.1	Complete	3.17573	40.9	chromosome:NZ_CP007201.1/CP007201.1	NA	1	3235	##########	ftp://ftp.ncbi.nlm.nih.gov/genomes/all/GCA/000/568/815/GCA_000568815.1_ASM56881v1	ftp://ftp.ncbi.nlm.nih.gov/genomes/all/GCF/000/568/815/GCF_000568815.1_ASM56881v1
1427984	Bacteria	Tenericutes	Mollicutes	Mycoplasmatales	Mycoplasmataceae	Candidatus Hepatoplasma	Candidatus Hepatoplasma crinochetorum	SAMN03081503	PRJNA229465	GCA_000582535.1	Complete	0.657101	22.5	chromosome:NZ_CP006932.1/CP006932.1	NA	1	577	##########	ftp://ftp.ncbi.nlm.nih.gov/genomes/all/GCA/000/582/535/GCA_000582535.1_ASM58253v1	ftp://ftp.ncbi.nlm.nih.gov/genomes/all/GCF/000/582/535/GCF_000582535.1_ASM58253v1
1288313	Bacteria	Proteobacteria	Alphaproteobacteria	Rhodospirillales	Acetobacteraceae	Gluconobacter	Gluconobacter oxydans	SAMN05771126	PRJNA188081	GCA_000583855.1	Complete	2.88244	61	chromosome:NZ_CP004373.1/CP004373.1	NA	1	2526	2014-03-03	ftp://ftp.ncbi.nlm.nih.gov/genomes/all/GCA/000/583/855/GCA_000583855.1_ASM58385v1	ftp://ftp.ncbi.nlm.nih.gov/genomes/all/GCF/000/583/855/GCF_000583855.1_ASM58385v1
1348662	Bacteria	Actinobacteria	Actinomycetia	Corynebacteriales	Corynebacteriaceae	Corynebacterium	Corynebacterium argentoratense	SAMN02603032	PRJNA209048	GCA_000590555.1	Complete	2.0319	58.9	chromosome:NC_022198.1/CP006365.1	NA	1	1817	##########	ftp://ftp.ncbi.nlm.nih.gov/genomes/all/GCA/000/590/555/GCA_000590555.1_ASM59055v1	ftp://ftp.ncbi.nlm.nih.gov/genomes/all/GCF/000/590/555/GCF_000590555.1_ASM59055v1
1294273	Bacteria	Proteobacteria	Alphaproteobacteria	Rhodobacterales	Rhodobacteraceae	Roseibacterium	Roseibacterium elongatum	SAMN03081458	PRJNA189501	GCA_000590925.1	Complete	3.55511	65.7	chromosome:NZ_CP004372.1/CP004372.1	NA	1	3227	##########	ftp://ftp.ncbi.nlm.nih.gov/genomes/all/GCA/000/590/925/GCA_000590925.1_ASM59092v1	ftp://ftp.ncbi.nlm.nih.gov/genomes/all/GCF/000/590/925/GCF_000590925.1_ASM59092v1
1196095	Bacteria	Proteobacteria	Gammaproteobacteria	Orbales	Orbaceae	Gilliamella	Gilliamella apicola	SAMN03081539	PRJNA238854	GCA_000599985.1	Complete	3.13941	33.6	chromosome:NZ_CP007445.1/CP007445.1	NA	1	2702	##########	ftp://ftp.ncbi.nlm.nih.gov/genomes/all/GCA/000/599/985/GCA_000599985.1_ASM59998v1	ftp://ftp.ncbi.nlm.nih.gov/genomes/all/GCF/000/599/985/GCF_000599985.1_ASM59998v1
1196094	Bacteria	Proteobacteria	Betaproteobacteria	Neisseriales	Neisseriaceae	Snodgrassella	Snodgrassella alvi	SAMN03081540	PRJNA167602	GCA_000600005.1	Complete	2.52798	41.3	chromosome:NZ_CP007446.1/CP007446.1	NA	1	2194	##########	ftp://ftp.ncbi.nlm.nih.gov/genomes/all/GCA/000/600/005/GCA_000600005.1_ASM60000v1	ftp://ftp.ncbi.nlm.nih.gov/genomes/all/GCF/000/600/005/GCF_000600005.1_ASM60000v1
1145276	Bacteria	Firmicutes	Bacilli	Bacillales	Bacillaceae	Lysinibacillus	Lysinibacillus varians	SAMN03081497	PRJNA223427	GCA_000600105.1	Complete	4.66282	37.2	chromosome:NZ_CP006837.1/CP006837.1	NA	1	4416	##########	ftp://ftp.ncbi.nlm.nih.gov/genomes/all/GCA/000/600/105/GCA_000600105.1_ASM60010v1	ftp://ftp.ncbi.nlm.nih.gov/genomes/all/GCF/000/600/105/GCF_000600105.1_ASM60010v1
1661	Bacteria	Actinobacteria	Actinomycetia	Actinomycetales	Actinomycetaceae	Trueperella	Trueperella pyogenes	SAMN02689492	PRJNA241373	GCA_000612055.1	Complete	2.33839	59.5	chromosome:NZ_CP007519.1/CP007519.1	NA	1	2050	2014-04-02	ftp://ftp.ncbi.nlm.nih.gov/genomes/all/GCA/000/612/055/GCA_000612055.1_ASM61205v1	ftp://ftp.ncbi.nlm.nih.gov/genomes/all/GCF/000/612/055/GCF_000612055.1_ASM61205v1
1268072	Bacteria	Firmicutes	Bacilli	Bacillales	Paenibacillaceae	Paenibacillus	Paenibacillus sabinae	SAMN03081446	PRJNA183187	GCA_000612505.1	Complete	5.27057	52.6	chromosome:NZ_CP004078.1/CP004078.1	NA	1	4750	2014-04-04	ftp://ftp.ncbi.nlm.nih.gov/genomes/all/GCA/000/612/505/GCA_000612505.1_ASM61250v1	ftp://ftp.ncbi.nlm.nih.gov/genomes/all/GCF/000/612/505/GCF_000612505.1_ASM61250v1
1437824	Bacteria	Proteobacteria	Betaproteobacteria	Burkholderiales	Alcaligenaceae	Castellaniella	Castellaniella defragrans	SAMEA3138971	PRJEB5080	GCA_000612685.1	Complete	3.95282	68.9	chromosome I:NZ_HG916765.1/HG916765.1	NA	1	3491	##########	ftp://ftp.ncbi.nlm.nih.gov/genomes/all/GCA/000/612/685/GCA_000612685.1_scf7180000000004	ftp://ftp.ncbi.nlm.nih.gov/genomes/all/GCF/000/612/685/GCF_000612685.1_scf7180000000004
38323	Bacteria	Proteobacteria	Alphaproteobacteria	Hyphomicrobiales	Bartonellaceae	Bartonella	Bartonella henselae	SAMEA3138985	PRJEB4971	GCA_000612965.1	Complete	1.90538	38.2	chromosome I:NZ_HG965802.1/HG965802.1	NA	1	1471	2014-04-01	ftp://ftp.ncbi.nlm.nih.gov/genomes/all/GCA/000/612/965/GCA_000612965.1_PRJEB4971_assembly_1	ftp://ftp.ncbi.nlm.nih.gov/genomes/all/GCF/000/612/965/GCF_000612965.1_PRJEB4971_assembly_1
1266925	Bacteria	Proteobacteria	Betaproteobacteria	Nitrosomonadales	Nitrosomonadaceae	Nitrosospira	Nitrosospira briensis	SAMN02744081	PRJNA183056	GCA_000619905.2	Complete	3.21011	53.3	chromosome:NZ_CP012371.1/CP012371.1	NA	1	2785	##########	ftp://ftp.ncbi.nlm.nih.gov/genomes/all/GCA/000/619/905/GCA_000619905.2_ASM61990v2	ftp://ftp.ncbi.nlm.nih.gov/genomes/all/GCF/000/619/905/GCF_000619905.2_ASM61990v2
1249650	Bacteria	Proteobacteria	Alphaproteobacteria	Rickettsiales	Anaplasmataceae	Ehrlichia	Ehrlichia chaffeensis	SAMN02367293	PRJNA178990	GCA_000632965.1	Complete	1.17094	30.1	chromosome:NZ_CP007480.1/CP007480.1	NA	1	895	##########	ftp://ftp.ncbi.nlm.nih.gov/genomes/all/GCA/000/632/965/GCA_000632965.1_ASM63296v1	ftp://ftp.ncbi.nlm.nih.gov/genomes/all/GCF/000/632/965/GCF_000632965.1_ASM63296v1
1286528	Bacteria	Proteobacteria	Alphaproteobacteria	Rickettsiales	Anaplasmataceae	Neorickettsia	Neorickettsia helminthoeca	SAMN02367297	PRJNA187358	GCA_000632985.1	Complete	0.884232	41.7	chromosome:NZ_CP007481.1/CP007481.1	NA	1	797	##########	ftp://ftp.ncbi.nlm.nih.gov/genomes/all/GCA/000/632/985/GCA_000632985.1_ASM63298v1	ftp://ftp.ncbi.nlm.nih.gov/genomes/all/GCF/000/632/985/GCF_000632985.1_ASM63298v1
959	Bacteria	Proteobacteria	Oligoflexia	Bdellovibrionales	Bdellovibrionaceae	Bdellovibrio	Bdellovibrio bacteriovorus	SAMN02743506	PRJNA246120	GCA_000691605.1	Complete	3.83043	50.7	chromosome:NZ_CP007656.1/CP007656.1	NA	1	3606	##########	ftp://ftp.ncbi.nlm.nih.gov/genomes/all/GCA/000/691/605/GCA_000691605.1_ASM69160v1	ftp://ftp.ncbi.nlm.nih.gov/genomes/all/GCF/000/691/605/GCF_000691605.1_ASM69160v1
1379270	Bacteria	Gemmatimonadetes	Gemmatimonadetes	Gemmatimonadales	Gemmatimonadaceae	Gemmatimonas	Gemmatimonas phototrophica	SAMN02296694	PRJNA213561	GCA_000695095.2	Complete	4.71655	64.4	chromosome:NZ_CP011454.1/CP011454.1	NA	1	3883	2016-04-06	ftp://ftp.ncbi.nlm.nih.gov/genomes/all/GCA/000/695/095/GCA_000695095.2_ASM69509v2	ftp://ftp.ncbi.nlm.nih.gov/genomes/all/GCF/000/695/095/GCF_000695095.2_ASM69509v2
1163398	Bacteria	Proteobacteria	Gammaproteobacteria	Pseudomonadales	Pseudomonadaceae	Pseudomonas	Pseudomonas donghuensis	SAMN02615698	PRJNA239153	GCA_000696345.2	Complete	5.65618	62.4	chromosome:NZ_CP071706.1/CP071706.1	NA	1	5109	2021-06-04	ftp://ftp.ncbi.nlm.nih.gov/genomes/all/GCA/000/696/345/GCA_000696345.2_ASM69634v2	ftp://ftp.ncbi.nlm.nih.gov/genomes/all/GCF/000/696/345/GCF_000696345.2_ASM69634v2
529884	Bacteria	Actinobacteria	Actinomycetia	Micrococcales	Microbacteriaceae	Rhodoluna	Rhodoluna lacicola	SAMN02848463	PRJNA237851	GCA_000699505.1	Complete	1.43043	51.5	chromosome:NZ_CP007490.1/CP007490.1	NA	1	1358	2014-06-09	ftp://ftp.ncbi.nlm.nih.gov/genomes/all/GCA/000/699/505/GCA_000699505.1_ASM69950v1	ftp://ftp.ncbi.nlm.nih.gov/genomes/all/GCF/000/699/505/GCF_000699505.1_ASM69950v1
1341694	Bacteria	Actinobacteria	Actinomycetia	Bifidobacteriales	Bifidobacteriaceae	Bifidobacterium	Bifidobacterium indicum	SAMN05771123	PRJNA206546	GCA_000706765.1	Complete	1.73455	60.5	chromosome:NZ_CP006018.1/CP006018.1	NA	1	1329	##########	ftp://ftp.ncbi.nlm.nih.gov/genomes/all/GCA/000/706/765/GCA_000706765.1_ASM70676v1	ftp://ftp.ncbi.nlm.nih.gov/genomes/all/GCF/000/706/765/GCF_000706765.1_ASM70676v1
1288	Bacteria	Firmicutes	Bacilli	Bacillales	Staphylococcaceae	Staphylococcus	Staphylococcus xylosus	SAMN02850631	PRJNA241308	GCA_000709415.1	Complete	2.75756	32.9	chromosome:NZ_CP008724.1/CP008724.1	NA	1	2490	##########	ftp://ftp.ncbi.nlm.nih.gov/genomes/all/GCA/000/709/415/GCA_000709415.1_ASM70941v1	ftp://ftp.ncbi.nlm.nih.gov/genomes/all/GCF/000/709/415/GCF_000709415.1_ASM70941v1
1415657	Bacteria	Bacteroidetes	Flavobacteriia	Flavobacteriales	NA	Candidatus Walczuchella	Candidatus Walczuchella monophlebidarum	SAMN03081499	PRJNA225831	GCA_000709555.1	Complete	0.309299	32.7	chromosome:NZ_CP006873.1/CP006873.1	NA	1	264	##########	ftp://ftp.ncbi.nlm.nih.gov/genomes/all/GCA/000/709/555/GCA_000709555.1_ASM70955v1	ftp://ftp.ncbi.nlm.nih.gov/genomes/all/GCF/000/709/555/GCF_000709555.1_ASM70955v1
1349767	Bacteria	Proteobacteria	Betaproteobacteria	Burkholderiales	Oxalobacteraceae	Janthinobacterium	Janthinobacterium agaricidamnosum	SAMEA3139017	PRJEB4003	GCA_000723165.1	Complete	5.949	61.1	chromosome I:NZ_HG322949.1/HG322949.1	NA	1	5077	2014-01-06	ftp://ftp.ncbi.nlm.nih.gov/genomes/all/GCA/000/723/165/GCA_000723165.1_JAG1	ftp://ftp.ncbi.nlm.nih.gov/genomes/all/GCF/000/723/165/GCF_000723165.1_JAG1
59505	Bacteria	Actinobacteria	Actinomycetia	Actinomycetales	Actinomycetaceae	Actinotignum	Actinotignum schaalii	SAMN02900471	PRJNA247940	GCA_000724605.1	Complete	2.15931	62.2	chromosome:NZ_CP008802.1/CP008802.1	NA	1	1726	##########	ftp://ftp.ncbi.nlm.nih.gov/genomes/all/GCA/000/724/605/GCA_000724605.1_ASM72460v1	ftp://ftp.ncbi.nlm.nih.gov/genomes/all/GCF/000/724/605/GCF_000724605.1_ASM72460v1
661478	Bacteria	Armatimonadetes	Fimbriimonadia	Fimbriimonadales	Fimbriimonadaceae	Fimbriimonas	Fimbriimonas ginsengisoli	SAMN02641501	PRJNA234472	GCA_000724625.1	Complete	5.23176	60.8	chromosome:NZ_CP007139.1/CP007139.1	NA	1	4632	##########	ftp://ftp.ncbi.nlm.nih.gov/genomes/all/GCA/000/724/625/GCA_000724625.1_ASM72462v1	ftp://ftp.ncbi.nlm.nih.gov/genomes/all/GCF/000/724/625/GCF_000724625.1_ASM72462v1
28031	Bacteria	Firmicutes	Bacilli	Bacillales	Bacillaceae	Lysinibacillus	Lysinibacillus fusiformis	SAMN02892976	PRJNA253769	GCA_000724775.3	Complete	4.84379	37.6	chromosome:NZ_CP010820.1/CP010820.1	NA	1	4615	##########	ftp://ftp.ncbi.nlm.nih.gov/genomes/all/GCA/000/724/775/GCA_000724775.3_ASM72477v3	ftp://ftp.ncbi.nlm.nih.gov/genomes/all/GCF/000/724/775/GCF_000724775.3_ASM72477v3
589873	Bacteria	Proteobacteria	Gammaproteobacteria	Alteromonadales	Alteromonadaceae	Alteromonas	Alteromonas australica	SAMN02743545	PRJNA246143	GCA_000730385.1	Complete	4.30883	44.9	chromosome:NZ_CP008849.1/CP008849.1	NA	1	3667	##########	ftp://ftp.ncbi.nlm.nih.gov/genomes/all/GCA/000/730/385/GCA_000730385.1_ASM73038v1	ftp://ftp.ncbi.nlm.nih.gov/genomes/all/GCF/000/730/385/GCF_000730385.1_ASM73038v1
289377	Bacteria	Thermodesulfobacteria	Thermodesulfobacteria	Thermodesulfobacteriales	Thermodesulfobacteriaceae	Thermodesulfobacterium	Thermodesulfobacterium commune	SAMN02934663	PRJNA12531	GCA_000734015.1	Complete	1.76405	37	chromosome:NZ_CP008796.1/CP008796.1	NA	1	1730	##########	ftp://ftp.ncbi.nlm.nih.gov/genomes/all/GCA/000/734/015/GCA_000734015.1_ASM73401v1	ftp://ftp.ncbi.nlm.nih.gov/genomes/all/GCF/000/734/015/GCF_000734015.1_ASM73401v1
927083	Bacteria	Proteobacteria	Deltaproteobacteria	Myxococcales	Sandaracinaceae	Sandaracinus	Sandaracinus amylolyticus	SAMN02719577	PRJNA242472	GCA_000737325.2	Complete	10.3273	72	chromosome:NZ_CP011125.1/CP011125.1	NA	1	8632	2015-05-01	ftp://ftp.ncbi.nlm.nih.gov/genomes/all/GCA/000/737/325/GCA_000737325.2_ASM73732v2	ftp://ftp.ncbi.nlm.nih.gov/genomes/all/GCF/000/737/325/GCF_000737325.1_ASM73732v2
1687	Bacteria	Actinobacteria	Actinomycetia	Bifidobacteriales	Bifidobacteriaceae	Bifidobacterium	Bifidobacterium coryneforme	SAMN02666223	PRJNA239194	GCA_000737865.1	Complete	1.75515	60.5	chromosome:NZ_CP007287.1/CP007287.1	NA	1	1352	2014-08-05	ftp://ftp.ncbi.nlm.nih.gov/genomes/all/GCA/000/737/865/GCA_000737865.1_ASM73786v1	ftp://ftp.ncbi.nlm.nih.gov/genomes/all/GCF/000/737/865/GCF_000737865.1_ASM73786v1
666509	Bacteria	Proteobacteria	Alphaproteobacteria	Rhodobacterales	Rhodobacteraceae	Planktomarina	Planktomarina temperata	SAMN02953969	PRJNA42833	GCA_000738435.1	Complete	3.28812	53.6	chromosome:NZ_CP003984.1/CP003984.1	NA	1	3084	2014-08-07	ftp://ftp.ncbi.nlm.nih.gov/genomes/all/GCA/000/738/435/GCA_000738435.1_ASM73843v1	ftp://ftp.ncbi.nlm.nih.gov/genomes/all/GCF/000/738/435/GCF_000738435.1_ASM73843v1
743972	Bacteria	Proteobacteria	Gammaproteobacteria	Pasteurellales	Pasteurellaceae	Actinobacillus	Actinobacillus suis	SAMN01918029	PRJNA46463	GCA_000739435.1	Complete	2.5016	40.2	chromosome:NZ_CP009159.1/CP009159.1	NA	1	2241	##########	ftp://ftp.ncbi.nlm.nih.gov/genomes/all/GCA/000/739/435/GCA_000739435.1_ASM73943v1	ftp://ftp.ncbi.nlm.nih.gov/genomes/all/GCF/000/739/435/GCF_000739435.1_ASM73943v1
1072685	Bacteria	Proteobacteria	Betaproteobacteria	Burkholderiales	Alcaligenaceae	Basilea	Basilea psittacipulmonis	SAMN02940631	PRJNA256137	GCA_000743945.1	Complete	1.95907	40.3	chromosome:NZ_CP009238.1/CP009238.1	NA	1	1626	##########	ftp://ftp.ncbi.nlm.nih.gov/genomes/all/GCA/000/743/945/GCA_000743945.1_ASM74394v1	ftp://ftp.ncbi.nlm.nih.gov/genomes/all/GCF/000/743/945/GCF_000743945.1_ASM74394v1
186490	Bacteria	Proteobacteria	Gammaproteobacteria	NA	NA	NA	Candidatus Baumannia cicadellinicola	SAMN03290991	PRJNA255334	GCA_000754265.1	Complete	0.759425	39	chromosome:NZ_CP008985.1/CP008985.1	NA	1	657	##########	ftp://ftp.ncbi.nlm.nih.gov/genomes/all/GCA/000/754/265/GCA_000754265.1_ASM75426v1	ftp://ftp.ncbi.nlm.nih.gov/genomes/all/GCF/000/754/265/GCF_000754265.1_ASM75426v1
1401325	Bacteria	Bacteroidetes	Flavobacteriia	Flavobacteriales	Weeksellaceae	Ornithobacterium	Ornithobacterium rhinotracheale	SAMN02358229	PRJNA219465	GCA_000756505.1	Complete	2.39787	37.5	chromosome:NZ_CP006828.1/CP006828.1	NA	1	2226	##########	ftp://ftp.ncbi.nlm.nih.gov/genomes/all/GCA/000/756/505/GCA_000756505.1_ASM75650v1	ftp://ftp.ncbi.nlm.nih.gov/genomes/all/GCF/000/756/505/GCF_000756505.1_ASM75650v1
693986	Bacteria	Proteobacteria	Alphaproteobacteria	Hyphomicrobiales	Methylobacteriaceae	Methylobacterium	Methylobacterium oryzae	SAMN03075686	PRJNA41901	GCA_000757795.1	Complete	6.28663	69.8	chromosome:NZ_CP003811.1/CP003811.1	NA	1	5645	##########	ftp://ftp.ncbi.nlm.nih.gov/genomes/all/GCA/000/757/795/GCA_000757795.1_ASM75779v1	ftp://ftp.ncbi.nlm.nih.gov/genomes/all/GCF/000/757/795/GCF_000757795.1_ASM75779v1
160799	Bacteria	Firmicutes	Bacilli	Bacillales	Paenibacillaceae	Paenibacillus	Paenibacillus borealis	SAMN02996607	PRJNA258353	GCA_000758665.1	Complete	8.15681	51.4	chromosome:NZ_CP009285.1/CP009285.1	NA	1	6809	##########	ftp://ftp.ncbi.nlm.nih.gov/genomes/all/GCA/000/758/665/GCA_000758665.1_ASM75866v1	ftp://ftp.ncbi.nlm.nih.gov/genomes/all/GCF/000/758/665/GCF_000758665.1_ASM75866v1
572545	Bacteria	Firmicutes	Clostridia	Eubacteriales	Oscillospiraceae	Acetivibrio	Acetivibrio thermocellus	SAMN05210905	PRJNA324615	GCA_001692755.1	Complete	3.57758	39.2	chromosome:NZ_CP016502.1/CP016502.1	NA	1	2993	##########	NA	ftp://ftp.ncbi.nlm.nih.gov/genomes/all/GCF/001/692/755/GCF_001692755.1_ASM169275v1

## Sheet: SimSet4_AllClass
TaxID	superkingdom	phylum	class	order	family	genus	species	BioSample	BioProject	Assembly	Level	Size(Mb)	GC%	Replicons	WGS	Scaffolds	CDS	Release Date	GenBank FTP	RefSeq FTP
866536	Bacteria	Bacteroidetes	Cytophagia	Cytophagales	Cyclobacteriaceae	Belliella	Belliella baltica	SAMN02232009	PRJNA50619	GCA_000265405.1	Complete	4.1966	36.8	chromosome:NC_018010.1/CP003281.1	NA	1	3701	2012-06-08	ftp://ftp.ncbi.nlm.nih.gov/genomes/all/GCA/000/265/405/GCA_000265405.1_ASM26540v1	ftp://ftp.ncbi.nlm.nih.gov/genomes/all/GCF/000/265/405/GCF_000265405.1_ASM26540v1
1434191	Bacteria	Proteobacteria	Alphaproteobacteria	Maricaulales	Maricaulaceae	Glycocaulis	Glycocaulis alkaliphilus	SAMN02442382	PRJNA230771	GCA_004000605.1	Complete	3.01966	63.4	chromosome:NZ_CP018911.1/CP018911.1	NA	1	2832	2019-01-08	NA	ftp://ftp.ncbi.nlm.nih.gov/genomes/all/GCF/004/000/605/GCF_004000605.1_ASM400060v1
1408160	Bacteria	Thermotogae	Thermotogae	Thermotogales	Thermotogaceae	Thermotoga	Thermotoga profunda	SAMD00061023	PRJDB1509	GCA_000828675.1	Complete	2.18761	38.8	chromosome:NZ_AP014510.1/AP014510.1	NA	1	2101	2014-03-20	ftp://ftp.ncbi.nlm.nih.gov/genomes/all/GCA/000/828/675/GCA_000828675.1_ASM82867v1	ftp://ftp.ncbi.nlm.nih.gov/genomes/all/GCF/000/828/675/GCF_000828675.1_ASM82867v1
68278	Bacteria	Actinobacteria	Actinomycetia	Streptomycetales	Streptomycetaceae	Streptomyces	Streptomyces tuirus	SAMD00245407	PRJDB10510	GCA_014701095.1	Complete	7.561	71.4	chromosome:NZ_AP023439.1/AP023439.1	NA	1	6651	2020-09-11	ftp://ftp.ncbi.nlm.nih.gov/genomes/all/GCA/014/701/095/GCA_014701095.1_ASM1470109v1	ftp://ftp.ncbi.nlm.nih.gov/genomes/all/GCF/014/701/095/GCF_014701095.1_ASM1470109v1
222136	Bacteria	Proteobacteria	Epsilonproteobacteria	Campylobacterales	Helicobacteraceae	Helicobacter	Helicobacter sp. MIT 01-6242	SAMN05379701	PRJNA328770	GCA_001693335.1	Complete	1.59479	40.8	chromosome:NZ_CP016503.1/CP016503.1	NA	1	1450	2016-07-25	NA	ftp://ftp.ncbi.nlm.nih.gov/genomes/all/GCF/001/693/335/GCF_001693335.1_ASM169333v1
2010829	Bacteria	Proteobacteria	Gammaproteobacteria	Xanthomonadales	Rhodanobacteraceae	Aerosticca	Aerosticca soli	SAMD00115724	PRJDB6914	GCA_003967035.1	Complete	2.87497	68.3	chromosome:NZ_AP018560.1/AP018560.1	NA	1	2596	2018-05-15	NA	ftp://ftp.ncbi.nlm.nih.gov/genomes/all/GCF/003/967/035/GCF_003967035.1_ASM396703v1
1404367	Bacteria	Proteobacteria	Alphaproteobacteria	Hyphomicrobiales	Bradyrhizobiaceae	Bradyrhizobium	Bradyrhizobium symbiodeficiens	SAMN14365685	PRJNA612283	GCA_011604665.1	Complete	6.92029	64.4	chromosome:NZ_CP050066.1/CP050066.1	NA	1	6443	2020-03-22	ftp://ftp.ncbi.nlm.nih.gov/genomes/all/GCA/011/604/665/GCA_011604665.1_ASM1160466v1	ftp://ftp.ncbi.nlm.nih.gov/genomes/all/GCF/011/604/665/GCF_011604665.1_ASM1160466v1
1936021	Bacteria	Thermodesulfobacteria	Thermodesulfobacteria	Thermodesulfobacteriales	Thermodesulfobacteriaceae	Thermosulfuriphilus	Thermosulfuriphilus ammonigenes	SAMN14116118	PRJNA606893	GCA_011207455.1	Complete	2.28735	51.9	chromosome:NZ_CP048877.1/CP048877.1	NA	1	2182	2020-03-12	ftp://ftp.ncbi.nlm.nih.gov/genomes/all/GCA/011/207/455/GCA_011207455.1_ASM1120745v1	ftp://ftp.ncbi.nlm.nih.gov/genomes/all/GCF/011/207/455/GCF_011207455.1_ASM1120745v1
266117	Bacteria	Actinobacteria	Rubrobacteria	Rubrobacterales	Rubrobacteraceae	Rubrobacter	Rubrobacter xylanophilus	SAMN02598258	PRJNA10670	GCA_000014185.1	Complete	3.22575	70.5	chromosome:NC_008148.1/CP000386.1	NA	1	3186	2006-06-09	ftp://ftp.ncbi.nlm.nih.gov/genomes/all/GCA/000/014/185/GCA_000014185.1_ASM1418v1	ftp://ftp.ncbi.nlm.nih.gov/genomes/all/GCF/000/014/185/GCF_000014185.1_ASM1418v1
104955	Bacteria	Firmicutes	Bacilli	Lactobacillales	Lactobacillaceae	Limosilactobacillus	Limosilactobacillus frumenti	SAMN12784883	PRJNA566223	GCA_008876665.1	Complete	1.75293	42.6	chromosome:NZ_CP044534.1/CP044534.1	NA	1	1647	2019-10-08	NA	ftp://ftp.ncbi.nlm.nih.gov/genomes/all/GCF/008/876/665/GCF_008876665.1_ASM887666v1
1307763	Bacteria	Kiritimatiellaeota	Kiritimatiellae	Kiritimatiellales	Kiritimatiellaceae	Kiritimatiella	Kiritimatiella glycovorans	SAMN03329217	PRJNA274602	GCA_001017655.1	Complete	2.94972	63.3	chromosome:NZ_CP010904.1/CP010904.1	NA	1	2379	2015-06-02	NA	ftp://ftp.ncbi.nlm.nih.gov/genomes/all/GCF/001/017/655/GCF_001017655.1_ASM101765v1
158823	Bacteria	Proteobacteria	Gammaproteobacteria	Enterobacterales	Enterobacteriaceae	Cedecea	Cedecea lapagei	SAMEA3282964	PRJEB6403	GCA_900635955.1	Complete	4.77844	54.8	chromosome 1:NZ_LR134201.1/LR134201.1	NA	1	4305	2018-12-19	ftp://ftp.ncbi.nlm.nih.gov/genomes/all/GCA/900/635/955/GCA_900635955.1_36672_A01	ftp://ftp.ncbi.nlm.nih.gov/genomes/all/GCF/900/635/955/GCF_900635955.1_36672_A01
779	Bacteria	Proteobacteria	Alphaproteobacteria	Rickettsiales	Anaplasmataceae	Ehrlichia	Ehrlichia ruminantium	SAMN11584475	PRJNA493174	GCA_013460375.1	Complete	1.50592	27.5	chromosome:NZ_CP040111.1/CP040111.1	NA	1	917	2020-07-22	ftp://ftp.ncbi.nlm.nih.gov/genomes/all/GCA/013/460/375/GCA_013460375.1_ASM1346037v1	ftp://ftp.ncbi.nlm.nih.gov/genomes/all/GCF/013/460/375/GCF_013460375.1_ASM1346037v1
960	Bacteria	Proteobacteria	Oligoflexia	Bacteriovoracales	Bacteriovoracaceae	Bacteriovorax	Bacteriovorax stolpii	SAMN09407960	PRJNA475987	GCA_006874605.1	Complete	3.88087	40.8	chromosome:NZ_CP030035.1/CP030035.1	NA	1	3817	2019-07-11	NA	ftp://ftp.ncbi.nlm.nih.gov/genomes/all/GCF/006/874/605/GCF_006874605.1_ASM687460v1
202751	Bacteria	Firmicutes	Bacilli	Bacillales	Listeriaceae	Listeria	Listeria ivanovii	SAMN02953497	PRJNA257573	GCA_000763515.1	Complete	2.91955	37.2	chromosome:NZ_CP009577.1/CP009577.1	NA	1	2736	2014-10-06	ftp://ftp.ncbi.nlm.nih.gov/genomes/all/GCA/000/763/515/GCA_000763515.1_ASM76351v1	ftp://ftp.ncbi.nlm.nih.gov/genomes/all/GCF/000/763/515/GCF_000763515.1_ASM76351v1
2590900	Bacteria	Bacteroidetes	Bacteroidia	Bacteroidales	Tenuifilaceae	Tenuifilum	Tenuifilum thalassicum	SAMN11940085	PRJNA545959	GCA_013265555.1	Complete	3.19578	38.3	chromosome:NZ_CP041345.1/CP041345.1	NA	1	2571	2020-06-03	ftp://ftp.ncbi.nlm.nih.gov/genomes/all/GCA/013/265/555/GCA_013265555.1_ASM1326555v1	ftp://ftp.ncbi.nlm.nih.gov/genomes/all/GCF/013/265/555/GCF_013265555.1_ASM1326555v1
1986204	Bacteria	Chloroflexi	Anaerolineae	Anaerolineales	Anaerolineaceae	Brevefilum	Brevefilum fermentans	SAMEA104092011	PRJEB19949	GCA_900184705.1	Complete	2.57443	49.1	chromosome I:NZ_LT859958.1/LT859958.1	NA	1	2159	2017-06-02	ftp://ftp.ncbi.nlm.nih.gov/genomes/all/GCA/900/184/705/GCA_900184705.1_CAMBI-1	ftp://ftp.ncbi.nlm.nih.gov/genomes/all/GCF/900/184/705/GCF_900184705.1_CAMBI-1
2708301	Bacteria	Proteobacteria	Gammaproteobacteria	Cellvibrionales	Halieaceae	Kineobactrum	Kineobactrum salinum	SAMN14074152	PRJNA605681	GCA_010669285.1	Complete	4.6495	60.7	chromosome:NZ_CP048711.1/CP048711.1	NA	1	3936	2020-02-17	ftp://ftp.ncbi.nlm.nih.gov/genomes/all/GCA/010/669/285/GCA_010669285.1_ASM1066928v1	ftp://ftp.ncbi.nlm.nih.gov/genomes/all/GCF/010/669/285/GCF_010669285.1_ASM1066928v1
1291379	Bacteria	Spirochaetes	Spirochaetia	Spirochaetales	Spirochaetaceae	Treponema	Treponema pedis	SAMN02603890	PRJNA188500	GCA_000447675.1	Complete	2.88932	36.9	chromosome:NC_022097.1/CP004120.1	NA	1	2551	2013-08-16	ftp://ftp.ncbi.nlm.nih.gov/genomes/all/GCA/000/447/675/GCA_000447675.1_ASM44767v1	ftp://ftp.ncbi.nlm.nih.gov/genomes/all/GCF/000/447/675/GCF_000447675.1_ASM44767v1
838561	Bacteria	Tenericutes	Mollicutes	Entomoplasmatales	Spiroplasmataceae	Spiroplasma	Spiroplasma mirum	SAMN02641528	PRJNA49731	GCA_000517365.1	Complete	1.13259	29.4	chromosome:NZ_CP002082.1/CP002082.1	NA	1	1226	2014-01-09	ftp://ftp.ncbi.nlm.nih.gov/genomes/all/GCA/000/517/365/GCA_000517365.1_ASM51736v1	ftp://ftp.ncbi.nlm.nih.gov/genomes/all/GCF/000/517/365/GCF_000517365.1_ASM51736v1
759914	Bacteria	Spirochaetes	Spirochaetia	Brachyspirales	Brachyspiraceae	Brachyspira	Brachyspira pilosicoli	SAMN02603103	PRJNA48097	GCA_000143725.1	Complete	2.58644	27.9	chromosome:NC_014330.1/CP002025.1	NA	1	2267	2010-07-16	ftp://ftp.ncbi.nlm.nih.gov/genomes/all/GCA/000/143/725/GCA_000143725.1_ASM14372v1	ftp://ftp.ncbi.nlm.nih.gov/genomes/all/GCF/000/143/725/GCF_000143725.1_ASM14372v1
243090	Bacteria	Planctomycetes	Planctomycetia	Pirellulales	Pirellulaceae	Rhodopirellula	Rhodopirellula baltica	SAMEA3138332	PRJNA413	GCA_000196115.1	Complete	7.14558	55.4	chromosome:NC_005027.1/BX119912.1	NA	1	5120	2003-07-02	ftp://ftp.ncbi.nlm.nih.gov/genomes/all/GCA/000/196/115/GCA_000196115.1_ASM19611v1	ftp://ftp.ncbi.nlm.nih.gov/genomes/all/GCF/000/196/115/GCF_000196115.1_ASM19611v1
1809410	Bacteria	Proteobacteria	Betaproteobacteria	Burkholderiales	Oxalobacteraceae	Herminiimonas	Herminiimonas arsenitoxidans	SAMEA4545685	PRJEB17872	GCA_900130075.1	Complete	3.78432	51.3	chromosome I:NZ_LT671418.1/LT671418.1	NA	1	3482	2017-01-14	ftp://ftp.ncbi.nlm.nih.gov/genomes/all/GCA/900/130/075/GCA_900130075.1_Herminiimonas_arsenitoxidans	ftp://ftp.ncbi.nlm.nih.gov/genomes/all/GCF/900/130/075/GCF_900130075.1_Herminiimonas_arsenitoxidans
2751313	Bacteria	Firmicutes	Clostridia	Koleobacterales	Koleobacteraceae	Koleobacter	Koleobacter methoxysyntrophicus	SAMN15502970	PRJNA645406	GCA_017301615.1	Complete	3.10278	40.8	chromosome:NZ_CP059066.1/CP059066.1	NA	1	2910	2021-03-08	ftp://ftp.ncbi.nlm.nih.gov/genomes/all/GCA/017/301/615/GCA_017301615.1_ASM1730161v1	ftp://ftp.ncbi.nlm.nih.gov/genomes/all/GCF/017/301/615/GCF_017301615.1_ASM1730161v1
2527978	Bacteria	Planctomycetes	Planctomycetia	Planctomycetales	Planctomycetaceae	Gimesia	Gimesia panareensis	SAMN10953976	PRJNA485700	GCA_007748015.1	Complete	7.9839	53.6	chromosome:NZ_CP036277.1/CP036277.1	NA	1	5958	2019-07-31	NA	ftp://ftp.ncbi.nlm.nih.gov/genomes/all/GCF/007/748/015/GCF_007748015.1_ASM774801v1
539	Bacteria	Proteobacteria	Betaproteobacteria	Neisseriales	Neisseriaceae	Eikenella	Eikenella corrodens	SAMEA4412678	PRJEB6403	GCA_900187105.1	Complete	2.19258	55.7	chromosome 1:NZ_LT906482.1/LT906482.1	NA	1	2100	2017-08-15	ftp://ftp.ncbi.nlm.nih.gov/genomes/all/GCA/900/187/105/GCA_900187105.1_50618_F01	ftp://ftp.ncbi.nlm.nih.gov/genomes/all/GCF/900/187/105/GCF_900187105.1_50618_F01
1089553	Bacteria	Firmicutes	Clostridia	Thermoanaerobacterales	Thermoanaerobacteraceae	Thermacetogenium	Thermacetogenium phaeum	SAMN02603274	PRJNA168373	GCA_000305935.1	Complete	2.93906	53.9	chromosome:NC_018870.1/CP003732.1	NA	1	2756	2012-10-17	ftp://ftp.ncbi.nlm.nih.gov/genomes/all/GCA/000/305/935/GCA_000305935.1_ASM30593v1	ftp://ftp.ncbi.nlm.nih.gov/genomes/all/GCF/000/305/935/GCF_000305935.1_ASM30593v1
1811193	Bacteria	Firmicutes	Bacilli	Lactobacillales	Streptococcaceae	Streptococcus	Streptococcus pantholopis	SAMN04534843	PRJNA314407	GCA_001642085.1	Complete	2.2413	42	chromosome:NZ_CP014699.1/CP014699.1	NA	1	1991	2016-05-11	NA	ftp://ftp.ncbi.nlm.nih.gov/genomes/all/GCF/001/642/085/GCF_001642085.1_ASM164208v1
2509455	Bacteria	Actinobacteria	Actinomycetia	Micrococcales	Microbacteriaceae	Agromyces	Agromyces protaetiae	SAMN10817494	PRJNA516954	GCA_004135405.1	Complete	3.68309	70.5	chromosome:NZ_CP035491.1/CP035491.1	NA	1	3259	2019-02-03	NA	ftp://ftp.ncbi.nlm.nih.gov/genomes/all/GCF/004/135/405/GCF_004135405.1_ASM413540v1
485870	Bacteria	Proteobacteria	Gammaproteobacteria	Pseudomonadales	Pseudomonadaceae	Pseudomonas	Pseudomonas sp. RD8MR3	SAMN15248309	PRJNA639797	GCA_014269225.2	Complete	5.39364	63.4	chromosome:NZ_CP077097.1/CP077097.1	NA	1	4797	2021-06-21	ftp://ftp.ncbi.nlm.nih.gov/genomes/all/GCA/014/269/225/GCA_014269225.2_ASM1426922v2	ftp://ftp.ncbi.nlm.nih.gov/genomes/all/GCF/014/269/225/GCF_014269225.2_ASM1426922v2
485870	Bacteria	Proteobacteria	Gammaproteobacteria	Pseudomonadales	Pseudomonadaceae	Pseudomonas	Pseudomonas sp. RD8MR3	SAMN15248342	PRJNA639797	GCA_014268595.2	Complete	6.04534	60	chromosome:NZ_CP077091.1/CP077091.1	NA	1	5208	2021-06-21	ftp://ftp.ncbi.nlm.nih.gov/genomes/all/GCA/014/268/595/GCA_014268595.2_ASM1426859v2	ftp://ftp.ncbi.nlm.nih.gov/genomes/all/GCF/014/268/595/GCF_014268595.2_ASM1426859v2
650378	Bacteria	Bacteroidetes	Cytophagia	Cytophagales	Amoebophilaceae	Candidatus Cardinium	Cardinium endosymbiont of Sogatella furcifera	SAMN07279999	PRJNA391988	GCA_003351905.1	Complete	1.10359	39.2	chromosome:NZ_CP022339.1/CP022339.1	NA	1	897	2018-08-01	NA	ftp://ftp.ncbi.nlm.nih.gov/genomes/all/GCF/003/351/905/GCF_003351905.1_ASM335190v1
2116657	Bacteria	Proteobacteria	Betaproteobacteria	Burkholderiales	Comamonadaceae	Pulveribacter	Pulveribacter suum	SAMN08707401	PRJNA438161	GCA_003013695.1	Complete	3.35843	69.1	chromosome:NZ_CP027792.1/CP027792.1	NA	1	3023	2018-03-22	NA	ftp://ftp.ncbi.nlm.nih.gov/genomes/all/GCF/003/013/695/GCF_003013695.1_ASM301369v1
463025	Bacteria	Proteobacteria	Betaproteobacteria	Burkholderiales	Alcaligenaceae	Bordetella	Bordetella bronchialis	SAMN05257179	PRJNA318508	GCA_001676745.1	Complete	5.96692	67.3	chromosome:NZ_CP016171.1/CP016171.1	NA	1	5235	2016-06-27	NA	ftp://ftp.ncbi.nlm.nih.gov/genomes/all/GCF/001/676/745/GCF_001676745.1_ASM167674v1
2201271	Bacteria	Bacteroidetes	Sphingobacteriia	Sphingobacteriales	Sphingobacteriaceae	Pedobacter	Pedobacter sp. eg	SAMEA4926131	PRJEB26455	GCA_900564155.1	Complete	6.19852	41.1	chromosome contig00001:NZ_LS999839.1/LS999839.1	NA	1	4930	2018-09-25	ftp://ftp.ncbi.nlm.nih.gov/genomes/all/GCA/900/564/155/GCA_900564155.1_PRJEB26455	ftp://ftp.ncbi.nlm.nih.gov/genomes/all/GCF/900/564/155/GCF_900564155.1_PRJEB26455
580331	Bacteria	Firmicutes	Clostridia	Thermoanaerobacterales	Thermoanaerobacteraceae	Thermoanaerobacter	Thermoanaerobacter italicus	SAMN02598495	PRJNA33157	GCA_000025645.1	Complete	2.45106	34.1	chromosome:NC_013921.1/CP001936.1	NA	1	2319	2010-02-24	ftp://ftp.ncbi.nlm.nih.gov/genomes/all/GCA/000/025/645/GCA_000025645.1_ASM2564v1	ftp://ftp.ncbi.nlm.nih.gov/genomes/all/GCF/000/025/645/GCF_000025645.1_ASM2564v1
29559	Bacteria	Tenericutes	Mollicutes	Mycoplasmatales	Mycoplasmataceae	Mycoplasma	Mycoplasma hyosynoviae	SAMN29626321	PRJNA857466	GCA_024297005.1	Complete	0.889181	27	chromosome:NZ_CP101127.1/CP101127.1	NA	1	692	2022-07-17	NA	ftp://ftp.ncbi.nlm.nih.gov/genomes/all/GCF/024/297/005/GCF_024297005.1_ASM2429700v1
1408281	Bacteria	Elusimicrobia	Endomicrobia	Endomicrobiales	Endomicrobiaceae	Endomicrobium	Endomicrobium proavitum	SAMN03771261	PRJNA222699	GCA_001027545.1	Complete	1.58898	39.3	chromosome:NZ_CP009498.1/CP009498.1	NA	1	1339	2015-06-12	NA	ftp://ftp.ncbi.nlm.nih.gov/genomes/all/GCF/001/027/545/GCF_001027545.1_ASM102754v1
1191523	Bacteria	Ignavibacteriae	Ignavibacteria	Ignavibacteriales	Melioribacteraceae	Melioribacter	Melioribacter roseus	SAMN02603097	PRJNA165865	GCA_000279145.1	Complete	3.30041	41.3	chromosome:NC_018178.1/CP003557.1	NA	1	2864	2012-07-18	ftp://ftp.ncbi.nlm.nih.gov/genomes/all/GCA/000/279/145/GCA_000279145.1_ASM27914v1	ftp://ftp.ncbi.nlm.nih.gov/genomes/all/GCF/000/279/145/GCF_000279145.1_ASM27914v1
1235591	Bacteria	Proteobacteria	Alphaproteobacteria	Hyphomicrobiales	NA	Pseudorhodoplanes	Pseudorhodoplanes sinuspersici	SAMN06886414	PRJNA385308	GCA_002119765.1	Complete	5.97161	60.3	chromosome:NZ_CP021112.1/CP021112.1	NA	1	5633	2017-05-09	NA	ftp://ftp.ncbi.nlm.nih.gov/genomes/all/GCF/002/119/765/GCF_002119765.1_ASM211976v1
92401	Bacteria	Tenericutes	Mollicutes	Mycoplasmatales	Mycoplasmataceae	Mycoplasma	Mycoplasma cloacale	SAMN09237270	PRJNA472475	GCA_003269445.1	Complete	0.659552	27	chromosome:NZ_CP030103.1/CP030103.1	NA	1	527	2018-06-28	NA	ftp://ftp.ncbi.nlm.nih.gov/genomes/all/GCF/003/269/445/GCF_003269445.1_ASM326944v1
847	Bacteria	Proteobacteria	Betaproteobacteria	Burkholderiales	Oxalobacteraceae	Oxalobacter	Oxalobacter formigenes	SAMN06036219	PRJNA353993	GCA_002127965.1	Complete	2.46887	49.6	chromosome:NZ_CP018787.1/CP018787.1	NA	1	2214	2017-05-11	NA	ftp://ftp.ncbi.nlm.nih.gov/genomes/all/GCF/002/127/965/GCF_002127965.1_ASM212796v1
1884905	Bacteria	Actinobacteria	Actinomycetia	Candidatus Nanopelagicales	Candidatus Nanopelagicaceae	Candidatus Planktophila	Candidatus Planktophila versatilis	SAMN05296521	PRJNA327031	GCA_002288145.1	Complete	1.32659	48.2	chromosome:NZ_CP016775.1/CP016775.1	NA	1	1335	2017-09-08	NA	ftp://ftp.ncbi.nlm.nih.gov/genomes/all/GCF/002/288/145/GCF_002288145.1_ASM228814v1
2824561	Bacteria	Verrucomicrobia	Verrucomicrobiae	Verrucomicrobiales	Verrucomicrobiaceae	Luteolibacter	Luteolibacter sp. 32A	SAMN18698573	PRJNA721076	GCA_018137965.1	Complete	5.32199	62.2	chromosome:NZ_CP073100.1/CP073100.1	NA	1	4098	2021-04-24	ftp://ftp.ncbi.nlm.nih.gov/genomes/all/GCA/018/137/965/GCA_018137965.1_ASM1813796v1	ftp://ftp.ncbi.nlm.nih.gov/genomes/all/GCF/018/137/965/GCF_018137965.1_ASM1813796v1
395494	Bacteria	Proteobacteria	Betaproteobacteria	Nitrosomonadales	Gallionellaceae	Gallionella	Gallionella capsiferriformans	SAMN00002572	PRJNA32827	GCA_000145255.1	Complete	3.16247	52.8	chromosome:NC_014394.1/CP002159.1	NA	1	2876	2010-08-11	ftp://ftp.ncbi.nlm.nih.gov/genomes/all/GCA/000/145/255/GCA_000145255.1_ASM14525v1	ftp://ftp.ncbi.nlm.nih.gov/genomes/all/GCF/000/145/255/GCF_000145255.1_ASM14525v1
42881	Bacteria	Actinobacteria	Actinomycetia	Streptomycetales	Streptomycetaceae	Streptomyces	Streptomyces chromofuscus	SAMN16442616	PRJNA669217	GCA_015160875.1	Complete	7.48328	71.6	chromosome:NZ_CP063374.1/CP063374.1	NA	1	6385	2020-11-01	ftp://ftp.ncbi.nlm.nih.gov/genomes/all/GCA/015/160/875/GCA_015160875.1_ASM1516087v1	ftp://ftp.ncbi.nlm.nih.gov/genomes/all/GCF/015/160/875/GCF_015160875.1_ASM1516087v1
1211579	Bacteria	Proteobacteria	Gammaproteobacteria	Pseudomonadales	Pseudomonadaceae	Pseudomonas	Pseudomonas putida	SAMD00061028	PRJDB191	GCA_000412675.1	Complete	6.1567	62.3	chromosome:NC_021505.1/AP013070.1	NA	1	5372	2013-06-14 23:09:00	ftp://ftp.ncbi.nlm.nih.gov/genomes/all/GCA/000/412/675/GCA_000412675.1_ASM41267v1	ftp://ftp.ncbi.nlm.nih.gov/genomes/all/GCF/000/412/675/GCF_000412675.1_ASM41267v1
97481	Bacteria	Proteobacteria	Gammaproteobacteria	Pasteurellales	Pasteurellaceae	Pasteurella	Pasteurella skyensis	SAMN04549220	PRJNA283783	GCA_013377295.1	Complete	2.24551	34.9	chromosome:NZ_CP016180.1/CP016180.1	NA	1	2069	2020-06-30	ftp://ftp.ncbi.nlm.nih.gov/genomes/all/GCA/013/377/295/GCA_013377295.1_ASM1337729v1	ftp://ftp.ncbi.nlm.nih.gov/genomes/all/GCF/013/377/295/GCF_013377295.1_ASM1337729v1
571177	Bacteria	Proteobacteria	Deltaproteobacteria	Desulfobacterales	Desulfobacteraceae	Desulfosarcina	Desulfosarcina alkanivorans	SAMD00190778	PRJDB8884	GCA_009688945.1	Complete	7.32471	56.6	chromosome:NZ_AP021874.1/AP021874.1	NA	1	6265	2019-11-07 23:04:00	NA	ftp://ftp.ncbi.nlm.nih.gov/genomes/all/GCF/009/688/945/GCF_009688945.1_ASM968894v1
76115	Bacteria	Proteobacteria	Betaproteobacteria	Rhodocyclales	Rhodocyclaceae	Aromatoleum	Aromatoleum bremense	SAMN15489427	PRJNA645050	GCA_017894365.1	Complete	4.37684	65.6	chromosome:NZ_CP059467.1/CP059467.1	NA	1	3976	2021-04-09	ftp://ftp.ncbi.nlm.nih.gov/genomes/all/GCA/017/894/365/GCA_017894365.1_ASM1789436v1	ftp://ftp.ncbi.nlm.nih.gov/genomes/all/GCF/017/894/365/GCF_017894365.1_ASM1789436v1
253703	Bacteria	Firmicutes	Bacilli	Bacillales	Paenibacillaceae	Paenibacillus	Paenibacillus antarcticus	SAMN12676117	PRJNA563551	GCA_008369725.1	Complete	5.41578	40.6	chromosome:NZ_CP043611.1/CP043611.1	NA	1	4761	2019-09-11	NA	ftp://ftp.ncbi.nlm.nih.gov/genomes/all/GCF/008/369/725/GCF_008369725.1_ASM836972v1
2779528	Bacteria	Proteobacteria	Epsilonproteobacteria	Campylobacterales	Sulfurovaceae	Sulfurovum	Sulfurovum indicum	SAMN16427069	PRJNA668887	GCA_014931715.1	Complete	2.20969	42.5	chromosome:NZ_CP063164.1/CP063164.1	NA	1	2122	2020-10-26	ftp://ftp.ncbi.nlm.nih.gov/genomes/all/GCA/014/931/715/GCA_014931715.1_ASM1493171v1	ftp://ftp.ncbi.nlm.nih.gov/genomes/all/GCF/014/931/715/GCF_014931715.1_ASM1493171v1
2162713	Bacteria	Bacteroidetes	Flavobacteriia	Flavobacteriales	Flavobacteriaceae	Flavobacterium	Flavobacterium magnum	SAMN08903377	PRJNA449408	GCA_003055625.1	Complete	3.46421	47	chromosome:NZ_CP028811.1/CP028811.1	NA	1	2916	2018-04-18	NA	ftp://ftp.ncbi.nlm.nih.gov/genomes/all/GCF/003/055/625/GCF_003055625.1_ASM305562v1
2715209	Bacteria	Firmicutes	Bacilli	Bacillales	Bacillaceae	Bacillus	Bacillus rugosus	SAMN27761610	PRJNA831700	GCA_023238245.1	Complete	4.14694	43.9	chromosome:NZ_CP096590.1/CP096590.1	NA	1	3967	2022-05-04	ftp://ftp.ncbi.nlm.nih.gov/genomes/all/GCA/023/238/245/GCA_023238245.1_ASM2323824v1	ftp://ftp.ncbi.nlm.nih.gov/genomes/all/GCF/023/238/245/GCF_023238245.1_ASM2323824v1
436717	Bacteria	Proteobacteria	Gammaproteobacteria	Pseudomonadales	Moraxellaceae	Acinetobacter	Acinetobacter oleivorans	SAMN02603211	PRJNA46105	GCA_000196795.1	Complete	4.15254	38.7	chromosome:NC_014259.1/CP002080.1	NA	1	3821	2010-06-21	ftp://ftp.ncbi.nlm.nih.gov/genomes/all/GCA/000/196/795/GCA_000196795.1_ASM19679v1	ftp://ftp.ncbi.nlm.nih.gov/genomes/all/GCF/000/196/795/GCF_000196795.1_ASM19679v1
48076	Bacteria	Proteobacteria	Gammaproteobacteria	Oceanospirillales	Oceanospirillaceae	Marinobacterium	Marinobacterium georgiense	SAMN07302604	PRJNA392473	GCA_017310015.1	Complete	4.05329	55.3	chromosome:NZ_CP022297.1/CP022297.1	NA	1	3683	2021-03-09	ftp://ftp.ncbi.nlm.nih.gov/genomes/all/GCA/017/310/015/GCA_017310015.1_ASM1731001v1	ftp://ftp.ncbi.nlm.nih.gov/genomes/all/GCF/017/310/015/GCF_017310015.1_ASM1731001v1
1069534	Bacteria	Firmicutes	Bacilli	Lactobacillales	Lactobacillaceae	Ligilactobacillus	Ligilactobacillus ruminis	SAMN02603606	PRJNA70721	GCA_000224985.1	Complete	2.06665	43.5	chromosome:NC_015975.1/CP003032.1	NA	1	1907	2011-09-01	ftp://ftp.ncbi.nlm.nih.gov/genomes/all/GCA/000/224/985/GCA_000224985.1_ASM22498v1	ftp://ftp.ncbi.nlm.nih.gov/genomes/all/GCF/000/224/985/GCF_000224985.1_ASM22498v1
2763317	Bacteria	Proteobacteria	Gammaproteobacteria	Xanthomonadales	Xanthomonadaceae	Lysobacter	Lysobacter solisilvae	SAMN17035973	PRJNA683729	GCA_016613535.2	Complete	3.93329	68.9	chromosome:NZ_CP071518.1/CP071518.1	NA	1	3224	2021-03-08	ftp://ftp.ncbi.nlm.nih.gov/genomes/all/GCA/016/613/535/GCA_016613535.2_ASM1661353v2	ftp://ftp.ncbi.nlm.nih.gov/genomes/all/GCF/016/613/535/GCF_016613535.2_ASM1661353v2
2056231	Bacteria	Proteobacteria	Gammaproteobacteria	Pseudomonadales	Pseudomonadaceae	Pseudomonas	Pseudomonas qingdaonensis	SAMN19104792	PRJNA728845	GCA_018398475.1	Complete	5.93899	63.8	chromosome:NZ_CP074676.1/CP074676.1	NA	1	5282	2021-05-19	ftp://ftp.ncbi.nlm.nih.gov/genomes/all/GCA/018/398/475/GCA_018398475.1_ASM1839847v1	ftp://ftp.ncbi.nlm.nih.gov/genomes/all/GCF/018/398/475/GCF_018398475.1_ASM1839847v1
2715678	Bacteria	Proteobacteria	Betaproteobacteria	Nitrosomonadales	Sulfuricellaceae	Sulfurimicrobium	Sulfurimicrobium lacus	SAMD00209865	PRJDB9431	GCA_011764585.1	Complete	3.82632	60.2	chromosome:NZ_AP022853.1/AP022853.1	NA	1	3678	2020-03-23 23:03:00	ftp://ftp.ncbi.nlm.nih.gov/genomes/all/GCA/011/764/585/GCA_011764585.1_ASM1176458v1	ftp://ftp.ncbi.nlm.nih.gov/genomes/all/GCF/011/764/585/GCF_011764585.1_ASM1176458v1
518635	Bacteria	Actinobacteria	Actinomycetia	Bifidobacteriales	Bifidobacteriaceae	Bifidobacterium	Bifidobacterium angulatum	SAMD00061039	PRJDB55	GCA_001025155.1	Complete	2.02197	59.4	chromosome:NZ_AP012322.1/AP012322.1	NA	1	1530	2015-03-24	NA	ftp://ftp.ncbi.nlm.nih.gov/genomes/all/GCF/001/025/155/GCF_001025155.1_ASM102515v1
283942	Bacteria	Proteobacteria	Gammaproteobacteria	Alteromonadales	Idiomarinaceae	Idiomarina	Idiomarina loihiensis	SAMN02604184	PRJNA10790	GCA_000008465.1	Complete	2.83932	47	chromosome:NC_006512.1/AE017340.1	NA	1	2628	2004-12-02	ftp://ftp.ncbi.nlm.nih.gov/genomes/all/GCA/000/008/465/GCA_000008465.1_ASM846v1	ftp://ftp.ncbi.nlm.nih.gov/genomes/all/GCF/000/008/465/GCF_000008465.1_ASM846v1
323850	Bacteria	Proteobacteria	Gammaproteobacteria	Alteromonadales	Shewanellaceae	Shewanella	Shewanella loihica	SAMN00623064	PRJNA13906	GCA_000016065.1	Complete	4.60259	53.7	chromosome:NC_009092.1/CP000606.1	NA	1	3895	2007-03-07	ftp://ftp.ncbi.nlm.nih.gov/genomes/all/GCA/000/016/065/GCA_000016065.1_ASM1606v1	ftp://ftp.ncbi.nlm.nih.gov/genomes/all/GCF/000/016/065/GCF_000016065.1_ASM1606v1
1497	Bacteria	Firmicutes	Clostridia	Eubacteriales	Clostridiaceae	Clostridium	Clostridium formicaceticum	SAMN06660676	PRJNA380994	GCA_002080475.1	Complete	4.58673	35.5	chromosome:NZ_CP020559.1/CP020559.1	NA	1	4106	2017-04-06	NA	ftp://ftp.ncbi.nlm.nih.gov/genomes/all/GCF/002/080/475/GCF_002080475.1_ASM208047v1
1675686	Bacteria	Proteobacteria	Gammaproteobacteria	Acidiferrobacterales	Acidiferrobacteraceae	Sulfurifustis	Sulfurifustis variabilis	SAMD00036173	PRJDB4108	GCA_002355415.1	Complete	3.95881	67.5	chromosome:NZ_AP014936.1/AP014936.1	NA	1	3811	2016-02-05	NA	ftp://ftp.ncbi.nlm.nih.gov/genomes/all/GCF/002/355/415/GCF_002355415.1_ASM235541v1
1863	Bacteria	Actinobacteria	Actinomycetia	Micrococcales	Dermatophilaceae	Dermatophilus	Dermatophilus congolensis	SAMEA4475696	PRJEB6403	GCA_900187045.1	Complete	2.62782	59.4	chromosome 1:NZ_LT906453.1/LT906453.1	NA	1	2211	2017-08-15	ftp://ftp.ncbi.nlm.nih.gov/genomes/all/GCA/900/187/045/GCA_900187045.1_51485_B01	ftp://ftp.ncbi.nlm.nih.gov/genomes/all/GCF/900/187/045/GCF_900187045.1_51485_B01
244366	Bacteria	Proteobacteria	Gammaproteobacteria	Enterobacterales	Enterobacteriaceae	Klebsiella	Klebsiella variicola	SAMN10574723	PRJNA541977	GCA_009648975.1	Complete	5.53665	57.5	chromosome:NZ_CP045783.1/CP045783.1	NA	1	5140	2019-11-11	NA	ftp://ftp.ncbi.nlm.nih.gov/genomes/all/GCF/009/648/975/GCF_009648975.1_ASM964897v1
1501	Bacteria	Firmicutes	Clostridia	Eubacteriales	Clostridiaceae	Clostridium	Clostridium pasteurianum	SAMN04208905	PRJNA299496	GCA_001856695.1	Complete	4.35186	29.9	chromosome:NZ_CP013019.1/CP013019.1	NA	1	3917	2016-10-31	NA	ftp://ftp.ncbi.nlm.nih.gov/genomes/all/GCF/001/856/695/GCF_001856695.1_ASM185669v1
207559	Bacteria	Proteobacteria	Deltaproteobacteria	Desulfovibrionales	Desulfovibrionaceae	Desulfovibrio	Desulfovibrio alaskensis	SAMN02598492	PRJNA329	GCA_000012665.1	Complete	3.73023	57.8	chromosome:NC_007519.1/CP000112.1	NA	1	3248	2005-10-28	ftp://ftp.ncbi.nlm.nih.gov/genomes/all/GCA/000/012/665/GCA_000012665.1_ASM1266v1	ftp://ftp.ncbi.nlm.nih.gov/genomes/all/GCF/000/012/665/GCF_000012665.1_ASM1266v1
1612150	Bacteria	Tenericutes	Mollicutes	Mycoplasmatales	Mycoplasmataceae	Mycoplasma	Mycoplasma tullyi	SAMN15669431	PRJNA649564	GCA_014068355.1	Complete	0.867815	31	chromosome:NZ_CP059674.1/CP059674.1	NA	1	645	2020-08-05	ftp://ftp.ncbi.nlm.nih.gov/genomes/all/GCA/014/068/355/GCA_014068355.1_ASM1406835v1	ftp://ftp.ncbi.nlm.nih.gov/genomes/all/GCF/014/068/355/GCF_014068355.1_ASM1406835v1
1006155	Bacteria	Firmicutes	Bacilli	Bacillales	Listeriaceae	Listeria	Listeria weihenstephanensis	SAMN03349274	PRJNA275474	GCA_003534205.1	Complete	3.40629	41.5	chromosome:NZ_CP011102.1/CP011103.1	NA	1	3148	2017-03-13	NA	ftp://ftp.ncbi.nlm.nih.gov/genomes/all/GCF/003/534/205/GCF_003534205.1_Lweihen2.0
45243	Bacteria	Bacteroidetes	Flavobacteriia	Flavobacteriales	Flavobacteriaceae	Capnocytophaga	Capnocytophaga haemolytica	SAMEA44541418	PRJEB6403	GCA_900187255.1	Complete	2.6885	44.2	chromosome 1:NZ_LT906449.1/LT906449.1	NA	1	2344	2017-08-15	ftp://ftp.ncbi.nlm.nih.gov/genomes/all/GCA/900/187/255/GCA_900187255.1_51184_F02	ftp://ftp.ncbi.nlm.nih.gov/genomes/all/GCF/900/187/255/GCF_900187255.1_51184_F02
187272	Bacteria	Proteobacteria	Gammaproteobacteria	Chromatiales	Ectothiorhodospiraceae	Alkalilimnicola	Alkalilimnicola ehrlichii	SAMN02598349	PRJNA15763	GCA_000014785.1	Complete	3.27594	67.5	chromosome:NC_008340.1/CP000453.1	NA	1	2873	2006-09-12	ftp://ftp.ncbi.nlm.nih.gov/genomes/all/GCA/000/014/785/GCA_000014785.1_ASM1478v1	ftp://ftp.ncbi.nlm.nih.gov/genomes/all/GCF/000/014/785/GCF_000014785.1_ASM1478v1
274537	Bacteria	Chlorobi	Chlorobia	Chlorobiales	Chlorobiaceae	Chlorobaculum	Chlorobaculum limnaeum	SAMN05793943	PRJNA343781	GCA_001747405.1	Complete	2.79728	56.4	chromosome:NZ_CP017305.1/CP017305.1	NA	1	2548	2016-09-28	NA	ftp://ftp.ncbi.nlm.nih.gov/genomes/all/GCF/001/747/405/GCF_001747405.1_ASM174740v1
1408189	Bacteria	Actinobacteria	Actinomycetia	Corynebacteriales	Corynebacteriaceae	Corynebacterium	Corynebacterium lactis	SAMN04012704	PRJNA222474	GCA_001274895.1	Complete	2.76974	60.5	chromosome:NZ_CP006841.1/CP006841.1	NA	1	2399	2015-08-26	NA	ftp://ftp.ncbi.nlm.nih.gov/genomes/all/GCF/001/274/895/GCF_001274895.1_ASM127489v1
365046	Bacteria	Proteobacteria	Betaproteobacteria	Burkholderiales	Comamonadaceae	Ramlibacter	Ramlibacter tataouinensis	SAMN02603053	PRJNA16294	GCA_000215705.1	Complete	4.07019	70	chromosome:NC_015677.1/CP000245.1	NA	1	3910	2011-06-03	ftp://ftp.ncbi.nlm.nih.gov/genomes/all/GCA/000/215/705/GCA_000215705.1_ASM21570v1	ftp://ftp.ncbi.nlm.nih.gov/genomes/all/GCF/000/215/705/GCF_000215705.1_ASM21570v1
290110	Bacteria	Proteobacteria	Gammaproteobacteria	Enterobacterales	Morganellaceae	Xenorhabdus	Xenorhabdus budapestensis	SAMN14595202	PRJNA625211	GCA_017743015.1	Complete	4.36641	43.1	chromosome:NZ_CP072455.1/CP072455.1	NA	1	3635	2021-04-04	ftp://ftp.ncbi.nlm.nih.gov/genomes/all/GCA/017/743/015/GCA_017743015.1_ASM1774301v1	ftp://ftp.ncbi.nlm.nih.gov/genomes/all/GCF/017/743/015/GCF_017743015.1_ASM1774301v1
1704499	Bacteria	Proteobacteria	Gammaproteobacteria	Methylococcales	Methylococcaceae	Methylovulum	Methylovulum psychrotolerans	SAMN07256813	PRJNA391059	GCA_002209385.1	Complete	4.9234	50.9	chromosome:NZ_CP022129.1/CP022129.1	NA	1	4331	2017-06-27	NA	ftp://ftp.ncbi.nlm.nih.gov/genomes/all/GCF/002/209/385/GCF_002209385.1_ASM220938v1
260364	Bacteria	Proteobacteria	Gammaproteobacteria	Alteromonadales	Shewanellaceae	Shewanella	Shewanella marisflavi	SAMN07296262	PRJNA392357	GCA_002215585.1	Complete	4.32145	50	chromosome:NZ_CP022272.1/CP022272.1	NA	1	3655	2017-07-06	NA	ftp://ftp.ncbi.nlm.nih.gov/genomes/all/GCF/002/215/585/GCF_002215585.1_ASM221558v1
856793	Bacteria	Proteobacteria	Alphaproteobacteria	NA	NA	Micavibrio	Micavibrio aeruginosavorus	SAMN02604252	PRJNA49751	GCA_000226315.1	Complete	2.48198	54.7	chromosome:NC_016026.1/CP002382.1	NA	1	2295	2011-09-23	ftp://ftp.ncbi.nlm.nih.gov/genomes/all/GCA/000/226/315/GCA_000226315.1_ASM22631v1	ftp://ftp.ncbi.nlm.nih.gov/genomes/all/GCF/000/226/315/GCF_000226315.1_ASM22631v1
272558	Bacteria	Firmicutes	Bacilli	Bacillales	Bacillaceae	Alkalihalobacillus	Alkalihalobacillus halodurans	SAMD00061093	PRJNA235	GCA_000011145.1	Complete	4.20235	43.7	chromosome:NC_002570.2/BA000004.3	NA	1	3954	##########	ftp://ftp.ncbi.nlm.nih.gov/genomes/all/GCA/000/011/145/GCA_000011145.1_ASM1114v1	ftp://ftp.ncbi.nlm.nih.gov/genomes/all/GCF/000/011/145/GCF_000011145.1_ASM1114v1

## Sheet: SimSet4_SameClass
TaxID	superkingdom	phylum	class	order	family	genus	species	BioSample	BioProject	Assembly	Level	Size(Mb)	GC%	Replicons	WGS	Scaffolds	CDS	Release Date	GenBank FTP	RefSeq FTP
2594913	Bacteria	Actinobacteria	Actinomycetia	Corynebacteriales	Corynebacteriaceae	Corynebacterium	Corynebacterium sanguinis	SAMN10573883	PRJNA305687	GCA_007641235.1	Complete	2.36288	65.3	chromosome:NZ_CP038157.1/CP038157.1	NA	1	2170	2019-07-30	NA	ftp://ftp.ncbi.nlm.nih.gov/genomes/all/GCF/007/641/235/GCF_007641235.1_ASM764123v1
708131	Bacteria	Actinobacteria	Actinomycetia	Micrococcales	Microbacteriaceae	Aurantimicrobium	Aurantimicrobium minutum	SAMD00047652	PRJDB4581	GCA_002355535.1	Complete	1.62239	52.8	chromosome sequence1:NZ_AP017457.1/AP017457.1	NA	1	1567	2016-05-12	NA	ftp://ftp.ncbi.nlm.nih.gov/genomes/all/GCF/002/355/535/GCF_002355535.1_ASM235553v1
249058	Bacteria	Actinobacteria	Actinomycetia	Corynebacteriales	Gordoniaceae	Gordonia	Gordonia otitidis	SAMN22365129	PRJNA231221	GCA_020735545.1	Complete	5.10883	65.5	chromosome:NZ_CP085974.1/CP085974.1	NA	1	4488	2021-11-03	ftp://ftp.ncbi.nlm.nih.gov/genomes/all/GCA/020/735/545/GCA_020735545.1_ASM2073554v1	ftp://ftp.ncbi.nlm.nih.gov/genomes/all/GCF/020/735/545/GCF_020735545.1_ASM2073554v1
573600	Bacteria	Actinobacteria	Actinomycetia	Candidatus Nanopelagicales	Candidatus Nanopelagicaceae	Candidatus Planktophila	Candidatus Planktophila limnetica	SAMN05296534	PRJNA327031	GCA_002288365.1	Complete	1.32879	45	chromosome:NZ_CP016782.1/CP016782.1	NA	1	1339	2017-09-08	NA	ftp://ftp.ncbi.nlm.nih.gov/genomes/all/GCF/002/288/365/GCF_002288365.1_ASM228836v1
680198	Bacteria	Actinobacteria	Actinomycetia	Streptomycetales	Streptomycetaceae	Streptomyces	Streptomyces scabiei	SAMEA2272773	PRJEA40749	GCA_000091305.1	Complete	10.1487	71.5	chromosome:NC_013929.1/FN554889.1	NA	1	8548	2009-10-02	ftp://ftp.ncbi.nlm.nih.gov/genomes/all/GCA/000/091/305/GCA_000091305.1_ASM9130v1	ftp://ftp.ncbi.nlm.nih.gov/genomes/all/GCF/000/091/305/GCF_000091305.1_ASM9130v1
446462	Bacteria	Actinobacteria	Actinomycetia	Pseudonocardiales	Pseudonocardiaceae	Actinosynnema	Actinosynnema mirum	SAMN00001904	PRJNA19705	GCA_000023245.1	Complete	8.24814	73.7	chromosome:NC_013093.1/CP001630.1	NA	1	6894	2009-08-13	ftp://ftp.ncbi.nlm.nih.gov/genomes/all/GCA/000/023/245/GCA_000023245.1_ASM2324v1	ftp://ftp.ncbi.nlm.nih.gov/genomes/all/GCF/000/023/245/GCF_000023245.1_ASM2324v1
2894081	Bacteria	Terrabacteria group	Actinomycetota	Actinomycetes	Propionibacteriales	Nocardioidaceae	Nocardioides	SAMN23039990	PRJNA779494	GCA_020991065.1	Complete	4.47153	72.9	chromosome:NZ_CP087710.1/CP087710.1	NA	1	4242	2021-11-28	ftp://ftp.ncbi.nlm.nih.gov/genomes/all/GCA/020/991/065/GCA_020991065.1_ASM2099106v1	ftp://ftp.ncbi.nlm.nih.gov/genomes/all/GCF/020/991/065/GCF_020991065.1_ASM2099106v1
446469	Bacteria	Actinobacteria	Actinomycetia	Micrococcales	Sanguibacteraceae	Sanguibacter	Sanguibacter keddieii	SAMN02598426	PRJNA19711	GCA_000024925.1	Complete	4.25341	71.9	chromosome:NC_013521.1/CP001819.1	NA	1	3679	2009-11-19	ftp://ftp.ncbi.nlm.nih.gov/genomes/all/GCA/000/024/925/GCA_000024925.1_ASM2492v1	ftp://ftp.ncbi.nlm.nih.gov/genomes/all/GCF/000/024/925/GCF_000024925.1_ASM2492v1
2768066	Bacteria	Actinobacteria	Actinomycetia	Streptomycetales	Streptomycetaceae	Streptomyces	Streptomyces sp. CRXT-G-22	SAMN15930037	PRJNA659888	GCA_014489635.1	Complete	9.94745	71.8	chromosome:NZ_CP060828.1/CP060828.1	NA	1	8291	2020-09-06	ftp://ftp.ncbi.nlm.nih.gov/genomes/all/GCA/014/489/635/GCA_014489635.1_ASM1448963v1	ftp://ftp.ncbi.nlm.nih.gov/genomes/all/GCF/014/489/635/GCF_014489635.1_ASM1448963v1
886343	Bacteria	Actinobacteria	Actinomycetia	Corynebacteriales	Mycobacteriaceae	Mycobacterium	Mycobacterium spongiae	SAMN12776813	PRJNA573113	GCA_018278905.1	Complete	5.58116	65.6	chromosome:NZ_CP046600.1/CP046600.1	NA	1	4329	2021-05-05	ftp://ftp.ncbi.nlm.nih.gov/genomes/all/GCA/018/278/905/GCA_018278905.1_ASM1827890v1	ftp://ftp.ncbi.nlm.nih.gov/genomes/all/GCF/018/278/905/GCF_018278905.1_ASM1827890v1
38284	Bacteria	Actinobacteria	Actinomycetia	Corynebacteriales	Corynebacteriaceae	Corynebacterium	Corynebacterium accolens	SAMN13404507	PRJNA453400	GCA_023520795.1	Complete	2.46563	59.6	chromosome:NZ_CP046605.1/CP046605.1	NA	1	2200	2022-05-23	ftp://ftp.ncbi.nlm.nih.gov/genomes/all/GCA/023/520/795/GCA_023520795.1_ASM2352079v1	ftp://ftp.ncbi.nlm.nih.gov/genomes/all/GCF/023/520/795/GCF_023520795.1_ASM2352079v1
106370	Bacteria	Actinobacteria	Actinomycetia	Frankiales	Frankiaceae	Frankia	Frankia casuarinae	SAMN02199398	PRJNA13963	GCA_000013345.1	Complete	5.43363	70.1	chromosome:NC_007777.1/CP000249.1	NA	1	4501	2006-02-06	ftp://ftp.ncbi.nlm.nih.gov/genomes/all/GCA/000/013/345/GCA_000013345.1_ASM1334v1	ftp://ftp.ncbi.nlm.nih.gov/genomes/all/GCF/000/013/345/GCF_000013345.1_ASM1334v1
471852	Bacteria	Actinobacteria	Actinomycetia	Streptosporangiales	Thermomonosporaceae	Thermomonospora	Thermomonospora curvata	SAMN02598435	PRJNA20825	GCA_000024385.1	Complete	5.63902	71.6	chromosome:NC_013510.1/CP001738.1	NA	1	4850	2009-11-16	ftp://ftp.ncbi.nlm.nih.gov/genomes/all/GCA/000/024/385/GCA_000024385.1_ASM2438v1	ftp://ftp.ncbi.nlm.nih.gov/genomes/all/GCF/000/024/385/GCF_000024385.1_ASM2438v1
80860	Bacteria	Actinobacteria	Actinomycetia	Streptomycetales	Streptomycetaceae	Streptomyces	Streptomyces cyanogenus	SAMN18287616	PRJNA714080	GCA_017526105.1	Complete	8.7739	71.8	chromosome:NZ_CP071839.1/CP071839.1	NA	1	7335	2021-03-22	ftp://ftp.ncbi.nlm.nih.gov/genomes/all/GCA/017/526/105/GCA_017526105.1_ASM1752610v1	ftp://ftp.ncbi.nlm.nih.gov/genomes/all/GCF/017/526/105/GCF_017526105.1_ASM1752610v1
350058	Bacteria	Actinobacteria	Actinomycetia	Corynebacteriales	Mycobacteriaceae	Mycolicibacterium	Mycolicibacterium vanbaalenii	SAMN02598347	PRJNA15761	GCA_000015305.1	Complete	6.49186	67.8	chromosome:NC_008726.1/CP000511.1	NA	1	6027	2006-12-27	ftp://ftp.ncbi.nlm.nih.gov/genomes/all/GCA/000/015/305/GCA_000015305.1_ASM1530v1	ftp://ftp.ncbi.nlm.nih.gov/genomes/all/GCF/000/015/305/GCF_000015305.1_ASM1530v1
1408189	Bacteria	Actinobacteria	Actinomycetia	Corynebacteriales	Corynebacteriaceae	Corynebacterium	Corynebacterium lactis	SAMN04012704	PRJNA222474	GCA_001274895.1	Complete	2.76974	60.5	chromosome:NZ_CP006841.1/CP006841.1	NA	1	2399	2015-08-26	NA	ftp://ftp.ncbi.nlm.nih.gov/genomes/all/GCF/001/274/895/GCF_001274895.1_ASM127489v1
28264	Bacteria	Actinobacteria	Actinomycetia	Actinomycetales	Actinomycetaceae	Arcanobacterium	Arcanobacterium haemolyticum	SAMEA4030753	PRJEB6403	GCA_900475915.1	Complete	1.98885	53.1	chromosome 1:NZ_LS483427.1/LS483427.1	NA	1	1764	2018-06-17	ftp://ftp.ncbi.nlm.nih.gov/genomes/all/GCA/900/475/915/GCA_900475915.1_48128_H02	ftp://ftp.ncbi.nlm.nih.gov/genomes/all/GCF/900/475/915/GCF_900475915.1_48128_H02
1136880	Bacteria	Actinobacteria	Actinomycetia	Corynebacteriales	Mycobacteriaceae	Mycobacterium	Mycobacterium pseudoshottsii	SAMD00096819	PRJDB6390	GCA_003584745.1	Complete	6.0616	65.6	chromosome:NZ_AP018410.1/AP018410.1	NA	1	4758	2017-10-24	NA	ftp://ftp.ncbi.nlm.nih.gov/genomes/all/GCF/003/584/745/GCF_003584745.1_ASM358474v1
292462	Bacteria	Actinobacteria	Actinomycetia	Corynebacteriales	Mycobacteriaceae	Mycobacterium	Mycobacterium florentinum	SAMD00153192	PRJDB7717	GCA_010730355.1	Complete	6.21986	66.4	chromosome:NZ_AP022576.1/AP022576.1	NA	1	5697	2020-02-06	ftp://ftp.ncbi.nlm.nih.gov/genomes/all/GCA/010/730/355/GCA_010730355.1_ASM1073035v1	ftp://ftp.ncbi.nlm.nih.gov/genomes/all/GCF/010/730/355/GCF_010730355.1_ASM1073035v1
2041	Bacteria	Actinobacteria	Actinomycetia	Propionibacteriales	Nocardioidaceae	Aeromicrobium	Aeromicrobium erythreum	SAMN03701813	PRJNA284384	GCA_001509405.1	Complete	3.62924	72.1	chromosome:NZ_CP011502.1/CP011502.1	NA	1	3413	2016-01-08	NA	ftp://ftp.ncbi.nlm.nih.gov/genomes/all/GCF/001/509/405/GCF_001509405.1_ASM150940v1
390989	Bacteria	Actinobacteria	Actinomycetia	Micromonosporales	Micromonosporaceae	Actinocatenispora	Actinocatenispora sera	SAMD00219687	PRJDB9576	GCA_018324685.1	Complete	7.04424	72.6	chromosome:NZ_AP023354.1/AP023354.1	NA	1	6351	2021-04-01	ftp://ftp.ncbi.nlm.nih.gov/genomes/all/GCA/018/324/685/GCA_018324685.1_ASM1832468v1	ftp://ftp.ncbi.nlm.nih.gov/genomes/all/GCF/018/324/685/GCF_018324685.1_ASM1832468v1
1313172	Bacteria	Actinobacteria	Acidimicrobiia	Acidimicrobiales	Ilumatobacteraceae	Ilumatobacter	Ilumatobacter coccineus	SAMD00060985	PRJDA63297	GCA_000348785.1	Complete	4.83018	67.3	chromosome:NC_020520.1/AP012057.1	NA	1	4228	2013-03-15 23:05:00	ftp://ftp.ncbi.nlm.nih.gov/genomes/all/GCA/000/348/785/GCA_000348785.1_ASM34878v1	ftp://ftp.ncbi.nlm.nih.gov/genomes/all/GCF/000/348/785/GCF_000348785.1_ASM34878v1
2782169	Bacteria	Actinobacteria	Actinomycetia	Micrococcales	Microbacteriaceae	Microbacterium	Microbacterium sp. NY27	SAMN16453563	PRJNA669476	GCA_015277855.1	Complete	3.98295	70.7	chromosome:NZ_CP063812.1/CP063812.1	NA	1	3451	2020-11-08	ftp://ftp.ncbi.nlm.nih.gov/genomes/all/GCA/015/277/855/GCA_015277855.1_ASM1527785v1	ftp://ftp.ncbi.nlm.nih.gov/genomes/all/GCF/015/277/855/GCF_015277855.1_ASM1527785v1
1655	Bacteria	Actinobacteria	Actinomycetia	Actinomycetales	Actinomycetaceae	Actinomyces	Actinomyces naeslundii	SAMN16357206	PRJNA231221	GCA_016127855.1	Complete	3.15212	67.9	chromosome:NZ_CP066049.1/CP066049.1	NA	1	2570	2020-12-20	ftp://ftp.ncbi.nlm.nih.gov/genomes/all/GCA/016/127/855/GCA_016127855.1_ASM1612785v1	ftp://ftp.ncbi.nlm.nih.gov/genomes/all/GCF/016/127/855/GCF_016127855.1_ASM1612785v1
1661	Bacteria	Actinobacteria	Actinomycetia	Actinomycetales	Actinomycetaceae	Trueperella	Trueperella pyogenes	SAMN02689492	PRJNA241373	GCA_000612055.1	Complete	2.33839	59.5	chromosome:NZ_CP007519.1/CP007519.1	NA	1	2050	2014-04-02	ftp://ftp.ncbi.nlm.nih.gov/genomes/all/GCA/000/612/055/GCA_000612055.1_ASM61205v1	ftp://ftp.ncbi.nlm.nih.gov/genomes/all/GCF/000/612/055/GCF_000612055.1_ASM61205v1
2589797	Bacteria	Actinobacteria	Actinomycetia	Micrococcales	Bogoriellaceae	Georgenia	Georgenia sp. Z443	SAMN11665377	PRJNA543373	GCA_006352065.1	Complete	4.17164	72	chromosome:NZ_CP040915.1/CP040915.1	NA	1	3690	2019-06-18	NA	ftp://ftp.ncbi.nlm.nih.gov/genomes/all/GCF/006/352/065/GCF_006352065.1_ASM635206v1
2548456	Bacteria	Actinobacteria	Actinomycetia	Streptomycetales	Streptomycetaceae	Streptomyces	Streptomyces aquilus	SAMN10531574	PRJNA508841	GCA_003955715.1	Complete	10.394	70.8	chromosome:NZ_CP034463.1/CP034463.1	NA	1	9179	2018-12-19	NA	ftp://ftp.ncbi.nlm.nih.gov/genomes/all/GCF/003/955/715/GCF_003955715.1_ASM395571v1
480418	Bacteria	Actinobacteria	Actinomycetia	Corynebacteriales	Mycobacteriaceae	Mycobacterium	Mycobacterium lepromatosis	SAMN03481272	PRJNA281005	GCA_000975265.2	Complete	3.27169	57.9	chromosome:NZ_CP083405.1/CP083405.1	NA	1	2398	2021-09-13	ftp://ftp.ncbi.nlm.nih.gov/genomes/all/GCA/000/975/265/GCA_000975265.2_ASM97526v2	ftp://ftp.ncbi.nlm.nih.gov/genomes/all/GCF/000/975/265/GCF_000975265.2_ASM97526v2
512402	Bacteria	Actinobacteria	Actinomycetia	Corynebacteriales	Mycobacteriaceae	Mycolicibacter	Mycolicibacter heraklionensis	SAMN20254261	PRJNA747101	GCA_019645815.1	Complete	5.06174	67.8	chromosome:CP080997.1	NA	1	4542	2021-08-17	ftp://ftp.ncbi.nlm.nih.gov/genomes/all/GCA/019/645/815/GCA_019645815.1_ASM1964581v1	ftp://ftp.ncbi.nlm.nih.gov/genomes/all/GCF/019/645/815/GCF_019645815.1_ASM1964581v1
496014	Bacteria	Actinobacteria	Rubrobacteria	Rubrobacterales	Baekduiaceae	Baekduia	Baekduia soli	SAMN12429830	PRJNA558580	GCA_007970665.1	Complete	5.21225	74	chromosome:NZ_CP042430.1/CP042430.1	NA	1	5036	2019-08-12	NA	ftp://ftp.ncbi.nlm.nih.gov/genomes/all/GCF/007/970/665/GCF_007970665.1_ASM797066v1
1075106	Bacteria	Actinobacteria	Actinomycetia	Bifidobacteriales	Bifidobacteriaceae	Bifidobacterium	Bifidobacterium animalis	SAMN02604239	PRJNA71815	GCA_000224965.2	Complete	1.93858	60.5	chromosome:NC_017216.2/CP003039.2	NA	1	1533	2011-09-01	ftp://ftp.ncbi.nlm.nih.gov/genomes/all/GCA/000/224/965/GCA_000224965.2_ASM22496v2	ftp://ftp.ncbi.nlm.nih.gov/genomes/all/GCF/000/224/965/GCF_000224965.2_ASM22496v2
288705	Bacteria	Actinobacteria	Actinomycetia	Micrococcales	Micrococcaceae	Renibacterium	Renibacterium salmoninarum	SAMN02603684	PRJNA19227	GCA_000018885.1	Complete	3.15525	56.3	chromosome:NC_010168.1/CP000910.1	NA	1	2744	2007-12-18	ftp://ftp.ncbi.nlm.nih.gov/genomes/all/GCA/000/018/885/GCA_000018885.1_ASM1888v1	ftp://ftp.ncbi.nlm.nih.gov/genomes/all/GCF/000/018/885/GCF_000018885.1_ASM1888v1
408015	Bacteria	Actinobacteria	Actinomycetia	Streptomycetales	Streptomycetaceae	Streptomyces	Streptomyces xiamenensis	SAMN03332981	PRJNA73797	GCA_000993785.3	Complete	5.9614	72	chromosome:NZ_CP009922.3/CP009922.3	NA	1	5195	2015-05-07	ftp://ftp.ncbi.nlm.nih.gov/genomes/all/GCA/000/993/785/GCA_000993785.3_ASM99378v3	ftp://ftp.ncbi.nlm.nih.gov/genomes/all/GCF/000/993/785/GCF_000993785.3_ASM99378v3
2055889	Bacteria	Actinobacteria	Actinomycetia	Corynebacteriales	Nocardiaceae	Nocardia	Nocardia tengchongensis	SAMN19031525	PRJNA646810	GCA_018362975.1	Complete	8.00601	68.3	chromosome:NZ_CP074371.1/CP074371.1	NA	1	7035	2021-05-16	ftp://ftp.ncbi.nlm.nih.gov/genomes/all/GCA/018/362/975/GCA_018362975.1_ASM1836297v1	ftp://ftp.ncbi.nlm.nih.gov/genomes/all/GCF/018/362/975/GCF_018362975.1_ASM1836297v1
52774	Bacteria	Actinobacteria	Actinomycetia	Actinomycetales	Actinomycetaceae	Actinomyces	Actinomyces slackii	SAMEA4412657	PRJEB6403	GCA_900637295.1	Complete	3.22051	70	chromosome 1:NZ_LR134363.1/LR134363.1	NA	1	2568	2018-12-19	ftp://ftp.ncbi.nlm.nih.gov/genomes/all/GCA/900/637/295/GCA_900637295.1_50477_G01	ftp://ftp.ncbi.nlm.nih.gov/genomes/all/GCF/900/637/295/GCF_900637295.1_50477_G01
1765219	Bacteria	Actinobacteria	Actinomycetia	Bifidobacteriales	Bifidobacteriaceae	Bifidobacterium	Bifidobacterium eulemuris	SAMN16282490	PRJNA661147	GCA_014898155.1	Complete	2.92084	62.2	chromosome:NZ_CP062938.1/CP062938.1	NA	1	2270	2020-10-20	ftp://ftp.ncbi.nlm.nih.gov/genomes/all/GCA/014/898/155/GCA_014898155.1_ASM1489815v1	ftp://ftp.ncbi.nlm.nih.gov/genomes/all/GCF/014/898/155/GCF_014898155.1_ASM1489815v1
319706	Bacteria	Actinobacteria	Actinomycetia	Corynebacteriales	Mycobacteriaceae	Mycolicibacterium	Mycolicibacterium phocaicum	SAMD00153196	PRJDB7717	GCA_010731115.1	Complete	5.8532	67.1	chromosome:NZ_AP022616.1/AP022616.1	NA	1	5464	2020-02-06	ftp://ftp.ncbi.nlm.nih.gov/genomes/all/GCA/010/731/115/GCA_010731115.1_ASM1073111v1	ftp://ftp.ncbi.nlm.nih.gov/genomes/all/GCF/010/731/115/GCF_010731115.1_ASM1073111v1
322009	Bacteria	Actinobacteria	Actinomycetia	Corynebacteriales	Corynebacteriaceae	Corynebacterium	Corynebacterium cyclohexanicum	SAMD00286437	PRJDB11327	GCA_020886775.1	Complete	4.41357	70.3	chromosome:NZ_AP024525.1/AP024525.1	NA	1	3933	2021-09-13 23:03:00	ftp://ftp.ncbi.nlm.nih.gov/genomes/all/GCA/020/886/775/GCA_020886775.1_ASM2088677v1	ftp://ftp.ncbi.nlm.nih.gov/genomes/all/GCF/020/886/775/GCF_020886775.1_ASM2088677v1
1411117	Bacteria	Actinobacteria	Actinomycetia	Streptosporangiales	Thermomonosporaceae	Thermomonospora	Thermomonospora amylolytica	SAMN10022831	PRJNA489988	GCA_003589885.1	Complete	6.80014	72.8	chromosome:NZ_CP032402.1/CP032402.1	NA	1	6058	2018-09-24	NA	ftp://ftp.ncbi.nlm.nih.gov/genomes/all/GCF/003/589/885/GCF_003589885.1_ASM358988v1
1784	Bacteria	Actinobacteria	Actinomycetia	Corynebacteriales	Mycobacteriaceae	Mycobacterium	Mycobacterium simiae	SAMD00153175	PRJDB7717	GCA_010727605.1	Complete	5.78899	66.2	chromosome:NZ_AP022568.1/AP022568.1	NA	1	5230	2020-02-06	ftp://ftp.ncbi.nlm.nih.gov/genomes/all/GCA/010/727/605/GCA_010727605.1_ASM1072760v1	ftp://ftp.ncbi.nlm.nih.gov/genomes/all/GCF/010/727/605/GCF_010727605.1_ASM1072760v1
1534349	Bacteria	Actinobacteria	Actinomycetia	Corynebacteriales	Mycobacteriaceae	Mycolicibacterium	Mycolicibacterium helvum	SAMD00153218	PRJDB7717	GCA_010731895.1	Complete	6.40081	65.8	chromosome:NZ_AP022596.1/AP022596.1	NA	1	5892	2020-02-06	ftp://ftp.ncbi.nlm.nih.gov/genomes/all/GCA/010/731/895/GCA_010731895.1_ASM1073189v1	ftp://ftp.ncbi.nlm.nih.gov/genomes/all/GCF/010/731/895/GCF_010731895.1_ASM1073189v1
479433	Bacteria	Actinobacteria	Actinomycetia	Catenulisporales	Catenulisporaceae	Catenulispora	Catenulispora acidiphila	SAMN02598445	PRJNA21085	GCA_000024025.1	Complete	10.4678	69.8	chromosome:NC_013131.1/CP001700.1	NA	1	8931	2009-08-21	ftp://ftp.ncbi.nlm.nih.gov/genomes/all/GCA/000/024/025/GCA_000024025.1_ASM2402v1	ftp://ftp.ncbi.nlm.nih.gov/genomes/all/GCF/000/024/025/GCF_000024025.1_ASM2402v1
2789776	Bacteria	Actinobacteria	Acidimicrobiia	Acidimicrobiales	Iamiaceae	Actinomarinicola	Actinomarinicola tropica	SAMN13189415	PRJNA587362	GCA_009650215.1	Complete	3.71545	72.6	chromosome:NZ_CP045851.1/CP045851.1	NA	1	3596	2019-11-12	NA	ftp://ftp.ncbi.nlm.nih.gov/genomes/all/GCF/009/650/215/GCF_009650215.1_ASM965021v1
1766	Bacteria	Actinobacteria	Actinomycetia	Corynebacteriales	Mycobacteriaceae	Mycolicibacterium	Mycolicibacterium fortuitum	SAMN03464915	PRJNA280545	GCA_001307545.1	Complete	6.25462	66.2	chromosome:NZ_CP011269.1/CP011269.1	NA	1	5892	2015-10-07	NA	ftp://ftp.ncbi.nlm.nih.gov/genomes/all/GCF/001/307/545/GCF_001307545.1_ASM130754v1
53522	Bacteria	Actinobacteria	Actinomycetia	Streptosporangiales	Nocardiopsaceae	Thermobifida	Thermobifida alba	SAMN14604141	PRJNA554762	GCA_023208015.1	Complete	4.90326	72.1	chromosome:NZ_CP051627.1/CP051627.1	NA	1	4223	2022-05-02	ftp://ftp.ncbi.nlm.nih.gov/genomes/all/GCA/023/208/015/GCA_023208015.1_ASM2320801v1	ftp://ftp.ncbi.nlm.nih.gov/genomes/all/GCF/023/208/015/GCF_023208015.1_ASM2320801v1
1697	Bacteria	Actinobacteria	Actinomycetia	Corynebacteriales	Corynebacteriaceae	Corynebacterium	Corynebacterium ammoniagenes	SAMEA5851036	PRJEB33885	GCA_902381765.1	Complete	2.79019	55.5	chromosome 1:NZ_LR698967.1/LR698967.1	NA	1	2451	2019-08-09	ftp://ftp.ncbi.nlm.nih.gov/genomes/all/GCA/902/381/765/GCA_902381765.1_UHGG_MGYG-HGUT-01533	ftp://ftp.ncbi.nlm.nih.gov/genomes/all/GCF/902/381/765/GCF_902381765.1_UHGG_MGYG-HGUT-01533
2768834	Bacteria	Actinobacteria	Actinomycetia	Corynebacteriales	Corynebacteriaceae	Corynebacterium	Corynebacterium sp. zg-320	SAMN15951547	PRJNA660532	GCA_014490575.1	Complete	2.2069	61.2	chromosome:NZ_CP061033.1/CP061033.1	NA	1	1900	2020-09-08	ftp://ftp.ncbi.nlm.nih.gov/genomes/all/GCA/014/490/575/GCA_014490575.1_ASM1449057v1	ftp://ftp.ncbi.nlm.nih.gov/genomes/all/GCF/014/490/575/GCF_014490575.1_ASM1449057v1
162496	Bacteria	Actinobacteria	Actinomycetia	Micrococcales	Micrococcaceae	Glutamicibacter	Glutamicibacter creatinolyticus	SAMN10502625	PRJNA507728	GCA_006094275.1	Complete	3.30913	65.6	chromosome:NZ_CP034412.1/CP034412.1	NA	1	2915	2019-06-06	NA	ftp://ftp.ncbi.nlm.nih.gov/genomes/all/GCF/006/094/275/GCF_006094275.1_ASM609427v1
68270	Bacteria	Actinobacteria	Actinomycetia	Streptomycetales	Streptomycetaceae	Streptomyces	Streptomyces spectabilis	SAMN07709105	PRJNA412292	GCA_008704795.1	Complete	9.80716	72.4	chromosome:NZ_CP023690.1/CP023690.1	NA	1	8050	2019-09-26	NA	ftp://ftp.ncbi.nlm.nih.gov/genomes/all/GCF/008/704/795/GCF_008704795.1_ASM870479v1
2161816	Bacteria	Actinobacteria	Actinomycetia	Propionibacteriales	Propionibacteriaceae	Tessaracoccus	Tessaracoccus timonensis	SAMEA4588000	PRJEB25875	GCA_900343145.1	Complete	2.759	64.6	chromosome contig00001:NZ_LT996886.1/LT996886.1	NA	1	2519	2018-04-18	ftp://ftp.ncbi.nlm.nih.gov/genomes/all/GCA/900/343/145/GCA_900343145.1_PRJEB25875	ftp://ftp.ncbi.nlm.nih.gov/genomes/all/GCF/900/343/145/GCF_900343145.1_PRJEB25875
627624	Bacteria	Actinobacteria	Actinomycetia	Propionibacteriales	Nocardioidaceae	Nocardioides	Nocardioides panacisoli	SAMN19953090	PRJNA682484	GCA_019448235.1	Complete	3.56553	71.5	chromosome:NZ_CP080409.1/CP080409.1	NA	1	3439	2021-08-04	ftp://ftp.ncbi.nlm.nih.gov/genomes/all/GCA/019/448/235/GCA_019448235.1_ASM1944823v1	ftp://ftp.ncbi.nlm.nih.gov/genomes/all/GCF/019/448/235/GCF_019448235.1_ASM1944823v1
2219224	Bacteria	Actinobacteria	Actinomycetia	Streptosporangiales	Streptosporangiaceae	Nonomuraea	Nonomuraea phyllanthi	SAMN13021592	PRJNA577199	GCA_009497075.1	Complete	11.2732	71.1	chromosome:NZ_CP045572.1/CP045572.1	NA	1	10104	2019-11-03	NA	ftp://ftp.ncbi.nlm.nih.gov/genomes/all/GCF/009/497/075/GCF_009497075.1_ASM949707v1
710696	Bacteria	Actinobacteria	Actinomycetia	Micrococcales	Intrasporangiaceae	Intrasporangium	Intrasporangium calvum	SAMN00713569	PRJNA43527	GCA_000184685.1	Complete	4.02438	70.7	chromosome:NC_014830.1/CP002343.1	NA	1	3585	2010-12-29	ftp://ftp.ncbi.nlm.nih.gov/genomes/all/GCA/000/184/685/GCA_000184685.1_ASM18468v1	ftp://ftp.ncbi.nlm.nih.gov/genomes/all/GCF/000/184/685/GCF_000184685.1_ASM18468v1
43674	Bacteria	Actinobacteria	Actinomycetia	Micrococcales	Jonesiaceae	Jonesia	Jonesia denitrificans	SAMEA3905375	PRJEB6403	GCA_900475835.1	Complete	2.74965	58.4	chromosome 1:NZ_LS483423.1/LS483423.1	NA	1	2469	2018-06-17	ftp://ftp.ncbi.nlm.nih.gov/genomes/all/GCA/900/475/835/GCA_900475835.1_45232_G01	ftp://ftp.ncbi.nlm.nih.gov/genomes/all/GCF/900/475/835/GCF_900475835.1_45232_G01
132473	Bacteria	Actinobacteria	Actinomycetia	Streptomycetales	Streptomycetaceae	Streptomyces	Streptomyces alboniger	SAMN07709098	PRJNA412292	GCA_008704395.1	Complete	7.96279	71.2	chromosome:NZ_CP023695.1/CP023695.1	NA	1	6698	2019-09-26	NA	ftp://ftp.ncbi.nlm.nih.gov/genomes/all/GCF/008/704/395/GCF_008704395.1_ASM870439v1
1133546	Bacteria	Actinobacteria	Actinomycetia	Micrococcales	NA	Luteimicrobium	Luteimicrobium xylanilyticum	SAMN13106273	PRJNA579204	GCA_009429125.1	Complete	4.20828	72.8	chromosome:NZ_CP045529.1/CP045529.1	NA	1	3666	2019-10-31	NA	ftp://ftp.ncbi.nlm.nih.gov/genomes/all/GCF/009/429/125/GCF_009429125.1_ASM942912v1
2662397	Bacteria	Actinobacteria	Actinomycetia	Streptomycetales	Streptomycetaceae	Streptomyces	Streptomyces fagopyri	SAMN13133865	PRJNA579795	GCA_009498275.1	Complete	8.88033	71.2	chromosome:NZ_CP045643.1/CP045643.1	NA	1	7386	2019-11-04	NA	ftp://ftp.ncbi.nlm.nih.gov/genomes/all/GCF/009/498/275/GCF_009498275.1_ASM949827v1
83262	Bacteria	Actinobacteria	Actinomycetia	Corynebacteriales	Mycobacteriaceae	Mycobacteroides	Mycobacteroides immunogenum	SAMN03733495	PRJNA284839	GCA_001605725.1	Complete	5.57378	64.3	chromosome:NZ_CP011530.1/CP011530.1	NA	1	5395	2016-03-31	NA	ftp://ftp.ncbi.nlm.nih.gov/genomes/all/GCF/001/605/725/GCF_001605725.1_ASM160572v1
351607	Bacteria	Actinobacteria	Actinomycetia	Acidothermales	Acidothermaceae	Acidothermus	Acidothermus cellulolyticus	SAMN02598358	PRJNA16097	GCA_000015025.1	Complete	2.44354	66.9	chromosome:NC_008578.1/CP000481.1	NA	1	2118	2006-11-09	ftp://ftp.ncbi.nlm.nih.gov/genomes/all/GCA/000/015/025/GCA_000015025.1_ASM1502v1	ftp://ftp.ncbi.nlm.nih.gov/genomes/all/GCF/000/015/025/GCF_000015025.1_ASM1502v1
2737173	Bacteria	Actinobacteria	Actinomycetia	Actinomycetales	Actinomycetaceae	Actinomyces	Actinomyces marmotae	SAMN14943953	PRJNA633455	GCA_013177295.1	Complete	2.4195	71.6	chromosome:NZ_CP053642.1/CP053642.1	NA	1	1913	2020-05-27	ftp://ftp.ncbi.nlm.nih.gov/genomes/all/GCA/013/177/295/GCA_013177295.1_ASM1317729v1	ftp://ftp.ncbi.nlm.nih.gov/genomes/all/GCF/013/177/295/GCF_013177295.1_ASM1317729v1
38301	Bacteria	Actinobacteria	Actinomycetia	Corynebacteriales	Corynebacteriaceae	Corynebacterium	Corynebacterium minutissimum	SAMEA4030732	PRJEB6403	GCA_900478045.1	Complete	2.69597	59.9	chromosome 1:NZ_LS483460.1/LS483460.1	NA	1	2398	2018-06-17	ftp://ftp.ncbi.nlm.nih.gov/genomes/all/GCA/900/478/045/GCA_900478045.1_47555_C02	ftp://ftp.ncbi.nlm.nih.gov/genomes/all/GCF/900/478/045/GCF_900478045.1_47555_C02
2716227	Bacteria	Actinobacteria	Actinomycetia	Micrococcales	Dermatophilaceae	Mobilicoccus	Mobilicoccus sp. NJES-13	SAMN14330459	PRJNA611018	GCA_012277275.1	Complete	3.44978	67	chromosome:NZ_CP051155.1/CP051155.1	NA	1	2901	2020-04-14	ftp://ftp.ncbi.nlm.nih.gov/genomes/all/GCA/012/277/275/GCA_012277275.1_ASM1227727v1	ftp://ftp.ncbi.nlm.nih.gov/genomes/all/GCF/012/277/275/GCF_012277275.1_ASM1227727v1
1967	Bacteria	Actinobacteria	Actinomycetia	Streptomycetales	Streptomycetaceae	Streptomyces	Streptomyces kanamyceticus	SAMN07709093	PRJNA412292	GCA_008704495.1	Complete	10.1339	71	chromosome:NZ_CP023699.1/CP023699.1	NA	1	8467	2019-09-26	NA	ftp://ftp.ncbi.nlm.nih.gov/genomes/all/GCF/008/704/495/GCF_008704495.1_ASM870449v1
2738409	Bacteria	Actinobacteria	Actinomycetia	Corynebacteriales	Mycobacteriaceae	Mycobacterium	Mycobacterium ostraviense	SAMN23242882	PRJNA231221	GCA_021183725.1	Complete	6.12773	66.3	chromosome:NZ_CP089224.1/CP089224.1	NA	1	5114	2021-12-14	ftp://ftp.ncbi.nlm.nih.gov/genomes/all/GCA/021/183/725/GCA_021183725.1_ASM2118372v1	ftp://ftp.ncbi.nlm.nih.gov/genomes/all/GCF/021/183/725/GCF_021183725.1_ASM2118372v1
2749991	Bacteria	Actinobacteria	Actinomycetia	Corynebacteriales	Nocardiaceae	Nocardia	Nocardia gipuzkoensis	SAMN23242888	PRJNA231221	GCA_021183645.1	Complete	8.11864	68.4	chromosome:NZ_CP089225.1/CP089225.1	NA	1	7198	2021-12-14	ftp://ftp.ncbi.nlm.nih.gov/genomes/all/GCA/021/183/645/GCA_021183645.1_ASM2118364v1	ftp://ftp.ncbi.nlm.nih.gov/genomes/all/GCF/021/183/645/GCF_021183645.1_ASM2118364v1
2585135	Bacteria	Actinobacteria	Actinomycetia	Micrococcales	Bogoriellaceae	Georgenia	Georgenia sp. Z294	SAMN11665375	PRJNA543373	GCA_006349365.1	Complete	3.45463	73.3	chromosome:NZ_CP040899.1/CP040899.1	NA	1	2988	2019-06-15	NA	ftp://ftp.ncbi.nlm.nih.gov/genomes/all/GCF/006/349/365/GCF_006349365.1_ASM634936v1
2057743	Bacteria	Actinobacteria	Actinomycetia	Actinomycetales	Actinomycetaceae	Actinomyces	Actinomyces wuliandei	SAMN08117043	PRJNA420632	GCA_004010955.1	Complete	3.10776	69.4	chromosome:NZ_CP025227.1/CP025227.1	NA	1	2451	2019-01-10	NA	ftp://ftp.ncbi.nlm.nih.gov/genomes/all/GCF/004/010/955/GCF_004010955.1_ASM401095v1
1749	Bacteria	Actinobacteria	Actinomycetia	Propionibacteriales	Propionibacteriaceae	Acidipropionibacterium	Acidipropionibacterium jensenii	SAMN11653934	PRJNA543085	GCA_005890135.1	Complete	2.99941	68.7	chromosome:NZ_CP040635.1/CP040635.1	NA	1	2531	2019-05-30	NA	ftp://ftp.ncbi.nlm.nih.gov/genomes/all/GCF/005/890/135/GCF_005890135.1_ASM589013v1
52771	Bacteria	Actinobacteria	Actinomycetia	Actinomycetales	Actinomycetaceae	Actinomyces	Actinomyces howellii	SAMEA44526418	PRJEB6403	GCA_900637165.1	Complete	3.14893	71.7	chromosome 1:NZ_LR134350.1/LR134350.1	NA	1	2496	2018-12-19	ftp://ftp.ncbi.nlm.nih.gov/genomes/all/GCA/900/637/165/GCA_900637165.1_49699_G02	ftp://ftp.ncbi.nlm.nih.gov/genomes/all/GCF/900/637/165/GCF_900637165.1_49699_G02
469383	Bacteria	Actinobacteria	Thermoleophilia	Solirubrobacterales	Conexibacteraceae	Conexibacter	Conexibacter woesei	SAMN00002582	PRJNA20745	GCA_000025265.1	Complete	6.35937	72.7	chromosome:NC_013739.1/CP001854.1	NA	1	5921	2010-01-15	ftp://ftp.ncbi.nlm.nih.gov/genomes/all/GCA/000/025/265/GCA_000025265.1_ASM2526v1	ftp://ftp.ncbi.nlm.nih.gov/genomes/all/GCF/000/025/265/GCF_000025265.1_ASM2526v1
2560010	Bacteria	Actinobacteria	Actinomycetia	Actinomycetales	Actinomycetaceae	Actinomyces	Actinomyces procaprae	SAMN11253059	PRJNA528995	GCA_004798665.1	Complete	3.60035	69.3	chromosome:NZ_CP039292.1/CP039292.1	NA	1	2869	2019-04-17	NA	ftp://ftp.ncbi.nlm.nih.gov/genomes/all/GCF/004/798/665/GCF_004798665.1_ASM479866v1
1794	Bacteria	Actinobacteria	Actinomycetia	Corynebacteriales	Mycobacteriaceae	Mycolicibacterium	Mycolicibacterium gadium	SAMD00153182	PRJDB7717	GCA_010728925.1	Complete	5.965	65.7	chromosome:NZ_AP022608.1/AP022608.1	NA	1	5708	2020-02-06	ftp://ftp.ncbi.nlm.nih.gov/genomes/all/GCA/010/728/925/GCA_010728925.1_ASM1072892v1	ftp://ftp.ncbi.nlm.nih.gov/genomes/all/GCF/010/728/925/GCF_010728925.1_ASM1072892v1
66892	Bacteria	Actinobacteria	Actinomycetia	Streptomycetales	Streptomycetaceae	Streptomyces	Streptomyces gardneri	SAMN15719277	PRJNA652810	GCA_015710995.1	Complete	9.0548	71.7	chromosome:NZ_CP059991.1/CP059991.1	NA	1	7845	2020-12-02	ftp://ftp.ncbi.nlm.nih.gov/genomes/all/GCA/015/710/995/GCA_015710995.1_ASM1571099v1	ftp://ftp.ncbi.nlm.nih.gov/genomes/all/GCF/015/710/995/GCF_015710995.1_ASM1571099v1
71999	Bacteria	Actinobacteria	Actinomycetia	Micrococcales	Micrococcaceae	Kocuria	Kocuria palustris	SAMN04012814	PRJNA293988	GCA_001275345.1	Complete	2.85445	70.5	chromosome:NZ_CP012507.1/CP012507.1	NA	1	2416	2015-08-27	NA	ftp://ftp.ncbi.nlm.nih.gov/genomes/all/GCF/001/275/345/GCF_001275345.1_ASM127534v1
60894	Bacteria	Actinobacteria	Actinomycetia	Pseudonocardiales	Pseudonocardiaceae	Saccharopolyspora	Saccharopolyspora spinosa	SAMN15928325	PRJNA659843	GCA_014490055.1	Complete	8.87644	68	chromosome:NZ_CP061007.1/CP061007.1	NA	1	7596	2020-09-07	ftp://ftp.ncbi.nlm.nih.gov/genomes/all/GCA/014/490/055/GCA_014490055.1_ASM1449005v1	ftp://ftp.ncbi.nlm.nih.gov/genomes/all/GCF/014/490/055/GCF_014490055.1_ASM1449005v1
38300	Bacteria	Actinobacteria	Actinomycetia	Streptomycetales	Streptomycetaceae	Streptomyces	Streptomyces pristinaespiralis	SAMN03565307	PRJNA281980	GCA_001278075.1	Complete	8.53259	71.5	chromosome:NZ_CP011340.1/CP011340.1	NA	1	7170	2015-09-02	NA	ftp://ftp.ncbi.nlm.nih.gov/genomes/all/GCF/001/278/075/GCF_001278075.1_ASM127807v1
1884915	Bacteria	Actinobacteria	Actinomycetia	Candidatus Nanopelagicales	Candidatus Nanopelagicaceae	Candidatus Nanopelagicus	Candidatus Nanopelagicus hibericus	SAMN05296519	PRJNA327031	GCA_002288005.1	Complete	1.22309	42.4	chromosome:NZ_CP016771.1/CP016771.1	NA	1	1230	2017-09-08	NA	ftp://ftp.ncbi.nlm.nih.gov/genomes/all/GCF/002/288/005/GCF_002288005.1_ASM228800v1
160826	Bacteria	Actinobacteria	Actinomycetia	Propionibacteriales	Nocardioidaceae	Nocardioides	Nocardioides aquaticus	SAMN19134681	PRJNA729605	GCA_018459925.1	Complete	4.58081	73.2	chromosome:NZ_CP075371.1/CP075371.1	NA	1	4330	2021-05-24	ftp://ftp.ncbi.nlm.nih.gov/genomes/all/GCA/018/459/925/GCA_018459925.1_ASM1845992v1	ftp://ftp.ncbi.nlm.nih.gov/genomes/all/GCF/018/459/925/GCF_018459925.1_ASM1845992v1
1038929	Bacteria	Actinobacteria	Actinomycetia	Streptomycetales	Streptomycetaceae	Streptomyces	Streptomyces xinghaiensis	SAMN02469701	PRJNA67543	GCA_000220705.2	Complete	7.13789	73.1	chromosome:NZ_CP023202.1/CP023202.1	NA	1	5868	2017-09-05	ftp://ftp.ncbi.nlm.nih.gov/genomes/all/GCA/000/220/705/GCA_000220705.2_ASM22070v2	ftp://ftp.ncbi.nlm.nih.gov/genomes/all/GCF/000/220/705/GCF_000220705.2_ASM22070v2
111015	Bacteria	Actinobacteria	Actinomycetia	Actinomycetales	Actinomycetaceae	Actinomyces	Actinomyces radicidentis	SAMN04435863	PRJNA282954	GCA_001553565.1	Complete	3.05161	72.6	chromosome:NZ_CP014228.1/CP014228.1	NA	1	2479	2016-02-09	NA	ftp://ftp.ncbi.nlm.nih.gov/genomes/all/GCF/001/553/565/GCF_001553565.1_ASM155356v1

## Sheet: SimSet4_SameFamily
TaxID	superkingdom	phylum	class	order	family	genus	species	BioSample	BioProject	Assembly	Level	Size(Mb)	GC%	Replicons	WGS	Scaffolds	CDS	Release Date	GenBank FTP	RefSeq FTP
1766	Bacteria	Actinobacteria	Actinomycetia	Corynebacteriales	Mycobacteriaceae	Mycolicibacterium	Mycolicibacterium fortuitum	SAMN03464915	PRJNA280545	GCA_001307545.1	Complete	6.25462	66.2	chromosome:NZ_CP011269.1/CP011269.1	NA	1	5892	##########	NA	ftp://ftp.ncbi.nlm.nih.gov/genomes/all/GCF/001/307/545/GCF_001307545.1_ASM130754v1
1769	Bacteria	Actinobacteria	Actinomycetia	Corynebacteriales	Mycobacteriaceae	Mycobacterium	Mycobacterium leprae	SAMN09104579	PRJNA470766	GCA_003253775.1	Complete	3.18711	57.8	chromosome:NZ_CP029543.1/CP029543.1	NA	1	2221	##########	NA	ftp://ftp.ncbi.nlm.nih.gov/genomes/all/GCF/003/253/775/GCF_003253775.1_ASM325377v1
1775	Bacteria	Actinobacteria	Actinomycetia	Corynebacteriales	Mycobacteriaceae	Mycobacterium	Mycobacterium cookii	SAMD00153177	PRJDB7717	GCA_010727945.1	Complete	5.31852	66	chromosome:NZ_AP022569.1/AP022569.1	NA	1	4854	2020-02-06	ftp://ftp.ncbi.nlm.nih.gov/genomes/all/GCA/010/727/945/GCA_010727945.1_ASM1072794v1	ftp://ftp.ncbi.nlm.nih.gov/genomes/all/GCF/010/727/945/GCF_010727945.1_ASM1072794v1
1780	Bacteria	Actinobacteria	Actinomycetia	Corynebacteriales	Mycobacteriaceae	Mycobacterium	Mycobacterium malmoense	SAMN20254263	PRJNA747101	GCA_019645855.1	Complete	5.31986	67	chromosome:NZ_CP080999.1/CP080999.1	NA	1	4726	##########	ftp://ftp.ncbi.nlm.nih.gov/genomes/all/GCA/019/645/855/GCA_019645855.1_ASM1964585v1	ftp://ftp.ncbi.nlm.nih.gov/genomes/all/GCF/019/645/855/GCF_019645855.1_ASM1964585v1
1781	Bacteria	Actinobacteria	Actinomycetia	Corynebacteriales	Mycobacteriaceae	Mycobacterium	Mycobacterium marinum	SAMN14832045	PRJNA630296	GCA_016745295.1	Complete	6.32195	65.8	chromosome:NZ_CP058277.1/CP058277.1	NA	1	5110	##########	ftp://ftp.ncbi.nlm.nih.gov/genomes/all/GCA/016/745/295/GCA_016745295.1_ASM1674529v1	ftp://ftp.ncbi.nlm.nih.gov/genomes/all/GCF/016/745/295/GCF_016745295.1_ASM1674529v1
1784	Bacteria	Actinobacteria	Actinomycetia	Corynebacteriales	Mycobacteriaceae	Mycobacterium	Mycobacterium simiae	SAMD00153175	PRJDB7717	GCA_010727605.1	Complete	5.78899	66.2	chromosome:NZ_AP022568.1/AP022568.1	NA	1	5230	2020-02-06	ftp://ftp.ncbi.nlm.nih.gov/genomes/all/GCA/010/727/605/GCA_010727605.1_ASM1072760v1	ftp://ftp.ncbi.nlm.nih.gov/genomes/all/GCF/010/727/605/GCF_010727605.1_ASM1072760v1
1788	Bacteria	Actinobacteria	Actinomycetia	Corynebacteriales	Mycobacteriaceae	Mycolicibacter	Mycolicibacter terrae	SAMEA4434518	PRJEB6403	GCA_900187145.1	Complete	4.53232	68.4	chromosome 1:NZ_LT906469.1/LT906469.1	NA	1	4121	##########	ftp://ftp.ncbi.nlm.nih.gov/genomes/all/GCA/900/187/145/GCA_900187145.1_50818_H01	ftp://ftp.ncbi.nlm.nih.gov/genomes/all/GCF/900/187/145/GCF_900187145.1_50818_H01
1791	Bacteria	Actinobacteria	Actinomycetia	Corynebacteriales	Mycobacteriaceae	Mycolicibacterium	Mycolicibacterium aurum	SAMEA4364210	PRJEB6403	GCA_900637195.1	Complete	6.03558	67.5	chromosome 1:NZ_LR134356.1/LR134356.1	NA	1	5624	##########	ftp://ftp.ncbi.nlm.nih.gov/genomes/all/GCA/900/637/195/GCA_900637195.1_50279_F01	ftp://ftp.ncbi.nlm.nih.gov/genomes/all/GCF/900/637/195/GCF_900637195.1_50279_F01
1792	Bacteria	Actinobacteria	Actinomycetia	Corynebacteriales	Mycobacteriaceae	Mycolicibacterium	Mycolicibacterium chitae	SAMEA4364211	PRJEB6403	GCA_900637205.1	Complete	5.46177	68.9	chromosome 1:NZ_LR134355.1/LR134355.1	NA	1	5091	##########	ftp://ftp.ncbi.nlm.nih.gov/genomes/all/GCA/900/637/205/GCA_900637205.1_50279_G01	ftp://ftp.ncbi.nlm.nih.gov/genomes/all/GCF/900/637/205/GCF_900637205.1_50279_G01
1793	Bacteria	Actinobacteria	Actinomycetia	Corynebacteriales	Mycobacteriaceae	Mycolicibacterium	Mycolicibacterium fallax	SAMD00153171	PRJDB7717	GCA_010726955.1	Complete	4.15682	70.4	chromosome:NZ_AP022603.1/AP022603.1	NA	1	3837	2020-02-06	ftp://ftp.ncbi.nlm.nih.gov/genomes/all/GCA/010/726/955/GCA_010726955.1_ASM1072695v1	ftp://ftp.ncbi.nlm.nih.gov/genomes/all/GCF/010/726/955/GCF_010726955.1_ASM1072695v1
1794	Bacteria	Actinobacteria	Actinomycetia	Corynebacteriales	Mycobacteriaceae	Mycolicibacterium	Mycolicibacterium gadium	SAMD00153182	PRJDB7717	GCA_010728925.1	Complete	5.965	65.7	chromosome:NZ_AP022608.1/AP022608.1	NA	1	5708	2020-02-06	ftp://ftp.ncbi.nlm.nih.gov/genomes/all/GCA/010/728/925/GCA_010728925.1_ASM1072892v1	ftp://ftp.ncbi.nlm.nih.gov/genomes/all/GCF/010/728/925/GCF_010728925.1_ASM1072892v1
1795	Bacteria	Actinobacteria	Actinomycetia	Corynebacteriales	Mycobacteriaceae	Mycolicibacterium	Mycolicibacterium neoaurum	SAMN18915540	PRJNA598292	GCA_018363015.1	Complete	5.7568	66.5	chromosome:NZ_CP074376.1/CP074376.1	NA	1	5372	##########	ftp://ftp.ncbi.nlm.nih.gov/genomes/all/GCA/018/363/015/GCA_018363015.1_ASM1836301v1	ftp://ftp.ncbi.nlm.nih.gov/genomes/all/GCF/018/363/015/GCF_018363015.1_ASM1836301v1
1797	Bacteria	Actinobacteria	Actinomycetia	Corynebacteriales	Mycobacteriaceae	Mycolicibacterium	Mycolicibacterium thermoresistibile	SAMEA4412656	PRJEB6403	GCA_900187065.1	Complete	4.95069	69	chromosome 1:NZ_LT906483.1/LT906483.1	NA	1	4529	##########	ftp://ftp.ncbi.nlm.nih.gov/genomes/all/GCA/900/187/065/GCA_900187065.1_50465_H02	ftp://ftp.ncbi.nlm.nih.gov/genomes/all/GCF/900/187/065/GCF_900187065.1_50465_H02
1799	Bacteria	Actinobacteria	Actinomycetia	Corynebacteriales	Mycobacteriaceae	Mycolicibacterium	Mycolicibacterium aichiense	SAMD00153166	PRJDB7717	GCA_010726245.1	Complete	5.92548	66.7	chromosome:NZ_AP022561.1/AP022561.1	NA	1	5601	2020-02-06	ftp://ftp.ncbi.nlm.nih.gov/genomes/all/GCA/010/726/245/GCA_010726245.1_ASM1072624v1	ftp://ftp.ncbi.nlm.nih.gov/genomes/all/GCF/010/726/245/GCF_010726245.1_ASM1072624v1
28047	Bacteria	Actinobacteria	Actinomycetia	Corynebacteriales	Mycobacteriaceae	Mycolicibacterium	Mycolicibacterium confluentis	SAMD00153189	PRJDB7717	GCA_010729895.1	Complete	5.87656	67.5	chromosome:NZ_AP022612.1/AP022612.1	NA	1	5402	2020-02-06	ftp://ftp.ncbi.nlm.nih.gov/genomes/all/GCA/010/729/895/GCA_010729895.1_ASM1072989v1	ftp://ftp.ncbi.nlm.nih.gov/genomes/all/GCF/010/729/895/GCF_010729895.1_ASM1072989v1
29314	Bacteria	Actinobacteria	Actinomycetia	Corynebacteriales	Mycobacteriaceae	Mycolicibacter	Mycolicibacter hiberniae	SAMD00153186	PRJDB7717	GCA_010729485.1	Complete	4.39665	68.5	chromosome:NZ_AP022609.1/AP022609.1	NA	1	3974	2020-02-06	ftp://ftp.ncbi.nlm.nih.gov/genomes/all/GCA/010/729/485/GCA_010729485.1_ASM1072948v1	ftp://ftp.ncbi.nlm.nih.gov/genomes/all/GCF/010/729/485/GCF_010729485.1_ASM1072948v1
36813	Bacteria	Actinobacteria	Actinomycetia	Corynebacteriales	Mycobacteriaceae	Mycolicibacterium	Mycolicibacterium pulveris	SAMD00153163	PRJDB7717	GCA_010725725.1	Complete	5.48475	67.5	chromosome:NZ_AP022599.1/AP022599.1	NA	1	5221	2020-02-06	ftp://ftp.ncbi.nlm.nih.gov/genomes/all/GCA/010/725/725/GCA_010725725.1_ASM1072572v1	ftp://ftp.ncbi.nlm.nih.gov/genomes/all/GCF/010/725/725/GCF_010725725.1_ASM1072572v1
39688	Bacteria	Actinobacteria	Actinomycetia	Corynebacteriales	Mycobacteriaceae	Mycolicibacterium	Mycolicibacterium duvalii	SAMD00153169	PRJDB7717	GCA_010726645.1	Complete	5.65739	68.3	chromosome:NZ_AP022563.1/AP022563.1	NA	1	5274	2020-02-06	ftp://ftp.ncbi.nlm.nih.gov/genomes/all/GCA/010/726/645/GCA_010726645.1_ASM1072664v1	ftp://ftp.ncbi.nlm.nih.gov/genomes/all/GCF/010/726/645/GCF_010726645.1_ASM1072664v1
39691	Bacteria	Actinobacteria	Actinomycetia	Corynebacteriales	Mycobacteriaceae	Mycolicibacterium	Mycolicibacterium moriokaense	SAMD00153165	PRJDB7717	GCA_010726085.1	Complete	6.22578	66	chromosome:NZ_AP022560.1/AP022560.1	NA	1	5908	2020-02-06	ftp://ftp.ncbi.nlm.nih.gov/genomes/all/GCA/010/726/085/GCA_010726085.1_ASM1072608v1	ftp://ftp.ncbi.nlm.nih.gov/genomes/all/GCF/010/726/085/GCF_010726085.1_ASM1072608v1
39692	Bacteria	Actinobacteria	Actinomycetia	Corynebacteriales	Mycobacteriaceae	Mycolicibacterium	Mycolicibacterium parafortuitum	SAMD00153162	PRJDB7717	GCA_010725485.1	Complete	6.0442	68.4	chromosome:NZ_AP022598.1/AP022598.1	NA	1	5595	2020-02-06	ftp://ftp.ncbi.nlm.nih.gov/genomes/all/GCA/010/725/485/GCA_010725485.1_ASM1072548v1	ftp://ftp.ncbi.nlm.nih.gov/genomes/all/GCF/010/725/485/GCF_010725485.1_ASM1072548v1
39695	Bacteria	Actinobacteria	Actinomycetia	Corynebacteriales	Mycobacteriaceae	Mycolicibacterium	Mycolicibacterium tokaiense	SAMD00153164	PRJDB7717	GCA_010725885.1	Complete	6.32815	67.9	chromosome:NZ_AP022600.1/AP022600.1	NA	1	5968	2020-02-06	ftp://ftp.ncbi.nlm.nih.gov/genomes/all/GCA/010/725/885/GCA_010725885.1_ASM1072588v1	ftp://ftp.ncbi.nlm.nih.gov/genomes/all/GCF/010/725/885/GCF_010725885.1_ASM1072588v1
44010	Bacteria	Actinobacteria	Actinomycetia	Corynebacteriales	Mycobacteriaceae	Mycobacterium	Mycobacterium conspicuum	SAMD00153191	PRJDB7717	GCA_010730195.1	Complete	6.23714	67.4	chromosome:NZ_AP022613.1/AP022613.1	NA	1	5533	2020-02-06	ftp://ftp.ncbi.nlm.nih.gov/genomes/all/GCA/010/730/195/GCA_010730195.1_ASM1073019v1	ftp://ftp.ncbi.nlm.nih.gov/genomes/all/GCF/010/730/195/GCF_010730195.1_ASM1073019v1
[truncated: 58 more rows]
