# Supplementary material for: Comparison of k-mer-based de novo comparative metagenomic tools and approaches
Source: Microbiome Res Rep. 2023 Jul 20;2(4):27. doi: 10.20517/mrr.2023.26 (PMC10696585; doi:10.20517/mrr.2023.26)
Supplement: Supplementary file 4 [file mrr-2-4-27-3-SupplementaryMaterials.xlsx]

## Sheet: Benchmark1
ENA_Samplealias	ACCESSION	Group
I142_3w	ERS11976565	Vaginal
I1057_3w	ERS11976566	Vaginal
I150_3w	ERS11976569	Vaginal
I166_3w	ERS11976631	C-section
I168_3w	ERS11976632	C-section
I171_3w	ERS11976633	Vaginal
I219_3w	ERS11976574	Vaginal
I225_3w	ERS11976575	Vaginal
I234_3w	ERS11976576	Vaginal
I268_3w	ERS11976577	Vaginal
I340_3w	ERS11976581	C-section
I345_3w	ERS11976583	Vaginal
I384_3w	ERS11976586	Vaginal
I512_3w	ERS11976594	C-section
I516_3w	ERS11976596	C-section
I547_3w	ERS11976598	C-section
I94_3w	ERS11976601	C-section
I658_3w	ERS11976603	C-section
I697_3w	ERS11976606	C-section
I763_3w	ERS11976612	C-section
M229_Preg	ERS11976982	Mother
M244_Preg	ERS11976983	Mother
M278_Preg	ERS11976984	Mother
M279_Preg	ERS11977033	Mother
M281_Preg	ERS11976985	Mother
M295_Preg	ERS11977035	Mother
M77_Preg	ERS11976986	Mother
M352_Preg	ERS11976987	Mother
M355_Preg	ERS11976988	Mother
M374_Preg	ERS11976989	Mother

## Sheet: Benchmark2
ENA_Samplealias	ACCESSION	Sample_type
I142_12m	ERS11976829	12 months
I1057_12m	ERS11976830	12 months
I1067_12m	ERS11976831	12 months
I146_12m	ERS11976832	12 months
I155_12m	ERS11976833	12 months
I166_12m	ERS11976834	12 months
I168_12m	ERS11976835	12 months
I171_12m	ERS11976836	12 months
I185_12m	ERS11976837	12 months
I194_12m	ERS11976838	12 months
I196_12m	ERS11976839	12 months
I59_12m	ERS11976843	12 months
I217_12m	ERS11976840	12 months
I219_12m	ERS11976841	12 months
I220_12m	ERS11976842	12 months
I225_12m	ERS11976844	12 months
I234_12m	ERS11976845	12 months
I64_12m	ERS11976848	12 months
I269_12m	ERS11976846	12 months
I271_12m	ERS11976847	12 months
I285_12m	ERS11976849	12 months
I290_12m	ERS11976850	12 months
I67_12m	ERS11976851	12 months
I68_12m	ERS11976853	12 months
I310_12m	ERS11976852	12 months
I340_12m	ERS11976854	12 months
I342_12m	ERS11976855	12 months
I345_12m	ERS11976856	12 months
I352_12m	ERS11976857	12 months
I392_12m	ERS11976858	12 months
I395_12m	ERS11976859	12 months
I404_12m	ERS11976860	12 months
I411_12m	ERS11976861	12 months
I425_12m	ERS11976862	12 months
I427_12m	ERS11976863	12 months
I438_12m	ERS11976864	12 months
I443_12m	ERS11976865	12 months
I500_12m	ERS11976866	12 months
I507_12m	ERS11976867	12 months
I512_12m	ERS11976868	12 months
I526_12m	ERS11976869	12 months
I544_12m	ERS11976870	12 months
I560_12m	ERS11976871	12 months
I567_12m	ERS11976872	12 months
I570_12m	ERS11976873	12 months
I610_12m	ERS11976874	12 months
I658_12m	ERS11976875	12 months
I664_12m	ERS11976876	12 months
I668_12m	ERS11976877	12 months
I697_12m	ERS11976878	12 months
I732_12m	ERS11976879	12 months
I763_12m	ERS11976880	12 months
I770_12m	ERS11976881	12 months
I791_12m	ERS11976882	12 months
I813_12m	ERS11976883	12 months
I826_12m	ERS11976884	12 months
I838_12m	ERS11976885	12 months
I898_12m	ERS11976886	12 months
I911_12m	ERS11976887	12 months
I923_12m	ERS11976888	12 months
I131_12m	ERS11976889	12 months
I132_12m	ERS11976890	12 months
I953_12m	ERS11976891	12 months
I135_12m	ERS11976892	12 months
I992_12m	ERS11976893	12 months
I142_3w	ERS11976565	3 weeks
I1057_3w	ERS11976566	3 weeks
I1067_3w	ERS11976567	3 weeks
I1100_3w	ERS11976568	3 weeks
I150_3w	ERS11976569	3 weeks
I155_3w	ERS11976570	3 weeks
I166_3w	ERS11976631	3 weeks
I168_3w	ERS11976632	3 weeks
I171_3w	ERS11976633	3 weeks
I185_3w	ERS11976571	3 weeks
I194_3w	ERS11976572	3 weeks
I196_3w	ERS11976634	3 weeks
I59_3w	ERS11976636	3 weeks
I217_3w	ERS11976573	3 weeks
I219_3w	ERS11976574	3 weeks
I225_3w	ERS11976575	3 weeks
I234_3w	ERS11976576	3 weeks
I268_3w	ERS11976577	3 weeks
I271_3w	ERS11976578	3 weeks
I285_3w	ERS11976638	3 weeks
I290_3w	ERS11976579	3 weeks
I67_3w	ERS11976580	3 weeks
I310_3w	ERS11976639	3 weeks
I312_3w	ERS11976641	3 weeks
I340_3w	ERS11976581	3 weeks
I345_3w	ERS11976583	3 weeks
I352_3w	ERS11976584	3 weeks
I364_3w	ERS11976585	3 weeks
I384_3w	ERS11976586	3 weeks
I392_3w	ERS11976642	3 weeks
I395_3w	ERS11976587	3 weeks
I404_3w	ERS11976643	3 weeks
I405_3w	ERS11976588	3 weeks
I411_3w	ERS11976644	3 weeks
I425_3w	ERS11976589	3 weeks
I427_3w	ERS11976590	3 weeks
I438_3w	ERS11976645	3 weeks
I500_3w	ERS11976591	3 weeks
I507_3w	ERS11976592	3 weeks
I510_3w	ERS11976593	3 weeks
I512_3w	ERS11976594	3 weeks
I515_3w	ERS11976595	3 weeks
I516_3w	ERS11976596	3 weeks
I526_3w	ERS11976646	3 weeks
I544_3w	ERS11976597	3 weeks
I547_3w	ERS11976598	3 weeks
I556_3w	ERS11976599	3 weeks
I560_3w	ERS11976600	3 weeks
I94_3w	ERS11976601	3 weeks
I567_3w	ERS11976647	3 weeks
I570_3w	ERS11976648	3 weeks
I610_3w	ERS11976602	3 weeks
I658_3w	ERS11976603	3 weeks
I664_3w	ERS11976604	3 weeks
I668_3w	ERS11976605	3 weeks
I697_3w	ERS11976606	3 weeks
I726_3w	ERS11976607	3 weeks
I729_3w	ERS11976608	3 weeks
I732_3w	ERS11976609	3 weeks
I741_3w	ERS11976610	3 weeks
I760_3w	ERS11976611	3 weeks
I763_3w	ERS11976612	3 weeks
I770_3w	ERS11976613	3 weeks
I772_3w	ERS11976614	3 weeks
I791_3w	ERS11976615	3 weeks
I798_3w	ERS11976616	3 weeks
I813_3w	ERS11976617	3 weeks
I826_3w	ERS11976618	3 weeks
I838_3w	ERS11976619	3 weeks
I852_3w	ERS11976621	3 weeks
I863_3w	ERS11976622	3 weeks
I885_3w	ERS11976623	3 weeks
I898_3w	ERS11976624	3 weeks
I911_3w	ERS11976625	3 weeks
I923_3w	ERS11976626	3 weeks
I131_3w	ERS11976649	3 weeks
I132_3w	ERS11976650	3 weeks
I953_3w	ERS11976627	3 weeks
I135_3w	ERS11976651	3 weeks
I992_3w	ERS11976628	3 weeks
I1018_3w	ERS11976629	3 weeks
I142_6m	ERS11976740	6 months
I1057_6m	ERS11976741	6 months
I1067_6m	ERS11976742	6 months
I146_6m	ERS11976806	6 months
I1100_6m	ERS11976743	6 months
I150_6m	ERS11976744	6 months
I155_6m	ERS11976745	6 months
I166_6m	ERS11976808	6 months
I168_6m	ERS11976809	6 months
I171_6m	ERS11976810	6 months
I185_6m	ERS11976746	6 months
I194_6m	ERS11976747	6 months
I217_6m	ERS11976748	6 months
I219_6m	ERS11976749	6 months
I220_6m	ERS11976811	6 months
I225_6m	ERS11976750	6 months
I234_6m	ERS11976751	6 months
I268_6m	ERS11976752	6 months
I269_6m	ERS11976813	6 months
I271_6m	ERS11976753	6 months
I285_6m	ERS11976815	6 months
I290_6m	ERS11976754	6 months
I67_6m	ERS11976755	6 months
I68_6m	ERS11976817	6 months
I340_6m	ERS11976756	6 months
I342_6m	ERS11976757	6 months
I345_6m	ERS11976758	6 months
I352_6m	ERS11976759	6 months
I364_6m	ERS11976760	6 months
I384_6m	ERS11976761	6 months
I392_6m	ERS11976819	6 months
I395_6m	ERS11976762	6 months
I405_6m	ERS11976763	6 months
I425_6m	ERS11976764	6 months
I427_6m	ERS11976765	6 months
I438_6m	ERS11976822	6 months
I443_6m	ERS11976766	6 months
I500_6m	ERS11976767	6 months
I507_6m	ERS11976768	6 months
I510_6m	ERS11976769	6 months
I515_6m	ERS11976771	6 months
I516_6m	ERS11976772	6 months
I544_6m	ERS11976773	6 months
I547_6m	ERS11976774	6 months
I556_6m	ERS11976775	6 months
I560_6m	ERS11976776	6 months
I94_6m	ERS11976777	6 months
I567_6m	ERS11976824	6 months
I610_6m	ERS11976778	6 months
I658_6m	ERS11976779	6 months
I664_6m	ERS11976780	6 months
I668_6m	ERS11976781	6 months
I697_6m	ERS11976782	6 months
I726_6m	ERS11976783	6 months
I729_6m	ERS11976784	6 months
I732_6m	ERS11976785	6 months
I741_6m	ERS11976786	6 months
I760_6m	ERS11976787	6 months
I763_6m	ERS11976788	6 months
I770_6m	ERS11976789	6 months
I772_6m	ERS11976790	6 months
I791_6m	ERS11976791	6 months
I798_6m	ERS11976792	6 months
I813_6m	ERS11976793	6 months
I826_6m	ERS11976794	6 months
I838_6m	ERS11976795	6 months
I842_6m	ERS11976796	6 months
I852_6m	ERS11976797	6 months
I863_6m	ERS11976798	6 months
I885_6m	ERS11976799	6 months
I898_6m	ERS11976800	6 months
I911_6m	ERS11976801	6 months
I131_6m	ERS11976826	6 months
I132_6m	ERS11976827	6 months
I953_6m	ERS11976803	6 months
I135_6m	ERS11976828	6 months
I992_6m	ERS11976804	6 months
I1018_6m	ERS11976805	6 months
