# Supplementary material for: Comparison of k-mer-based de novo comparative metagenomic tools and approaches
Source: Microbiome Res Rep. 2023 Jul 20;2(4):27. doi: 10.20517/mrr.2023.26 (PMC10696585; doi:10.20517/mrr.2023.26)
Supplement: Supplementary file 5 — Supplementary Materials [file mrr-2-4-27-SupplementaryMaterials.zip]

Archive with 4 entries (4 files):
- mrr-2-4-27-SupplementaryMaterials/mrr-2-4-27-1-SupplementaryMaterials.xlsx
- mrr-2-4-27-SupplementaryMaterials/mrr-2-4-27-2-SupplementaryMaterials.xlsx
- mrr-2-4-27-SupplementaryMaterials/mrr-2-4-27-3-SupplementaryMaterials.xlsx
- mrr-2-4-27-SupplementaryMaterials/mrr-2-4-27-SupplementaryMaterials.pdf
